# Supplementary material for: Hypoxia‐mediated regulation of DDX5 through decreased chromatin accessibility and post‐translational targeting restricts R‐loop accumulation
Source: Mol Oncol. 2023 Apr 22;17(7):1173–91. doi: 10.1002/1878-0261.13431 (PMC10323886; doi:10.1002/1878-0261.13431)
Supplement: Supplementary file 7 — Table S1. ATACseq differential peak analysis. [file MOL2-17-1173-s002.xlsx]

## Sheet: <0.1% O2 increased peaks
Peaks coordinates					DESeq2 analysis			Peaks annotation with ChIPseeker
	seqnames	start	end	width	log2FoldChange	pvalue	padj	annotation	geneChr	geneStart	geneEnd	geneLength	geneStrand	geneId	distanceToTSS	ENSEMBL	SYMBOL	GENENAME
peak_18976	chr8	70574936	70575439	504	4.5456	5.33971e-28	4.15993e-25	Intron (ENSMUST00000210155.1/13716, intron 2 of 4)	8	70594373	70597290	2918	1	71780	-18934	ENSMUSG00000019139	Isyna1	myo-inositol 1-phosphate synthase A1
peak_19062	chr8	72389214	72389553	340	4.21187	2.67092e-07	4.39022e-06	Exon (ENSMUST00000163643.2/13859, exon 8 of 24)	8	72340999	72421460	80462	2	13859	31907	ENSMUSG00000006276	Eps15l1	epidermal growth factor receptor pathway substrate 15-like 1
peak_30084	chr13	43262163	43262430	268	4.07167	4.00308e-05	0.000339329	Intron (ENSMUST00000055341.6/328232, intron 1 of 1)	13	43195245	43304172	108928	2	328232	41742	ENSMUSG00000051335	Gfod1	glucose-fructose oxidoreductase domain containing 1
peak_35837	chr16	92175982	92176634	653	4.03416	5.67416e-16	6.89076e-14	Intron (ENSMUST00000232677.1/121022, intron 2 of 3)	16	92292389	92298129	5741	1	246133	-115755	ENSMUSG00000039672	Kcne2	potassium voltage-gated channel, Isk-related subfamily, gene 2
peak_12711	chr5	135505076	135505766	691	3.87708	4.61904e-20	1.20709e-17	Intron (ENSMUST00000060311.11/215114, intron 1 of 30)	5	135406531	135545120	138590	2	215114	39354	ENSMUSG00000039959	Hip1	huntingtin interacting protein 1
peak_31497	chr14	31984657	31985305	649	3.82878	2.71036e-20	7.5108e-18	Distal Intergenic	14	32028989	32062197	33209	1	78754	-43684	ENSMUSG00000021903	Galnt15	polypeptide N-acetylgalactosaminyltransferase 15
peak_22973	chr10	41822552	41823076	525	3.80107	4.58574e-08	9.34116e-07	Intron (ENSMUST00000099931.10/140742, intron 1 of 9)	10	41809935	41908424	98490	1	140742	12617	ENSMUSG00000038332	Sesn1	sestrin 1
peak_4838	chr2	132226007	132226396	390	3.77262	1.47908e-08	3.50179e-07	Distal Intergenic	2	132239492	132247807	8316	2	70612	21411	ENSMUSG00000027341	Tmem230	transmembrane protein 230
peak_25370	chr11	33398745	33399075	331	3.77189	2.83371e-07	4.62283e-06	Intron (ENSMUST00000102815.9/66011, intron 14 of 27)	11	33211795	33513746	301952	2	66011	114671	ENSMUSG00000040594	Ranbp17	RAN binding protein 17
peak_4943	chr2	138625576	138625952	377	3.738	3.10069e-09	8.67394e-08	Intron (ENSMUST00000155923.1/ENSMUST00000155923.1, intron 4 of 4)	2	138819929	138820007	79	1	100316816	-193977	ENSMUSG00000088983	Mir1952	microRNA 1952
peak_30874	chr13	102122560	102122861	302	3.64775	0.000951887	0.00491416	Distal Intergenic	13	101680563	101768217	87655	2	18708	-354343	ENSMUSG00000041417	Pik3r1	phosphoinositide-3-kinase regulatory subunit 1
peak_8230	chr4	17178612	17179717	1106	3.64224	0.0061882	0.0228813	Distal Intergenic	4	17852893	18119145	266253	1	17389	-673176	ENSMUSG00000028226	Mmp16	matrix metallopeptidase 16
peak_2400	chr1	185964568	185964828	261	3.53101	0.000645934	0.00357036	Distal Intergenic	1	186087731	186117310	29580	2	226791	152482	ENSMUSG00000039246	Lyplal1	lysophospholipase-like 1
peak_3929	chr2	78980788	78981161	374	3.52097	8.22218e-10	2.66925e-08	Intron (ENSMUST00000193021.1/ENSMUST00000193021.1, intron 1 of 4)	2	78868124	78921293	53170	1	22193	112664	ENSMUSG00000027011	Ube2e3	ubiquitin-conjugating enzyme E2E 3
peak_24287	chr10	96860474	96860792	319	3.51775	9.86989e-06	0.000102189	Intron (ENSMUST00000218446.1/ENSMUST00000218446.1, intron 1 of 1)	10	97035768	97061059	25292	1	75301	-174976	ENSMUSG00000111924	4930556N09Rik	RIKEN cDNA 4930556N09 gene
peak_8998	chr4	88369987	88370336	350	3.50664	5.21461e-08	1.04419e-06	Intron (ENSMUST00000097992.9/230393, intron 34 of 43)	4	88396144	88438928	42785	2	66775	68592	ENSMUSG00000028497	Hacd4	3-hydroxyacyl-CoA dehydratase 4
peak_9427	chr4	116174444	116175247	804	3.49492	5.04416e-23	2.0419e-20	Promoter (1-2kb)	4	116173384	116303056	129673	1	18710	1060	ENSMUSG00000028698	Pik3r3	phosphoinositide-3-kinase regulatory subunit 3
peak_33017	chr15	36469032	36469812	781	3.46671	4.29408e-22	1.50256e-19	Distal Intergenic	15	36477668	36496820	19153	2	68839	27008	ENSMUSG00000048307	Ankrd46	ankyrin repeat domain 46
peak_19555	chr8	95131126	95131398	273	3.44723	0.000777835	0.00416021	Intron (ENSMUST00000212199.1/ENSMUST00000212199.1, intron 1 of 1)	8	95081186	95103149	21964	1	74187	49940	ENSMUSG00000031787	Katnb1	katanin p80 (WD40-containing) subunit B 1
peak_32885	chr15	27536609	27537424	816	3.40916	1.70238e-48	3.19506e-45	Intron (ENSMUST00000022875.6/11732, intron 1 of 11)	15	27571494	27571558	65	1	102466808	-34070	ENSMUSG00000098416	Mir7117	microRNA 7117
peak_1401	chr1	133084215	133084428	214	3.38281	0.00668717	0.0244218	Intron (ENSMUST00000077730.6/240752, intron 12 of 32)	1	133045667	133108687	63021	1	240752	38548	ENSMUSG00000026447	Pik3c2b	phosphatidylinositol-4-phosphate 3-kinase catalytic subunit type 2 beta
peak_5314	chr2	156566427	156566977	551	3.34595	9.9242e-10	3.14724e-08	Exon (ENSMUST00000109570.7/68295, exon 5 of 5)	2	156547584	156568972	21389	1	68295	18843	ENSMUSG00000027628	Aar2	AAR2 splicing factor homolog
peak_13582	chr6	34304555	34304987	433	3.30637	4.29237e-07	6.63542e-06	Exon (ENSMUST00000201392.1/ENSMUST00000201392.1, exon 1 of 1)	6	34303934	34317441	13508	2	626009	12454	NA	Gm6644	Akr1b3 pseudogene
peak_1672	chr1	152165315	152165931	617	3.29672	1.01583e-09	3.21654e-08	Distal Intergenic	1	151852403	152090125	237723	2	69399	-75190	ENSMUSG00000032666	1700025G04Rik	RIKEN cDNA 1700025G04 gene
peak_22717	chr10	24213760	24214057	298	3.29173	4.02214e-12	2.349e-10	Distal Intergenic	10	24223517	24302790	79274	1	59012	-9460	ENSMUSG00000020000	Moxd1	monooxygenase, DBH-like 1
peak_30400	chr13	62935245	62935746	502	3.2715	7.50449e-11	3.20549e-09	Distal Intergenic	13	62964893	63326096	361204	1	72061	-29147	ENSMUSG00000021458	Aopep	aminopeptidase O
peak_10023	chr4	135623102	135623630	529	3.25512	2.92315e-11	1.36689e-09	Distal Intergenic	4	135626655	135630198	3544	1	73937	-3025	ENSMUSG00000086788	1700029M20Rik	RIKEN cDNA 1700029M20 gene
peak_27121	chr11	100690544	100690944	401	3.24618	3.55023e-07	5.62891e-06	Exon (ENSMUST00000137154.1/ENSMUST00000137154.1, exon 4 of 6)	11	100694884	100704271	9388	2	80861	13327	ENSMUSG00000017830	Dhx58	DEXH (Asp-Glu-X-His) box polypeptide 58
peak_34037	chr15	80487562	80488271	710	3.23545	2.28621e-13	1.7514e-11	Intron (ENSMUST00000096347.3/383075, intron 4 of 5)	15	80431571	80438603	7033	2	102633578	-48959	ENSMUSG00000115888	Gm31369	predicted gene, 31369
peak_3663	chr2	62708488	62709015	528	3.216	1.05925e-13	8.67786e-12	Intron (ENSMUST00000075052.9/170738, intron 14 of 15)	2	62664285	62694109	29825	1	227960	44203	ENSMUSG00000026893	Gca	grancalcin
peak_40122	chr19	46386713	46387076	364	3.17958	1.68842e-07	2.9292e-06	Exon (ENSMUST00000237952.1/54130, exon 2 of 2)	19	46376811	46395748	18938	2	54130	8672	ENSMUSG00000025228	Actr1a	ARP1 actin-related protein 1A, centractin alpha
peak_3068	chr2	29740395	29740761	367	3.16644	1.59282e-09	4.80757e-08	3' UTR	2	29744919	29751685	6767	2	433415	10924	ENSMUSG00000079497	Gm13420	predicted gene 13420
peak_36306	chr17	24746966	24747459	494	3.14455	9.7604e-09	2.40458e-07	Distal Intergenic	17	24752988	24758684	5697	1	328779	-5529	ENSMUSG00000039628	Hs3st6	heparan sulfate (glucosamine) 3-O-sulfotransferase 6
peak_17337	chr7	112582727	112583252	526	3.1405	3.47991e-08	7.3534e-07	Intron (ENSMUST00000106643.7/57342, intron 13 of 13)	7	112526972	112535683	8712	2	102636183	-47044	ENSMUSG00000085049	Parvaos	parvin, alpha, opposite strand
peak_11636	chr5	77384030	77384646	617	3.11769	1.51089e-09	4.58375e-08	Intron (ENSMUST00000046746.9/29817, intron 1 of 4)	5	77349240	77408041	58802	2	29817	23395	ENSMUSG00000036256	Igfbp7	insulin-like growth factor binding protein 7
peak_33253	chr15	52922272	52922561	290	3.09009	2.10088e-05	0.000195197	Distal Intergenic	15	52712408	52730564	18157	1	69790	209864	ENSMUSG00000038622	Med30	mediator complex subunit 30
peak_6668	chr3	78988009	78988541	533	3.08075	2.28023e-08	5.12524e-07	Distal Intergenic	3	79212919	79253913	40995	1	70924	-224378	ENSMUSG00000104585	4921511C10Rik	RIKEN cDNA 4921511C10 gene
peak_10055	chr4	136346802	136347038	237	3.08028	6.64585e-05	0.00052639	3' UTR	4	136310942	136359447	48506	1	74326	35860	ENSMUSG00000066037	Hnrnpr	heterogeneous nuclear ribonucleoprotein R
peak_25217	chr11	22613451	22613951	501	3.06691	5.82245e-20	1.49322e-17	Distal Intergenic	11	22512088	22519234	7147	1	103765	101363	ENSMUSG00000049904	Tmem17	transmembrane protein 17
peak_21572	chr9	76003230	76003495	266	3.06157	2.3423e-06	2.90605e-05	Exon (ENSMUST00000180749.1/ENSMUST00000180749.1, exon 2 of 5)	9	76014855	76136350	121496	1	208982	-11360	ENSMUSG00000007908	Hmgcll1	3-hydroxymethyl-3-methylglutaryl-Coenzyme A lyase-like 1
peak_8900	chr4	66933869	66934116	248	3.05781	1.31979e-05	0.000131248	Distal Intergenic	4	66827584	66930284	102701	1	21898	106285	ENSMUSG00000039005	Tlr4	toll-like receptor 4
peak_34613	chr15	99549935	99550227	293	3.04906	2.2109e-09	6.42423e-08	Distal Intergenic	15	99497012	99528165	31154	2	72393	-21770	ENSMUSG00000023011	Faim2	Fas apoptotic inhibitory molecule 2
peak_8876	chr4	63710733	63711361	629	3.0488	1.28331e-17	2.18056e-15	Distal Intergenic	4	63727084	63745113	18030	2	326623	33752	ENSMUSG00000050395	Tnfsf15	tumor necrosis factor (ligand) superfamily, member 15
peak_23688	chr10	79760789	79761459	671	3.04521	3.10369e-07	5.00983e-06	Exon (ENSMUST00000047203.8/70294, exon 6 of 9)	10	79758515	79766952	8438	2	70294	5493	ENSMUSG00000035890	Rnf126	ring finger protein 126
peak_14153	chr6	71608957	71609510	554	3.03386	3.09122e-10	1.11962e-08	Exon (ENSMUST00000205470.1/104263, exon 1 of 11)	6	71588972	71632990	44019	2	104263	23480	ENSMUSG00000053470	Kdm3a	lysine (K)-specific demethylase 3A
peak_23977	chr10	85161565	85162134	570	3.02408	5.41008e-09	1.42463e-07	Intron (ENSMUST00000020227.10/12952, intron 1 of 12)	10	85131700	85185064	53365	2	12952	22930	ENSMUSG00000020038	Cry1	cryptochrome 1 (photolyase-like)
peak_13700	chr6	38624336	38624746	411	3.02204	8.96474e-10	2.86719e-08	Distal Intergenic	6	38625693	38637242	11550	2	74253	12496	ENSMUSG00000071537	Klrg2	killer cell lectin-like receptor subfamily G, member 2
peak_27377	chr11	106240597	106240864	268	3.01772	3.81332e-06	4.44278e-05	Intron (ENSMUST00000021046.5/72047, intron 13 of 17)	11	106249142	106256079	6938	2	56095	15215	ENSMUSG00000020706	Ftsj3	FtsJ RNA methyltransferase homolog 3 (E. coli)
peak_14197	chr6	72452165	72452557	393	2.99885	5.00836e-06	5.65323e-05	Distal Intergenic	6	72432799	72439558	6760	2	232087	-12607	ENSMUSG00000053907	Mat2a	methionine adenosyltransferase II, alpha
peak_33685	chr15	74591946	74592416	471	2.99694	3.3158e-13	2.48024e-11	Distal Intergenic	15	74606029	74636353	30325	2	69439	43937	ENSMUSG00000022603	Mroh4	maestro heat-like repeat family member 4
peak_3531	chr2	52571666	52571910	245	2.99498	0.000890216	0.00465043	Intron (ENSMUST00000178799.7/12298, intron 2 of 13)	2	52428320	52676831	248512	2	12298	104921	ENSMUSG00000017412	Cacnb4	calcium channel, voltage-dependent, beta 4 subunit
peak_19086	chr8	74731717	74732558	842	2.98808	1.81525e-25	9.99355e-23	Intron (ENSMUST00000127757.7/ENSMUST00000127757.7, intron 5 of 9)	8	74873173	74893506	20334	1	71597	-140615	ENSMUSG00000031621	Isx	intestine specific homeobox
peak_11553	chr5	74387526	74387742	217	2.97678	2.01198e-05	0.00018808	Intron (ENSMUST00000072857.12/212986, intron 5 of 8)	5	74204816	74531759	326944	2	212986	144017	ENSMUSG00000062110	Scfd2	Sec1 family domain containing 2
peak_11117	chr5	36460886	36461594	709	2.9761	4.51155e-27	3.15732e-24	Intron (ENSMUST00000149687.1/76710, intron 1 of 2)	5	36447611	36464853	17243	2	76710	3259	ENSMUSG00000039563	2210406O10Rik	RIKEN cDNA 2210406O10 gene
peak_13670	chr6	37669129	37669903	775	2.9583	1.89496e-14	1.76223e-12	Distal Intergenic	6	37530173	37568815	38643	1	208665	138956	ENSMUSG00000038641	Akr1d1	aldo-keto reductase family 1, member D1
peak_4591	chr2	122276460	122276923	464	2.94086	1.81063e-14	1.6876e-12	Distal Intergenic	2	122279247	122298449	19203	2	214593	21526	ENSMUSG00000068452	Duox2	dual oxidase 2
peak_39698	chr19	25243481	25243848	368	2.91736	1.75786e-05	0.000167703	Intron (ENSMUST00000049400.14/107351, intron 1 of 13)	19	25236975	25434496	197522	1	107351	6506	ENSMUSG00000032702	Kank1	KN motif and ankyrin repeat domains 1
peak_10096	chr4	137867875	137868128	254	2.91474	0.000387249	0.00231631	Intron (ENSMUST00000102518.9/230857, intron 1 of 19)	4	137862237	137965229	102993	1	230857	5638	ENSMUSG00000057530	Ece1	endothelin converting enzyme 1
peak_13581	chr6	34301858	34302173	316	2.91069	2.19114e-06	2.74158e-05	Intron (ENSMUST00000138275.1/ENSMUST00000138275.1, intron 1 of 1)	6	34303934	34317441	13508	2	626009	15268	NA	Gm6644	Akr1b3 pseudogene
peak_16037	chr7	28863229	28863526	298	2.89144	2.6121e-08	5.73689e-07	Promoter (<=1kb)	7	28863853	28866284	2432	1	16858	-327	ENSMUSG00000053522	Lgals7	lectin, galactose binding, soluble 7
peak_16128	chr7	30787602	30787959	358	2.89042	7.97586e-07	1.13795e-05	Promoter (<=1kb)	7	30787896	30791097	3202	1	64661	0	ENSMUSG00000074199	Krtdap	keratinocyte differentiation associated protein
peak_29369	chr12	108236346	108236609	264	2.88592	0.000154642	0.00106972	Intron (ENSMUST00000222310.1/668158, intron 1 of 5)	12	108203602	108275425	71824	2	668158	38816	ENSMUSG00000084883	Ccdc85c	coiled-coil domain containing 85C
peak_38462	chr18	55877601	55878023	423	2.8851	1.46659e-07	2.58564e-06	Distal Intergenic	18	56400337	56503792	103456	1	107022	-522314	ENSMUSG00000001700	Gramd3	GRAM domain containing 3
peak_32669	chr15	8940689	8941472	784	2.87098	3.1102e-07	5.01837e-06	Distal Intergenic	15	8967949	9067335	99387	1	223332	-26477	ENSMUSG00000048424	Ranbp3l	RAN binding protein 3-like
peak_14333	chr6	85013959	85014260	302	2.86714	0.000149181	0.00103961	Intron (ENSMUST00000160197.5/75914, intron 1 of 21)	6	84618487	85069513	451027	2	75914	55253	ENSMUSG00000033769	Exoc6b	exocyst complex component 6B
peak_27892	chr11	119696368	119696669	302	2.8655	0.000222813	0.00145293	Intron (ENSMUST00000125583.7/74370, intron 3 of 12)	11	119602905	119899576	296672	1	74370	93463	ENSMUSG00000025583	Rptor	regulatory associated protein of MTOR, complex 1
peak_22901	chr10	39407630	39408082	453	2.84819	7.50554e-10	2.4748e-08	Intron (ENSMUST00000148152.7/14360, intron 2 of 4)	10	39368855	39565381	196527	1	14360	38775	ENSMUSG00000019843	Fyn	Fyn proto-oncogene
peak_6160	chr3	31394044	31394348	305	2.84178	5.03914e-05	0.000414639	Distal Intergenic	3	31202858	31310378	107521	2	241919	-83666	ENSMUSG00000069072	Slc7a14	solute carrier family 7 (cationic amino acid transporter, y+ system), member 14
peak_25082	chr11	11519331	11519698	368	2.83672	4.05475e-08	8.38361e-07	Distal Intergenic	11	11279626	11462408	182783	2	53604	-56923	ENSMUSG00000020193	Zpbp	zona pellucida binding protein
peak_17062	chr7	99143304	99143631	328	2.83102	8.17267e-19	1.73943e-16	Distal Intergenic	7	98885021	99141141	256121	2	78610	-2163	ENSMUSG00000035354	Uvrag	UV radiation resistance associated gene
peak_30793	chr13	98413240	98413495	256	2.83074	7.77951e-05	0.000602851	Distal Intergenic	13	98424109	98435065	10957	2	70090	21570	ENSMUSG00000099446	2310005E17Rik	RIKEN cDNA 2310005E17 gene
peak_1751	chr1	154802287	154802689	403	2.82803	2.78888e-08	6.0831e-07	Intron (ENSMUST00000211821.1/12290, intron 1 of 46)	1	154390731	154884501	493771	2	12290	81812	ENSMUSG00000004110	Cacna1e	calcium channel, voltage-dependent, R type, alpha 1E subunit
peak_38062	chr18	35311811	35312063	253	2.82519	1.48021e-06	1.94581e-05	Intron (ENSMUST00000236387.1/81500, intron 5 of 7)	18	35209003	35215024	6022	2	107065	-96787	ENSMUSG00000071862	Lrrtm2	leucine rich repeat transmembrane neuronal 2
peak_11576	chr5	75069215	75069751	537	2.81574	4.00476e-19	8.89013e-17	Distal Intergenic	5	75075601	75077893	2293	1	14843	-5850	ENSMUSG00000035946	Gsx2	GS homeobox 2
peak_543	chr1	60611949	60612285	337	2.78839	7.30486e-08	1.40614e-06	Distal Intergenic	1	60482292	60567104	84813	2	77300	-44845	ENSMUSG00000026014	Raph1	Ras association (RalGDS/AF-6) and pleckstrin homology domains 1
peak_7305	chr3	103589738	103589951	214	2.77799	0.000176699	0.00119703	Intron (ENSMUST00000121834.7/54524, intron 3 of 6)	3	103575231	103645569	70339	1	54524	14507	ENSMUSG00000027849	Syt6	synaptotagmin VI
peak_8229	chr4	17163442	17164005	564	2.77772	3.10042e-06	3.69776e-05	Distal Intergenic	4	17852893	18119145	266253	1	17389	-688888	ENSMUSG00000028226	Mmp16	matrix metallopeptidase 16
peak_16014	chr7	28419350	28419870	521	2.77665	1.78369e-26	1.15076e-23	Intron (ENSMUST00000208199.1/233033, intron 2 of 12)	7	28437447	28448233	10787	1	63986	-17577	ENSMUSG00000060791	Gmfg	glia maturation factor, gamma
peak_24831	chr10	128665911	128666186	276	2.77522	1.61947e-07	2.82023e-06	Intron (ENSMUST00000238610.1/22781, intron 1 of 7)	10	128630843	128669358	38516	2	22781	3172	ENSMUSG00000002578	Ikzf4	IKAROS family zinc finger 4
peak_20673	chr9	31793034	31793311	278	2.76392	0.000225222	0.0014654	Distal Intergenic	9	31846044	31913462	67419	2	12023	120151	ENSMUSG00000032033	Barx2	BarH-like homeobox 2
peak_37732	chr18	8304566	8305036	471	2.75651	1.44242e-10	5.72117e-09	Distal Intergenic	18	7868832	7929028	60197	1	225131	435734	ENSMUSG00000024283	Wac	WW domain containing adaptor with coiled-coil
peak_20576	chr9	22218786	22219201	416	2.74935	3.86118e-05	0.000328921	Distal Intergenic	9	22196963	22213860	16898	2	69862	-4926	ENSMUSG00000090925	1810064F22Rik	RIKEN cDNA 1810064F22 gene
peak_29051	chr12	85256130	85256585	456	2.74543	1.0162e-06	1.40331e-05	Intron (ENSMUST00000223230.1/217716, intron 4 of 9)	12	85245923	85245985	63	2	102466769	-10145	ENSMUSG00000098263	Mir6938	microRNA 6938
peak_23245	chr10	60768608	60768943	336	2.73865	5.37837e-06	6.0215e-05	Intron (ENSMUST00000077925.6/107449, intron 14 of 16)	10	60712072	60752794	40723	2	71279	-15814	ENSMUSG00000020100	Slc29a3	solute carrier family 29 (nucleoside transporters), member 3
peak_24612	chr10	120646217	120646479	263	2.73328	0.00182888	0.00839331	Intron (ENSMUST00000219150.1/ENSMUST00000219150.1, intron 1 of 2)	10	120765732	120778886	13155	1	70874	-119253	ENSMUSG00000044544	4921513I03Rik	RIKEN cDNA 4921513I03 gene
peak_14690	chr6	100424845	100425170	326	2.72338	9.13924e-12	4.87544e-10	Distal Intergenic	6	100527400	100533426	6027	1	73395	-102230	ENSMUSG00000101553	1700049E22Rik	RIKEN cDNA 1700049E22 gene
peak_37113	chr17	56664477	56664715	239	2.72251	7.17881e-07	1.03641e-05	Downstream (<=300bp)	17	56673294	56711764	38471	1	71810	-8579	ENSMUSG00000002372	Ranbp3	RAN binding protein 3
peak_23974	chr10	85055021	85055323	303	2.72107	0.000823098	0.00435324	Distal Intergenic	10	85096287	85102495	6209	2	14202	47172	ENSMUSG00000050035	Fhl4	four and a half LIM domains 4
peak_35611	chr16	65648783	65649556	774	2.71208	0.000571743	0.00322151	Distal Intergenic	16	65539128	65562726	23599	2	68942	-86057	ENSMUSG00000004843	Chmp2b	charged multivesicular body protein 2B
peak_10903	chr5	30284895	30285298	404	2.70482	6.11592e-13	4.26565e-11	Intron (ENSMUST00000101448.4/381738, intron 1 of 16)	5	30281388	30366695	85308	1	381738	3507	ENSMUSG00000073102	Drc1	dynein regulatory complex subunit 1
peak_7018	chr3	94482675	94483229	555	2.70088	6.57899e-21	1.97568e-18	Exon (ENSMUST00000197699.4/78784, exon 1 of 12)	3	94464983	94480341	15359	2	66353	-2334	ENSMUSG00000028139	Riiad1	regulatory subunit of type II PKA R-subunit (RIIa) domain containing 1
peak_4381	chr2	112497812	112498472	661	2.69925	5.45493e-25	2.85106e-22	Intron (ENSMUST00000003705.11/74268, intron 1 of 5)	2	112492964	112634573	141610	1	74268	4848	ENSMUSG00000003604	Aven	apoptosis, caspase activation inhibitor
peak_3928	chr2	78977879	78978418	540	2.6978	4.2478e-10	1.48174e-08	Intron (ENSMUST00000193021.1/ENSMUST00000193021.1, intron 1 of 4)	2	78868124	78921293	53170	1	22193	109755	ENSMUSG00000027011	Ube2e3	ubiquitin-conjugating enzyme E2E 3
peak_13178	chr5	149538781	149539641	861	2.69637	2.47629e-08	5.50551e-07	Promoter (<=1kb)	5	149489056	149538030	48975	2	100415916	-751	ENSMUSG00000107132	Gm15997	predicted gene 15997
peak_20072	chr8	121451448	121451778	331	2.69186	1.74667e-05	0.00016679	Intron (ENSMUST00000127664.1/108148, intron 1 of 15)	8	121530780	121544320	13541	2	76405	92542	ENSMUSG00000031809	1700018B08Rik	RIKEN cDNA 1700018B08 gene
peak_39352	chr19	5804544	5804787	244	2.69184	3.47967e-09	9.62973e-08	Promoter (1-2kb)	19	5795690	5802672	6983	2	72289	-1872	ENSMUSG00000092341	Malat1	metastasis associated lung adenocarcinoma transcript 1 (non-coding RNA)
peak_13293	chr6	8192536	8192855	320	2.6897	0.000744154	0.00400967	Promoter (<=1kb)	6	7997808	8192617	194810	2	213945	0	ENSMUSG00000068794	Col28a1	collagen, type XXVIII, alpha 1
peak_9244	chr4	105566709	105566971	263	2.68752	0.00035589	0.00215402	Distal Intergenic	4	105157347	105232764	75418	1	67916	409362	ENSMUSG00000028517	Plpp3	phospholipid phosphatase 3
peak_1479	chr1	135089307	135089977	671	2.68712	1.18548e-12	7.85017e-11	Intron (ENSMUST00000044828.13/329252, intron 1 of 17)	1	134983301	135105276	121976	2	329252	15299	ENSMUSG00000042793	Lgr6	leucine-rich repeat-containing G protein-coupled receptor 6
peak_31072	chr13	116795097	116795464	368	2.67991	4.43501e-05	0.000371443	Distal Intergenic	13	116802095	116838178	36084	2	74680	42714	ENSMUSG00000114290	4930435F18Rik	RIKEN cDNA 4930435F18 gene
peak_22960	chr10	41500998	41501341	344	2.67656	1.5507e-10	6.10957e-09	Intron (ENSMUST00000105507.4/73075, intron 3 of 7)	10	41490439	41514286	23848	1	73075	10559	ENSMUSG00000078451	Ppil6	peptidylprolyl isomerase (cyclophilin)-like 6
peak_10886	chr5	29725379	29726367	989	2.67544	5.17809e-10	1.77283e-08	Distal Intergenic	5	29735688	29818134	82447	1	23950	-9321	ENSMUSG00000029131	Dnajb6	DnaJ heat shock protein family (Hsp40) member B6
peak_37968	chr18	31999199	31999434	236	2.67463	1.26092e-10	5.07439e-09	Intron (ENSMUST00000134663.1/17922, intron 12 of 46)	18	31959234	32036961	77728	2	17922	37527	ENSMUSG00000024388	Myo7b	myosin VIIB
peak_24166	chr10	93481024	93481360	337	2.6643	6.84388e-08	1.32731e-06	Intron (ENSMUST00000016033.8/16993, intron 16 of 18)	10	93488768	93519304	30537	1	15109	-7408	ENSMUSG00000020017	Hal	histidine ammonia lyase
peak_3499	chr2	50249798	50250052	255	2.66296	0.00160673	0.00756549	Distal Intergenic	2	50279881	50296801	16921	2	109129	46749	ENSMUSG00000026766	Mmadhc	methylmalonic aciduria (cobalamin deficiency) cblD type, with homocystinuria
peak_26439	chr11	78764817	78765144	328	2.66195	0.000103353	0.000765048	Distal Intergenic	11	78750506	78751729	1224	2	69109	-13088	ENSMUSG00000049489	Ccnq	cyclin Q
peak_26444	chr11	78929436	78929682	247	2.64839	1.3985e-05	0.000138044	Intron (ENSMUST00000018610.6/18126, intron 3 of 26)	11	78920787	78960254	39468	1	18126	8649	ENSMUSG00000020826	Nos2	nitric oxide synthase 2, inducible
peak_6669	chr3	78999919	79000282	364	2.64686	7.6182e-07	1.09296e-05	Distal Intergenic	3	79212919	79253913	40995	1	70924	-212637	ENSMUSG00000104585	4921511C10Rik	RIKEN cDNA 4921511C10 gene
peak_16437	chr7	46855326	46856203	878	2.64174	4.82106e-16	5.90687e-14	3' UTR	7	46861203	46878142	16940	1	16833	-5000	ENSMUSG00000030851	Ldhc	lactate dehydrogenase C
peak_6670	chr3	79039693	79040017	325	2.64159	3.71271e-08	7.77121e-07	Distal Intergenic	3	79212919	79253913	40995	1	70924	-172902	ENSMUSG00000104585	4921511C10Rik	RIKEN cDNA 4921511C10 gene
peak_1022	chr1	90866793	90867110	318	2.63683	3.59962e-07	5.69458e-06	Distal Intergenic	1	90765923	90843971	78049	2	12835	-22822	ENSMUSG00000048126	Col6a3	collagen, type VI, alpha 3
peak_16848	chr7	81775360	81775588	229	2.63398	0.00122446	0.00606427	Distal Intergenic	7	81762925	81769491	6567	1	67148	12435	ENSMUSG00000038646	Ramac	RNA guanine-7 methyltransferase activating subunit
peak_18306	chr8	13689449	13689706	258	2.6321	4.84887e-06	5.49423e-05	Distal Intergenic	8	13566948	13677603	110656	2	19414	-11846	ENSMUSG00000031453	Rasa3	RAS p21 protein activator 3
peak_11266	chr5	51957969	51958317	349	2.63164	1.52759e-05	0.000148689	Distal Intergenic	5	52135902	52136017	116	2	102466648	177700	ENSMUSG00000098726	Mir6417	microRNA 6417
peak_25006	chr11	6018737	6018982	246	2.62749	0.000154592	0.00106955	Intron (ENSMUST00000109813.8/12323, intron 2 of 20)	11	5969644	6066362	96719	2	12323	47380	ENSMUSG00000057897	Camk2b	calcium/calmodulin-dependent protein kinase II, beta
peak_24983	chr11	5533064	5533467	404	2.62339	5.70281e-09	1.49409e-07	Intron (ENSMUST00000020776.4/104479, intron 4 of 4)	11	5528887	5542187	13301	2	104479	8720	ENSMUSG00000020482	Ccdc117	coiled-coil domain containing 117
peak_12044	chr5	111111424	111111680	257	2.62141	2.31477e-06	2.88056e-05	Intron (ENSMUST00000040111.9/209683, intron 5 of 23)	5	111004144	111004252	109	1	735278	107280	ENSMUSG00000076163	Mir701	microRNA 701
peak_13118	chr5	148367739	148368283	545	2.6197	9.75288e-18	1.692e-15	Intron (ENSMUST00000048116.14/11987, intron 1 of 12)	5	148327410	148399904	72495	2	11987	31621	ENSMUSG00000041313	Slc7a1	solute carrier family 7 (cationic amino acid transporter, y+ system), member 1
peak_17169	chr7	101547751	101547989	239	2.61321	5.04769e-05	0.000415177	Distal Intergenic	7	101552453	101560865	8413	2	11871	12876	ENSMUSG00000092517	Art2a	ADP-ribosyltransferase 2a
peak_23432	chr10	68897545	68897797	253	2.60153	6.47224e-08	1.26474e-06	Distal Intergenic	10	69020740	69033888	13149	2	102635787	136091	ENSMUSG00000112331	Gm33035	predicted gene, 33035
peak_9376	chr4	109439765	109440186	422	2.60089	6.6283e-09	1.69673e-07	Intron (ENSMUST00000064129.13/230603, intron 13 of 17)	4	109406623	109444745	38123	1	230603	33142	ENSMUSG00000028555	Ttc39a	tetratricopeptide repeat domain 39A
peak_7017	chr3	94476086	94476980	895	2.59613	5.87008e-06	6.50323e-05	Promoter (1-2kb)	3	94478295	94492198	13904	1	78784	-1315	ENSMUSG00000028137	Celf3	CUGBP, Elav-like family member 3
peak_36397	chr17	26592576	26592898	323	2.58822	6.99802e-05	0.000549749	Intron (ENSMUST00000167662.7/67458, intron 1 of 9)	17	26505590	26562128	56539	2	19252	-30448	ENSMUSG00000024190	Dusp1	dual specificity phosphatase 1
peak_23810	chr10	81044496	81044799	304	2.58696	6.30294e-05	0.000503178	3' UTR	10	81028538	81037426	8889	2	106947	-7070	ENSMUSG00000046822	Slc39a3	solute carrier family 39 (zinc transporter), member 3
peak_16854	chr7	81874533	81875073	541	2.58571	1.28932e-08	3.09277e-07	Exon (ENSMUST00000208201.1/ENSMUST00000208201.1, exon 1 of 1)	7	81859001	81884434	25434	1	107769	15532	ENSMUSG00000038623	Tm6sf1	transmembrane 6 superfamily member 1
peak_18067	chr7	143062737	143063092	356	2.58516	8.42045e-07	1.19191e-05	Intron (ENSMUST00000037941.9/12520, intron 2 of 7)	7	143069249	143071093	1845	1	56844	-6157	ENSMUSG00000045752	Tssc4	tumor-suppressing subchromosomal transferable fragment 4
peak_32671	chr15	9014640	9014964	325	2.58403	0.000196559	0.00131092	Intron (ENSMUST00000053308.9/223332, intron 10 of 15)	15	8967949	9067335	99387	1	223332	46691	ENSMUSG00000048424	Ranbp3l	RAN binding protein 3-like
peak_11663	chr5	82361658	82362000	343	2.58124	2.16898e-05	0.000200427	Distal Intergenic	5	82122408	82124713	2306	2	67327	-236945	ENSMUSG00000099863	1700031L13Rik	RIKEN cDNA 1700031L13 gene
peak_39301	chr19	5004904	5005265	362	2.58077	1.93078e-08	4.41673e-07	Distal Intergenic	19	4984355	4990316	5962	2	225872	-14588	ENSMUSG00000045903	Npas4	neuronal PAS domain protein 4
peak_8632	chr4	51167959	51168494	536	2.57726	2.04651e-10	7.77374e-09	Distal Intergenic	4	51216678	51250622	33945	1	74914	-48184	ENSMUSG00000039555	Cylc2	cylicin, basic protein of sperm head cytoskeleton 2
peak_1032	chr1	90981247	90981634	388	2.57459	1.06737e-05	0.000109359	Distal Intergenic	1	90958133	90969661	11529	2	19329	-11586	ENSMUSG00000026304	Rab17	RAB17, member RAS oncogene family
peak_19576	chr8	95497770	95498146	377	2.5712	7.97543e-08	1.51616e-06	Intron (ENSMUST00000212602.1/ENSMUST00000212602.1, intron 2 of 4)	8	95446096	95490039	43944	2	13000	-7731	ENSMUSG00000046707	Csnk2a2	casein kinase 2, alpha prime polypeptide
peak_36311	chr17	24855944	24856184	241	2.56994	9.81851e-05	0.000732839	Intron (ENSMUST00000164251.7/14651, intron 3 of 7)	17	24848892	24850364	1473	2	68636	-5580	ENSMUSG00000045316	Fahd1	fumarylacetoacetate hydrolase domain containing 1
peak_16460	chr7	49093704	49093986	283	2.5683	4.14944e-05	0.000350154	Intron (ENSMUST00000183659.7/78286, intron 2 of 39)	7	49122334	49159819	37486	2	108167511	65833	NA	9130015G15Rik	RIKEN cDNA 9130015G15 gene
peak_25532	chr11	49732257	49732729	473	2.56578	1.87249e-08	4.30006e-07	Distal Intergenic	11	49671503	49712723	41221	2	104625	-19534	ENSMUSG00000020362	Cnot6	CCR4-NOT transcription complex, subunit 6
peak_3008	chr2	28222809	28223130	322	2.5574	3.5544e-07	5.63166e-06	Intron (ENSMUST00000113920.7/56177, intron 5 of 5)	2	28192992	28230736	37745	1	56177	29817	ENSMUSG00000026833	Olfm1	olfactomedin 1
peak_40384	chrX	6317647	6318130	484	2.55736	6.22441e-09	1.60929e-07	Intron (ENSMUST00000024049.7/12155, intron 1 of 1)	20	6314107	6320721	6615	2	12155	2591	ENSMUSG00000023279	Bmp15	bone morphogenetic protein 15
peak_5407	chr2	159056986	159057639	654	2.55611	1.59175e-10	6.23562e-09	Distal Intergenic	2	158794807	158858214	63408	1	71715	262179	ENSMUSG00000027655	Dhx35	DEAH (Asp-Glu-Ala-His) box polypeptide 35
peak_11744	chr5	92219891	92220917	1027	2.55417	5.93596e-51	1.22548e-47	Distal Intergenic	5	92209893	92215408	5516	2	57425	-4483	ENSMUSG00000029409	U90926	cDNA sequence U90926
peak_39982	chr19	43435024	43435572	549	2.54482	9.45047e-07	1.3165e-05	Exon (ENSMUST00000225283.1/ENSMUST00000225283.1, exon 2 of 2)	19	43440436	43497210	56775	1	83674	-4864	ENSMUSG00000025189	Cnnm1	cyclin M1
peak_22101	chr9	110697487	110697732	246	2.54466	0.000156088	0.00107738	Intron (ENSMUST00000019803.8/72654, intron 2 of 6)	9	110656503	110711606	55104	1	72654	40984	ENSMUSG00000019659	Ccdc12	coiled-coil domain containing 12
peak_37127	chr17	56857013	56857258	246	2.54097	4.4592e-06	5.09605e-05	Exon (ENSMUST00000043062.4/328845, exon 7 of 15)	17	56843103	56874447	31345	2	328845	17189	ENSMUSG00000024207	Acsbg2	acyl-CoA synthetase bubblegum family member 2
peak_28492	chr12	52376757	52377116	360	2.53587	9.23419e-14	7.64087e-12	Distal Intergenic	12	52475739	52480609	4871	2	102638611	103493	ENSMUSG00000111982	Gm35135	predicted gene, 35135
peak_27544	chr11	113214799	113215279	481	2.5307	1.56493e-08	3.67344e-07	Distal Intergenic	11	113203315	113209669	6355	2	319871	-5130	ENSMUSG00000085421	4732490B19Rik	RIKEN cDNA 4732490B19 gene
peak_21709	chr9	89841465	89841792	328	2.52939	0.00136303	0.00661179	Intron (ENSMUST00000183387.7/74700, intron 3 of 5)	9	89826519	89864028	37510	1	74700	14946	ENSMUSG00000098627	4930524O08Rik	RIKEN cDNA 4930524O08 gene
peak_34249	chr15	86199210	86199530	321	2.52338	5.30676e-06	5.95424e-05	Distal Intergenic	15	86139128	86186141	47014	2	223753	-13069	ENSMUSG00000035891	Cerk	ceramide kinase
peak_17176	chr7	101760226	101760573	348	2.52024	4.86362e-15	5.03305e-13	Intron (ENSMUST00000001884.13/20480, intron 6 of 15)	7	101818313	101822726	4414	1	11859	-57740	ENSMUSG00000007946	Phox2a	paired-like homeobox 2a
peak_32489	chr14	121292356	121292636	281	2.51939	0.00425262	0.016819	Intron (ENSMUST00000079817.7/223255, intron 9 of 10)	14	121286343	121380011	93669	2	223255	87375	ENSMUSG00000063410	Stk24	serine/threonine kinase 24
peak_9158	chr4	99570664	99571068	405	2.51918	5.13453e-06	5.77985e-05	Intron (ENSMUST00000132108.1/ENSMUST00000132108.1, intron 1 of 1)	4	99656299	99658622	2324	1	15221	-85231	ENSMUSG00000067261	Foxd3	forkhead box D3
peak_19585	chr8	95606913	95607888	976	2.51533	5.14409e-32	5.30999e-29	Intron (ENSMUST00000211925.1/ENSMUST00000211925.1, intron 3 of 4)	8	95633453	95645060	11608	1	78833	-25565	ENSMUSG00000031669	Gins3	GINS complex subunit 3 (Psf3 homolog)
peak_13723	chr6	39283910	39284504	595	2.50677	6.25817e-06	6.87782e-05	Distal Intergenic	6	39136623	39206789	70167	2	338523	-77121	ENSMUSG00000042599	Kdm7a	lysine (K)-specific demethylase 7A
peak_17319	chr7	111718971	111719295	325	2.50536	1.49383e-06	1.96059e-05	Intron (ENSMUST00000049430.14/233733, intron 1 of 10)	7	111471661	111779977	308317	2	233733	60682	ENSMUSG00000038296	Galnt18	polypeptide N-acetylgalactosaminyltransferase 18
peak_38295	chr18	44462814	44463127	314	2.50272	1.83675e-06	2.35892e-05	Intron (ENSMUST00000089874.8/328949, intron 13 of 18)	18	44380502	44424969	44468	1	70640	82312	ENSMUSG00000024472	Dcp2	decapping mRNA 2
peak_32553	chr15	4264673	4264908	236	2.50039	0.000373244	0.0022449	Distal Intergenic	15	4375491	4575553	200063	1	239318	-110583	ENSMUSG00000049148	Plcxd3	phosphatidylinositol-specific phospholipase C, X domain containing 3
peak_16476	chr7	49619807	49620117	311	2.49991	3.61073e-08	7.58605e-07	Distal Intergenic	7	49631499	49636849	5351	2	13172	16732	ENSMUSG00000030507	Dbx1	developing brain homeobox 1
peak_16838	chr7	81229542	81229796	255	2.49886	0.000211551	0.00139193	Intron (ENSMUST00000026672.7/18584, intron 1 of 21)	7	81213596	81334533	120938	1	18584	15946	ENSMUSG00000025584	Pde8a	phosphodiesterase 8A
peak_36824	chr17	36995530	36995842	313	2.49806	1.49434e-05	0.000145831	Distal Intergenic	17	37001163	37010635	9473	1	22715	-5321	ENSMUSG00000036036	Zfp57	zinc finger protein 57
peak_18005	chr7	141335082	141335897	816	2.49602	1.08388e-11	5.65783e-10	Exon (ENSMUST00000126510.7/71448, exon 5 of 5)	7	141338880	141363020	24141	1	98845	-2983	ENSMUSG00000025504	Eps8l2	EPS8-like 2
peak_36430	chr17	27063766	27063995	230	2.49502	0.0012384	0.00611643	Intron (ENSMUST00000049308.8/16440, intron 1 of 57)	17	27057304	27122223	64920	1	16440	6462	ENSMUSG00000042644	Itpr3	inositol 1,4,5-triphosphate receptor 3
peak_9524	chr4	119008160	119009031	872	2.49376	9.15399e-21	2.68062e-18	Distal Intergenic	4	118961578	118968912	7335	1	100470	46582	ENSMUSG00000024903	Lao1	L-amino acid oxidase 1
peak_28214	chr12	20914650	20915006	357	2.49126	0.000482047	0.0027935	Exon (ENSMUST00000140360.7/ENSMUST00000140360.7, exon 3 of 4)	12	20990459	21270171	279713	1	211914	-75453	ENSMUSG00000052632	Asap2	ArfGAP with SH3 domain, ankyrin repeat and PH domain 2
peak_14320	chr6	84434541	84434988	448	2.48844	2.13033e-06	2.67523e-05	Distal Intergenic	6	84412942	84423838	10897	2	100038556	-10703	ENSMUSG00000107797	Gm10445	predicted gene 10445
peak_27515	chr11	109722724	109723102	379	2.48748	1.52041e-05	0.00014813	Promoter (<=1kb)	11	109669749	109722279	52531	2	208659	-445	ENSMUSG00000020614	Fam20a	FAM20A, golgi associated secretory pathway pseudokinase
peak_9287	chr4	106996259	106996646	388	2.48743	2.02199e-07	3.43431e-06	Intron (ENSMUST00000150915.7/72475, intron 4 of 8)	4	107055874	107066868	10995	2	56280	70222	ENSMUSG00000028622	Mrpl37	mitochondrial ribosomal protein L37
peak_32817	chr15	24649578	24650041	464	2.48061	1.6972e-07	2.94319e-06	Distal Intergenic	15	25363277	25413764	50488	2	70350	763723	ENSMUSG00000045763	Basp1	brain abundant, membrane attached signal protein 1
peak_26740	chr11	88753070	88753512	443	2.4789	3.63492e-05	0.000312874	Distal Intergenic	11	88718645	88728893	10249	1	193280	34425	NA	C030037D09Rik	RIKEN cDNA C030037D09 gene
peak_28102	chr12	8761237	8761509	273	2.47261	0.000199431	0.00132729	Distal Intergenic	12	8771323	8793715	22393	1	20969	-9814	ENSMUSG00000020592	Sdc1	syndecan 1
peak_15554	chr6	148467390	148467694	305	2.4708	0.000113136	0.000826688	Distal Intergenic	6	148232430	148444389	211960	2	387314	-23001	ENSMUSG00000030306	Tmtc1	transmembrane and tetratricopeptide repeat containing 1
peak_27119	chr11	100683288	100683534	247	2.4652	1.07166e-05	0.000109771	Intron (ENSMUST00000153494.1/ENSMUST00000153494.1, intron 1 of 2)	11	100694884	100704271	9388	2	80861	20737	ENSMUSG00000017830	Dhx58	DEXH (Asp-Glu-X-His) box polypeptide 58
peak_9428	chr4	116206433	116206877	445	2.45428	7.53601e-08	1.44458e-06	Intron (ENSMUST00000216692.1/18710, intron 1 of 9)	4	116173384	116303056	129673	1	18710	33049	ENSMUSG00000028698	Pik3r3	phosphoinositide-3-kinase regulatory subunit 3
peak_15670	chr7	12510990	12511457	468	2.45159	1.08776e-05	0.000111117	Promoter (1-2kb)	7	12512517	12556323	43807	1	73090	-1060	ENSMUSG00000030385	2900092C05Rik	RIKEN cDNA 2900092C05 gene
peak_2683	chr2	9764385	9764645	261	2.45026	6.2419e-05	0.000498797	Distal Intergenic	2	9881252	9883921	2670	1	381347	-116607	NA	4930412O13Rik	RIKEN cDNA 4930412O13 gene
peak_34966	chr16	14827111	14827597	487	2.44975	8.55415e-08	1.60912e-06	Distal Intergenic	16	14906606	14981371	74766	1	66793	-79009	ENSMUSG00000068617	Efcab1	EF-hand calcium binding domain 1
peak_5584	chr2	166370667	166371077	411	2.44945	1.22536e-06	1.64913e-05	Distal Intergenic	2	166447451	166459232	11782	1	319684	-76374	NA	5031425F14Rik	RIKEN cDNA 5031425F14 gene
peak_13585	chr6	34331337	34332438	1102	2.44433	2.0946e-08	4.75475e-07	Distal Intergenic	6	34303934	34317478	13545	2	11677	-13859	ENSMUSG00000001642	Akr1b3	aldo-keto reductase family 1, member B3 (aldose reductase)
peak_19243	chr8	84539330	84539914	585	2.43474	2.10195e-18	4.13283e-16	Intron (ENSMUST00000238701.1/12286, intron 12 of 48)	8	84661331	84662854	1524	2	15936	122940	ENSMUSG00000053560	Ier2	immediate early response 2
peak_29657	chr13	6009656	6010056	401	2.43227	2.36531e-07	3.9508e-06	Intron (ENSMUST00000223425.1/ENSMUST00000223425.1, intron 4 of 4)	13	5861482	5870394	8913	1	23849	148174	ENSMUSG00000000078	Klf6	Kruppel-like factor 6
peak_6039	chr3	18946477	18946840	364	2.43016	9.45857e-05	0.000709306	Distal Intergenic	3	19131402	19163065	31664	2	74252	216225	ENSMUSG00000027599	Armc1	armadillo repeat containing 1
peak_3315	chr2	34531882	34532195	314	2.42798	3.77121e-05	0.000322521	Intron (ENSMUST00000124443.7/227743, intron 5 of 10)	2	34406771	34624950	218180	1	227743	125111	ENSMUSG00000038696	Mapkap1	mitogen-activated protein kinase associated protein 1
peak_35744	chr16	87915206	87915490	285	2.42057	1.07077e-06	1.46933e-05	Intron (ENSMUST00000228188.1/14805, intron 15 of 16)	16	87698945	87733346	34402	1	12013	216261	ENSMUSG00000025612	Bach1	BTB and CNC homology 1, basic leucine zipper transcription factor 1
peak_34826	chr16	4236267	4236680	414	2.4201	6.18304e-05	0.000494955	Distal Intergenic	16	4229230	4231206	1977	1	436332	7037	ENSMUSG00000089645	Gm5766	ribosomal protein L7a pseudogene
peak_6102	chr3	27892321	27892664	344	2.41882	0.000419671	0.00248397	Intron (ENSMUST00000058077.3/208613, intron 1 of 3)	3	27866066	27896368	30303	2	208613	3704	ENSMUSG00000043164	Tmem212	transmembrane protein 212
peak_23942	chr10	84104565	84105261	697	2.41697	3.94318e-07	6.17655e-06	Distal Intergenic	10	84036560	84100697	64138	2	102637349	-3868	ENSMUSG00000111049	Gm34184	predicted gene, 34184
peak_10168	chr4	140475308	140475538	231	2.41328	0.000945858	0.00489098	Distal Intergenic	4	140380630	140385574	4945	1	329970	94678	NA	Gm13016	predicted gene 13016
peak_27086	chr11	100055814	100056174	361	2.41159	0.000175644	0.00119067	Intron (ENSMUST00000136820.1/ENSMUST00000136820.1, intron 1 of 2)	11	100046646	100050551	3906	2	16660	-5263	ENSMUSG00000048981	Krt31	keratin 31
peak_7308	chr3	103633739	103634039	301	2.40786	0.000894822	0.00466918	3' UTR	3	103575231	103645569	70339	1	54524	58508	ENSMUSG00000027849	Syt6	synaptotagmin VI
peak_2738	chr2	12728479	12728759	281	2.40032	1.55896e-05	0.000151066	Distal Intergenic	2	12924041	13003455	79415	1	19212	-195282	ENSMUSG00000026730	Pter	phosphotriesterase related
peak_8597	chr4	47328888	47329238	351	2.40019	1.76803e-06	2.28078e-05	Distal Intergenic	4	47353222	47414931	61710	1	21812	-23984	ENSMUSG00000007613	Tgfbr1	transforming growth factor, beta receptor I
peak_34832	chr16	4444851	4445526	676	2.39406	7.39774e-08	1.42137e-06	Distal Intergenic	16	4287529	4420498	132970	2	11515	-24353	ENSMUSG00000005580	Adcy9	adenylate cyclase 9
peak_13893	chr6	51162857	51163702	846	2.3868	2.84868e-18	5.49636e-16	Distal Intergenic	6	51269812	51269910	99	2	387166	106208	ENSMUSG00000065505	Mir148a	microRNA 148a
peak_15814	chr7	19495482	19495855	374	2.38567	4.19733e-05	0.000353833	3' UTR	7	19504486	19508367	3882	2	232946	12512	ENSMUSG00000057667	Bloc1s3	biogenesis of lysosomal organelles complex-1, subunit 3
peak_24507	chr10	116748905	116749318	414	2.38377	7.83614e-10	2.57402e-08	Distal Intergenic	10	116729253	116739760	10508	1	75878	19652	ENSMUSG00000112924	4930579P08Rik	RIKEN cDNA 4930579P08 gene
peak_8395	chr4	40649090	40649384	295	2.38242	0.000164592	0.00112405	Distal Intergenic	4	40682382	40703194	20813	2	66408	53810	ENSMUSG00000028411	Aptx	aprataxin
peak_31656	chr14	46999017	47000045	1029	2.38047	1.64679e-20	4.65725e-18	Intron (ENSMUST00000022386.14/74480, intron 2 of 12)	14	46954830	46954928	99	2	102465206	-44089	ENSMUSG00000099036	Mir378c	microRNA 378c
peak_19429	chr8	91607021	91607357	337	2.37573	8.82575e-05	0.000670497	Intron (ENSMUST00000069718.14/26383, intron 8 of 8)	8	91798525	91802067	3543	2	16373	194710	ENSMUSG00000031734	Irx3	Iroquois related homeobox 3
peak_16395	chr7	45631483	45631791	309	2.37388	5.70348e-10	1.92872e-08	Exon (ENSMUST00000209998.1/ENSMUST00000209998.1, exon 2 of 2)	7	45627488	45639093	11606	1	69903	3995	ENSMUSG00000044562	Rasip1	Ras interacting protein 1
peak_33585	chr15	68108128	68109220	1093	2.37258	2.28154e-36	3.03886e-33	Intron (ENSMUST00000162054.8/380993, intron 13 of 15)	15	68083764	68258856	175093	2	380993	149636	ENSMUSG00000022335	Zfat	zinc finger and AT hook domain containing
peak_9061	chr4	95188161	95188395	235	2.36969	1.37105e-05	0.000135757	Distal Intergenic	4	95049034	95052222	3189	2	16476	-135939	ENSMUSG00000052684	Jun	jun proto-oncogene
peak_21372	chr9	65508553	65508872	320	2.36353	1.62796e-05	0.000156833	Exon (ENSMUST00000061766.5/330963, exon 6 of 14)	9	65488470	65520193	31724	2	330963	11321	ENSMUSG00000066510	Ankdd1a	ankyrin repeat and death domain containing 1A
peak_14538	chr6	91379836	91380086	251	2.35863	0.000138137	0.000975324	Intron (ENSMUST00000032180.6/22421, intron 3 of 3)	6	91363981	91411363	47383	2	22421	31277	ENSMUSG00000030093	Wnt7a	wingless-type MMTV integration site family, member 7A
peak_39244	chr19	3692404	3692747	344	2.35765	1.46453e-05	0.000143499	Intron (ENSMUST00000236650.1/ENSMUST00000236650.1, intron 2 of 2)	19	3584828	3686564	101737	2	16973	-5840	ENSMUSG00000024913	Lrp5	low density lipoprotein receptor-related protein 5
peak_15747	chr7	16940087	16941021	935	2.35726	1.45793e-18	2.99492e-16	Distal Intergenic	7	16944682	16948828	4147	1	434128	-3661	ENSMUSG00000070802	Pnmal2	PNMA-like 2
peak_23478	chr10	70426461	70426782	322	2.35721	9.56587e-06	9.95149e-05	Distal Intergenic	10	70440481	70558736	118256	1	71721	-13699	ENSMUSG00000043259	Fam13c	family with sequence similarity 13, member C
peak_31095	chr13	119719981	119720532	552	2.35702	7.96827e-17	1.12675e-14	Intron (ENSMUST00000178142.1/245269, intron 2 of 3)	13	119690379	119708260	17882	1	208715	29602	ENSMUSG00000093930	Hmgcs1	3-hydroxy-3-methylglutaryl-Coenzyme A synthase 1
peak_36398	chr17	26608911	26609127	217	2.35646	0.00279144	0.0118921	Intron (ENSMUST00000167662.7/67458, intron 2 of 9)	17	26505590	26562128	56539	2	19252	-46783	ENSMUSG00000024190	Dusp1	dual specificity phosphatase 1
peak_22921	chr10	40094802	40095193	392	2.35241	3.28349e-12	1.97057e-10	Intron (ENSMUST00000092566.7/72472, intron 1 of 5)	10	40033532	40142258	108727	2	72472	47065	ENSMUSG00000019838	Slc16a10	solute carrier family 16 (monocarboxylic acid transporters), member 10
peak_18515	chr8	32219024	32219293	270	2.34761	7.92723e-05	0.000611549	Intron (ENSMUST00000209107.3/211323, intron 1 of 12)	8	31814551	32884797	1070247	2	211323	665504	ENSMUSG00000062991	Nrg1	neuregulin 1
peak_13713	chr6	38976357	38976629	273	2.34626	1.21232e-05	0.000122	Intron (ENSMUST00000003017.12/21391, intron 3 of 12)	6	39063878	39067598	3721	2	69986	90969	ENSMUSG00000100121	1700025N23Rik	RIKEN cDNA 1700025N23 gene
peak_39825	chr19	34511514	34511947	434	2.34524	2.02526e-05	0.000188978	Intron (ENSMUST00000049572.14/16889, intron 3 of 9)	19	34492318	34527474	35157	2	16889	15527	ENSMUSG00000024781	Lipa	lysosomal acid lipase A
peak_408	chr1	52331498	52331749	252	2.345	2.51546e-06	3.08657e-05	Distal Intergenic	1	52163448	52233232	69785	2	14660	-98266	ENSMUSG00000026103	Gls	glutaminase
peak_20439	chr9	14625062	14625392	331	2.34419	6.02258e-06	6.65077e-05	Intron (ENSMUST00000160770.8/75723, intron 2 of 13)	9	14541966	14645056	103091	2	75723	19664	ENSMUSG00000013076	Amotl1	angiomotin-like 1
peak_36907	chr17	45733040	45734204	1165	2.34347	1.33187e-17	2.23861e-15	Promoter (<=1kb)	17	45732864	45733844	981	2	72240	0	ENSMUSG00000094690	1600014C23Rik	RIKEN cDNA 1600014C23 gene
peak_2651	chr2	6118260	6118584	325	2.34198	1.42194e-07	2.51659e-06	Intron (ENSMUST00000114942.8/227545, intron 1 of 3)	2	6097607	6130211	32605	2	227545	11627	ENSMUSG00000045319	Proser2	proline and serine rich 2
peak_2786	chr2	18175731	18175945	215	2.33933	0.000462843	0.00269888	Intron (ENSMUST00000028076.14/17354, intron 13 of 22)	2	18057846	18057903	58	1	102466840	117885	ENSMUSG00000099050	Mir7655	microRNA 7655
peak_16021	chr7	28591721	28592125	405	2.33901	1.3816e-06	1.83546e-05	Intron (ENSMUST00000040531.8/233033, intron 1 of 12)	7	28399522	28598144	198623	2	233033	6019	ENSMUSG00000109336	Samd4b	sterile alpha motif domain containing 4B
peak_9345	chr4	108380063	108380594	532	2.33851	1.22314e-09	3.78586e-08	Intron (ENSMUST00000053157.6/545667, intron 1 of 2)	4	108367777	108383349	15573	2	545667	2755	ENSMUSG00000059816	Shisal2a	shisa like 2A
peak_6881	chr3	88572954	88573512	559	2.33532	1.16847e-06	1.58058e-05	Distal Intergenic	3	88575876	88588419	12544	1	66256	-2364	ENSMUSG00000041355	Ssr2	signal sequence receptor, beta
peak_4555	chr2	120952275	120952838	564	2.32203	5.51584e-09	1.44954e-07	Intron (ENSMUST00000028728.5/22222, intron 4 of 46)	2	120860269	120970715	110447	2	22222	17877	ENSMUSG00000027272	Ubr1	ubiquitin protein ligase E3 component n-recognin 1
peak_32202	chr14	76169872	76170212	341	2.31831	0.000627844	0.00348858	Distal Intergenic	14	76110891	76137379	26489	1	27275	58981	ENSMUSG00000022009	Nufip1	nuclear fragile X mental retardation protein interacting protein 1
peak_40941	chrX	102410900	102411187	288	2.31227	1.13298e-06	1.53985e-05	Intron (ENSMUST00000087916.10/70315, intron 7 of 10)	20	102284639	102505359	220721	2	70315	94172	ENSMUSG00000067567	Hdac8	histone deacetylase 8
peak_8688	chr4	55251391	55251870	480	2.31174	2.58147e-08	5.67869e-07	Intron (ENSMUST00000150455.1/ENSMUST00000150455.1, intron 1 of 2)	4	55350043	55392237	42195	1	19359	-98173	ENSMUSG00000028426	Rad23b	RAD23 homolog B, nucleotide excision repair protein
peak_40146	chr19	46718060	46718560	501	2.30936	1.03065e-07	1.89388e-06	Intron (ENSMUST00000003655.8/57344, intron 7 of 10)	19	46707458	46741099	33642	1	57344	10602	ENSMUSG00000003559	As3mt	arsenite methyltransferase
peak_11510	chr5	73156392	73156689	298	2.3079	0.0010174	0.00519522	Intron (ENSMUST00000101127.11/72313, intron 3 of 62)	5	73019987	73256619	236633	2	72313	99930	ENSMUSG00000070733	Fryl	FRY like transcription coactivator
peak_2521	chr1	192077253	192077535	283	2.30736	1.8032e-05	0.000171159	Intron (ENSMUST00000085573.11/22033, intron 1 of 11)	1	191997205	192092559	95355	2	22033	15024	ENSMUSG00000026637	Traf5	TNF receptor-associated factor 5
peak_31338	chr14	24793248	24794184	937	2.30625	3.26593e-12	1.96497e-10	Distal Intergenic	14	24487125	24496959	9835	1	20088	306123	ENSMUSG00000025290	Rps24	ribosomal protein S24
peak_25231	chr11	22851484	22851793	310	2.30603	2.18919e-05	0.000202038	Intron (ENSMUST00000189990.1/53625, intron 1 of 5)	11	22972005	22976496	4492	1	22183	-120212	ENSMUSG00000044068	Zrsr1	zinc finger (CCCH type), RNA binding motif and serine/arginine rich 1
peak_8250	chr4	21755137	21755715	579	2.3047	9.40233e-15	9.22662e-13	Intron (ENSMUST00000120679.7/51813, intron 11 of 11)	4	21767156	21837872	70717	1	77593	-11441	ENSMUSG00000040455	Usp45	ubiquitin specific petidase 45
peak_25205	chr11	22247134	22247410	277	2.30468	2.82106e-06	3.41194e-05	Intron (ENSMUST00000045167.10/216565, intron 2 of 23)	11	22005828	22342292	336465	2	216565	94882	ENSMUSG00000042302	Ehbp1	EH domain binding protein 1
peak_16891	chr7	83982425	83982870	446	2.30348	0.00012831	0.000917072	Intron (ENSMUST00000064174.11/80982, intron 10 of 28)	7	83884466	83901532	17067	1	67943	97959	ENSMUSG00000038503	Mesd	mesoderm development LRP chaperone
peak_459	chr1	55489370	55489734	365	2.3004	1.45223e-10	5.74353e-09	Intron (ENSMUST00000042986.9/227120, intron 1 of 5)	1	55405921	55754285	348365	1	227120	83449	ENSMUSG00000038349	Plcl1	phospholipase C-like 1
peak_28776	chr12	73810128	73810737	610	2.29954	3.52603e-05	0.000305155	Distal Intergenic	12	73901375	73947530	46156	1	15251	-90638	ENSMUSG00000021109	Hif1a	hypoxia inducible factor 1, alpha subunit
peak_19608	chr8	103340049	103340304	256	2.2935	2.44347e-05	0.000222079	Exon (ENSMUST00000209324.1/ENSMUST00000209324.1, exon 4 of 4)	8	103343878	103347534	3657	2	69794	7230	ENSMUSG00000110340	1600027J07Rik	RIKEN cDNA 1600027J07 gene
peak_36453	chr17	27598575	27599193	619	2.29099	8.0452e-18	1.4196e-15	Intron (ENSMUST00000025050.12/56409, intron 1 of 4)	17	27579382	27623495	44114	2	56409	24302	ENSMUSG00000024213	Nudt3	nudix (nucleotide diphosphate linked moiety X)-type motif 3
peak_28528	chr12	53320604	53320883	280	2.2895	3.38515e-05	0.000294879	Intron (ENSMUST00000223358.1/27386, intron 1 of 10)	12	53248677	54072175	823499	1	27386	71927	ENSMUSG00000021010	Npas3	neuronal PAS domain protein 3
peak_34797	chr15	103252638	103252977	340	2.28889	5.05277e-07	7.64768e-06	5' UTR	15	103248212	103258403	10192	2	18022	5426	ENSMUSG00000058794	Nfe2	nuclear factor, erythroid derived 2
peak_24339	chr10	100981245	100981736	492	2.28642	1.61413e-13	1.28311e-11	Distal Intergenic	10	100707535	100741635	34101	2	102639396	-239610	ENSMUSG00000112104	Gm35722	predicted gene, 35722
peak_16590	chr7	66446787	66447345	559	2.28539	2.17556e-14	2.0096e-12	Distal Intergenic	7	66390890	66427517	36628	2	56847	-19270	ENSMUSG00000015134	Aldh1a3	aldehyde dehydrogenase family 1, subfamily A3
peak_11286	chr5	52962313	52962647	335	2.28378	0.00199994	0.00903738	Distal Intergenic	5	52973012	52994436	21425	2	75954	31789	ENSMUSG00000106352	5033403H07Rik	RIKEN cDNA 5033403H07 gene
peak_25685	chr11	54224420	54224658	239	2.28369	0.000853494	0.00448755	Distal Intergenic	11	54177772	54213285	35514	2	71056	-11135	ENSMUSG00000086209	4933405E24Rik	RIKEN cDNA 4933405E24 gene
peak_18337	chr8	15023418	15023812	395	2.28293	2.7292e-05	0.000244709	Intron (ENSMUST00000069399.6/74901, intron 1 of 1)	8	15011025	15033333	22309	1	74901	12393	ENSMUSG00000055675	Kbtbd11	kelch repeat and BTB (POZ) domain containing 11
peak_9385	chr4	110082859	110083381	523	2.28064	1.62444e-07	2.82652e-06	Distal Intergenic	4	109978053	109983687	5635	1	242620	104806	ENSMUSG00000047143	Dmrta2	doublesex and mab-3 related transcription factor like family A2
peak_19140	chr8	79269990	79270307	318	2.28	6.56624e-05	0.000520484	Intron (ENSMUST00000048718.3/109136, intron 5 of 6)	8	79210431	79248570	38140	2	67687	-21420	ENSMUSG00000031682	1700011L22Rik	RIKEN cDNA 1700011L22 gene
peak_3292	chr2	33498352	33498670	319	2.27819	2.86535e-08	6.21051e-07	Intron (ENSMUST00000134014.1/ENSMUST00000134014.1, intron 1 of 1)	2	33450287	33468559	18273	2	71834	-29793	ENSMUSG00000026788	Zbtb43	zinc finger and BTB domain containing 43
peak_1552	chr1	136178561	136179076	516	2.27766	6.77833e-13	4.67241e-11	Distal Intergenic	1	136181652	136212828	31177	2	76422	33752	ENSMUSG00000087230	Mroh3	maestro heat-like repeat family member 3
peak_10623	chr5	5234645	5235261	617	2.27417	9.97971e-09	2.44693e-07	Intron (ENSMUST00000115451.7/18647, intron 2 of 13)	5	4803391	5420312	616922	2	18647	185051	ENSMUSG00000028926	Cdk14	cyclin-dependent kinase 14
peak_11550	chr5	74335443	74335896	454	2.27203	3.17795e-10	1.14801e-08	Intron (ENSMUST00000072857.12/212986, intron 5 of 8)	5	74195286	74199481	4196	1	68939	140157	ENSMUSG00000049907	Rasl11b	RAS-like, family 11, member B
peak_3244	chr2	32667730	32668526	797	2.26786	7.58163e-12	4.11361e-10	Intron (ENSMUST00000113272.7/13805, intron 2 of 13)	2	32652329	32652414	86	1	100316776	15401	ENSMUSG00000093336	Mir1954	microRNA 1954
peak_16020	chr7	28556222	28556525	304	2.26753	0.00057451	0.00323578	Intron (ENSMUST00000040531.8/233033, intron 1 of 12)	7	28560925	28560984	60	2	102466795	4459	ENSMUSG00000098558	Mir7049	microRNA 7049
peak_35870	chr16	93404501	93404841	341	2.26077	0.00105581	0.00535687	Intron (ENSMUST00000189879.6/72264, intron 2 of 3)	16	93369720	93369816	97	1	791074	34781	ENSMUSG00000076457	Mir802	microRNA 802
peak_32569	chr15	5635996	5636569	574	2.25785	3.52788e-14	3.12669e-12	Distal Intergenic	15	5496266	5594984	98719	1	71432	139730	ENSMUSG00000110018	5430437J10Rik	RIKEN cDNA 5430437J10 gene
peak_14857	chr6	114794141	114794550	410	2.2576	2.30462e-05	0.00021118	Intron (ENSMUST00000032457.16/74244, intron 18 of 18)	6	114643097	114860614	217518	1	74244	151044	ENSMUSG00000030314	Atg7	autophagy related 7
peak_21143	chr9	57618831	57619339	509	2.25754	1.59183e-09	4.80757e-08	Promoter (1-2kb)	9	57607085	57620774	13690	2	235416	1435	ENSMUSG00000056271	Lman1l	lectin, mannose-binding 1 like
peak_22617	chr10	19052764	19053043	280	2.25746	0.00033219	0.00202901	Distal Intergenic	10	19000910	19015657	14748	2	21929	-37107	ENSMUSG00000019850	Tnfaip3	tumor necrosis factor, alpha-induced protein 3
peak_22860	chr10	36964516	36964828	313	2.25706	4.95263e-05	0.000408662	Distal Intergenic	10	36974544	37001889	27346	1	15182	-9716	ENSMUSG00000019777	Hdac2	histone deacetylase 2
peak_36202	chr17	17856749	17857691	943	2.25204	3.23237e-09	8.99964e-08	Promoter (1-2kb)	17	17843323	17855205	11883	2	15116	-1544	ENSMUSG00000003665	Has1	hyaluronan synthase 1
peak_36317	chr17	24950814	24951123	310	2.25143	0.0012141	0.00602529	Intron (ENSMUST00000233067.1/52009, intron 2 of 5)	17	24937419	24960689	23271	2	52009	9566	ENSMUSG00000024165	Jpt2	Jupiter microtubule associated homolog 2
peak_33352	chr15	57354789	57355229	441	2.25093	1.0299e-05	0.000105862	Intron (ENSMUST00000110196.7/210463, intron 2 of 11)	15	57243767	57477625	233859	2	210463	122396	ENSMUSG00000022366	Slc22a22	solute carrier family 22 (organic cation transporter), member 22
peak_16438	chr7	46859045	46859326	282	2.25036	8.35695e-07	1.18414e-05	Promoter (1-2kb)	7	46861203	46878142	16940	1	16833	-1877	ENSMUSG00000030851	Ldhc	lactate dehydrogenase C
peak_38741	chr18	65200295	65200719	425	2.2493	1.47193e-07	2.59394e-06	Intron (ENSMUST00000235343.1/83814, intron 24 of 30)	18	65248861	65248926	66	1	387231	-48142	ENSMUSG00000065402	Mir122	microRNA 122
peak_3894	chr2	76566941	76567376	436	2.24637	3.21119e-08	6.84513e-07	Intron (ENSMUST00000077972.10/99031, intron 13 of 26)	2	76629898	76648015	18118	2	23992	80639	ENSMUSG00000002731	Prkra	protein kinase, interferon inducible double stranded RNA dependent activator
peak_2824	chr2	21064808	21065502	695	2.2431	1.43307e-07	2.53412e-06	Intron (ENSMUST00000137984.1/ENSMUST00000137984.1, intron 3 of 8)	2	20969054	20969997	944	1	433408	95754	NA	Gm13375	predicted gene 13375
peak_32975	chr15	34254321	34254766	446	2.24303	6.35298e-13	4.41607e-11	Intron (ENSMUST00000022867.4/114128, intron 1 of 6)	15	34238028	34284302	46275	1	114128	16293	ENSMUSG00000022257	Laptm4b	lysosomal-associated protein transmembrane 4B
peak_28549	chr12	54463922	54464448	527	2.24043	1.02728e-10	4.23922e-09	Distal Intergenic	12	54388042	54391318	3277	2	665239	-72604	NA	Gm7550	predicted gene 7550
peak_14616	chr6	94755487	94756373	887	2.2402	1.07352e-12	7.12632e-11	Distal Intergenic	6	94604529	94700158	95630	2	16206	-55329	ENSMUSG00000030029	Lrig1	leucine-rich repeats and immunoglobulin-like domains 1
peak_6314	chr3	41586977	41587342	366	2.23854	1.32133e-05	0.00013137	Intron (ENSMUST00000026865.14/269424, intron 2 of 10)	3	41555731	41616864	61134	1	269424	31246	ENSMUSG00000025764	Jade1	jade family PHD finger 1
peak_9896	chr4	133024916	133025704	789	2.23409	8.15305e-24	3.65912e-21	Intron (ENSMUST00000154646.7/230793, intron 2 of 3)	4	133011260	133078110	66851	1	230793	13656	ENSMUSG00000037692	Ahdc1	AT hook, DNA binding motif, containing 1
peak_4716	chr2	128310027	128310325	299	2.23389	5.24906e-05	0.000429036	Intron (ENSMUST00000225087.1/100043424, intron 2 of 6)	2	128126038	128162547	36510	1	12125	183989	ENSMUSG00000027381	Bcl2l11	BCL2-like 11 (apoptosis facilitator)
peak_9525	chr4	119028364	119028690	327	2.23239	0.000553067	0.00313985	Distal Intergenic	4	119054790	119069111	14322	2	433751	40421	ENSMUSG00000066060	Gm12866	predicted gene 12866
peak_40676	chrX	71832238	71832706	469	2.23231	1.93917e-05	0.000182847	Intron (ENSMUST00000154054.7/67048, intron 2 of 3)	20	71815924	71839757	23834	1	67048	16314	ENSMUSG00000073131	Vma21	VMA21 vacuolar H+-ATPase homolog (S. cerevisiae)
peak_40517	chrX	20761156	20761447	292	2.23212	3.0008e-07	4.85514e-06	Distal Intergenic	20	20797814	20860519	62706	1	11836	-36367	ENSMUSG00000001127	Araf	Araf proto-oncogene, serine/threonine kinase
peak_7645	chr3	122575079	122575335	257	2.23194	0.0015771	0.00744295	Exon (ENSMUST00000195964.1/ENSMUST00000195964.1, exon 1 of 1)	3	122541625	122541681	57	2	102465764	-33398	ENSMUSG00000104773	Mir7657	microRNA 7657
peak_23474	chr10	70372332	70372624	293	2.23191	0.000170446	0.00115943	Distal Intergenic	10	70440481	70558736	118256	1	71721	-67857	ENSMUSG00000043259	Fam13c	family with sequence similarity 13, member C
peak_25080	chr11	10843832	10844074	243	2.23158	0.000717028	0.00389195	Distal Intergenic	11	11114223	11268931	154709	1	319922	-270149	ENSMUSG00000050830	Vwc2	von Willebrand factor C domain containing 2
peak_40470	chrX	12323918	12324169	252	2.2315	0.000348989	0.00211898	Distal Intergenic	20	12339782	12354996	15215	2	100043946	30827	ENSMUSG00000087591	Gm14635	predicted gene 14635
peak_32727	chr15	11519095	11519324	230	2.22321	1.30049e-05	0.000129672	Distal Intergenic	15	11382301	11399665	17365	2	110960	-119430	ENSMUSG00000022241	Tars	threonyl-tRNA synthetase
peak_37142	chr17	57103442	57104004	563	2.22215	1.33373e-17	2.23861e-15	Promoter (1-2kb)	17	57105325	57107757	2433	1	21950	-1321	ENSMUSG00000035678	Tnfsf9	tumor necrosis factor (ligand) superfamily, member 9
peak_25909	chr11	61584777	61585258	482	2.22158	1.13093e-11	5.8737e-10	Distal Intergenic	11	61517249	61579687	62439	2	13855	-5090	ENSMUSG00000001036	Epn2	epsin 2
peak_15248	chr6	134450732	134451114	383	2.22049	1.30966e-09	4.01753e-08	3' UTR	6	134308951	134403415	94465	2	102639979	-47317	ENSMUSG00000107666	4933406J09Rik	RIKEN cDNA 4933406J09 gene
peak_37885	chr18	24085532	24085944	413	2.21647	0.000661926	0.00364024	Distal Intergenic	18	24104757	24121953	17197	2	225280	36009	ENSMUSG00000047989	Ino80c	INO80 complex subunit C
peak_11341	chr5	62924585	62925082	498	2.2163	1.9319e-11	9.31872e-10	Distal Intergenic	5	62811674	62888308	76635	1	100322896	112911	ENSMUSG00000090326	Dthd1	death domain containing 1
peak_7971	chr3	146205194	146205599	406	2.21528	2.61958e-09	7.46978e-08	Distal Intergenic	3	146220963	146286186	65224	1	65086	-15364	ENSMUSG00000036832	Lpar3	lysophosphatidic acid receptor 3
peak_27523	chr11	111961434	111961787	354	2.21424	3.17728e-05	0.000279068	Distal Intergenic	11	112663927	112781976	118050	2	217294	820189	ENSMUSG00000041674	BC006965	cDNA sequence BC006965
peak_12809	chr5	137718982	137719681	700	2.21416	3.21124e-12	1.93848e-10	Distal Intergenic	5	137729899	137741607	11709	2	243300	21926	ENSMUSG00000045348	Nyap1	neuronal tyrosine-phosphorylated phosphoinositide 3-kinase adaptor 1
peak_37656	chr18	3649965	3650283	319	2.21363	0.000585972	0.0032927	Distal Intergenic	18	3507923	3516404	8482	1	68010	142042	ENSMUSG00000024232	Bambi	BMP and activin membrane-bound inhibitor
peak_2501	chr1	191498252	191498633	382	2.21144	6.38226e-06	6.99372e-05	Distal Intergenic	1	191436340	191465048	28709	2	102634668	-33204	ENSMUSG00000103114	Gm32200	predicted gene, 32200
peak_26648	chr11	86908168	86908497	330	2.20769	5.75199e-05	0.000464411	Distal Intergenic	11	86936425	86993707	57283	2	77864	85210	ENSMUSG00000018427	Ypel2	yippee like 2
peak_9560	chr4	120223720	120224122	403	2.20703	1.58416e-05	0.000153221	Distal Intergenic	4	120161206	120167360	6155	1	13615	62514	ENSMUSG00000028635	Edn2	endothelin 2
peak_28312	chr12	30865746	30866135	390	2.20442	4.03255e-08	8.34277e-07	Distal Intergenic	12	30884322	30893854	9533	1	100294583	-18187	ENSMUSG00000054204	Alkal2	ALK and LTK ligand 2
peak_37188	chr17	64339178	64339904	727	2.20343	9.90704e-11	4.10292e-09	Distal Intergenic	17	64281005	64331916	50912	2	224938	-7262	ENSMUSG00000024083	Pja2	praja ring finger ubiquitin ligase 2
peak_35176	chr16	25087519	25088004	486	2.20339	1.5447e-06	2.0235e-05	Distal Intergenic	16	25059639	25069058	9420	1	319487	27880	ENSMUSG00000096960	A230028O05Rik	RIKEN cDNA A230028O05 gene
peak_13562	chr6	33414397	33414830	434	2.20267	0.000118698	0.000859835	Intron (ENSMUST00000052266.14/20336, intron 7 of 17)	6	33249085	33973979	724895	1	20336	165312	ENSMUSG00000029763	Exoc4	exocyst complex component 4
peak_18367	chr8	20889388	20889829	442	2.1993	3.13102e-07	5.04408e-06	Distal Intergenic	8	20892669	20897723	5055	1	654453	-2840	ENSMUSG00000074454	Defb33	defensin beta 33
peak_28947	chr12	81000977	81001288	312	2.19675	1.07895e-05	0.000110381	Distal Intergenic	12	81026808	81186414	159607	1	64075	-25520	ENSMUSG00000021136	Smoc1	SPARC related modular calcium binding 1
peak_31246	chr14	20178911	20179265	355	2.19497	0.00258656	0.0111598	Intron (ENSMUST00000024011.9/16529, intron 1 of 4)	14	20140057	20181809	41753	2	16529	2544	ENSMUSG00000023243	Kcnk5	potassium channel, subfamily K, member 5
peak_32641	chr15	8152583	8152875	293	2.19393	0.00123928	0.00611934	Intron (ENSMUST00000163765.2/170762, intron 30 of 34)	15	8169106	8271158	102053	1	73692	-16231	ENSMUSG00000039801	Cplane1	ciliogenesis and planar polarity effector 1
peak_23953	chr10	84467536	84468356	821	2.19255	5.83051e-09	1.52176e-07	Distal Intergenic	10	84488293	84497435	9143	1	75804	-19937	ENSMUSG00000020033	4930463O16Rik	RIKEN cDNA 4930463O16 gene
peak_31336	chr14	24655638	24655910	273	2.19189	0.0001959	0.00130716	Intron (ENSMUST00000225654.1/ENSMUST00000225654.1, intron 2 of 5)	14	24487125	24496959	9835	1	20088	168513	ENSMUSG00000025290	Rps24	ribosomal protein S24
peak_32703	chr15	11019184	11019569	386	2.1914	2.46211e-07	4.08932e-06	Intron (ENSMUST00000117100.3/22293, intron 3 of 6)	15	11033717	11037991	4275	2	239336	18422	ENSMUSG00000060735	Rxfp3	relaxin family peptide receptor 3
peak_35471	chr16	45070428	45070676	249	2.19079	0.000300259	0.00186544	Distal Intergenic	16	45093454	45128077	34624	1	67896	-22778	ENSMUSG00000022665	Ccdc80	coiled-coil domain containing 80
peak_16928	chr7	89787641	89788197	557	2.1902	2.21587e-09	6.43412e-08	Intron (ENSMUST00000159504.7/109264, intron 5 of 6)	7	89866148	89903629	37482	2	70884	115432	ENSMUSG00000039391	Ccdc81	coiled-coil domain containing 81
peak_27075	chr11	99106505	99106992	488	2.18854	8.1211e-05	0.000624432	Distal Intergenic	11	99065678	99089306	23629	2	217169	-17199	ENSMUSG00000017607	Tns4	tensin 4
peak_37123	chr17	56788799	56789195	397	2.18851	3.00762e-05	0.000265977	Intron (ENSMUST00000086801.6/19725, intron 5 of 16)	17	56770276	56772134	1859	1	100504446	18523	ENSMUSG00000090273	Prr22	proline rich 22
peak_36327	chr17	25211675	25212015	341	2.18553	0.000113142	0.000826688	Intron (ENSMUST00000039734.11/74154, intron 8 of 14)	17	25188397	25234443	46047	1	74154	23278	ENSMUSG00000015127	Unkl	unkempt family like zinc finger
peak_23980	chr10	85211646	85211970	325	2.1844	9.59142e-07	1.33388e-05	Distal Intergenic	10	85131700	85185064	53365	2	12952	-26582	ENSMUSG00000020038	Cry1	cryptochrome 1 (photolyase-like)
peak_18052	chr7	142487299	142488048	750	2.18137	2.10092e-18	4.13283e-16	Exon (ENSMUST00000128986.7/16985, exon 3 of 3)	7	142498836	142516009	17174	1	21957	-10788	ENSMUSG00000061723	Tnnt3	troponin T3, skeletal, fast
peak_38325	chr18	46863883	46864213	331	2.18032	0.00033295	0.00203245	Intron (ENSMUST00000025358.3/74574, intron 1 of 19)	18	46850038	46907242	57205	1	74574	13845	ENSMUSG00000024481	Lvrn	laeverin
peak_37174	chr17	63712615	63713275	661	2.17821	4.68842e-30	4.30188e-27	Distal Intergenic	17	63863062	64139496	276435	1	14158	-149787	ENSMUSG00000000127	Fer	fer (fms/fps related) protein kinase
peak_8699	chr4	55636457	55636696	240	2.17686	0.000305801	0.00189502	Intron (ENSMUST00000123620.1/ENSMUST00000123620.1, intron 4 of 4)	4	55527143	55532466	5324	2	16600	-103991	ENSMUSG00000003032	Klf4	Kruppel-like factor 4 (gut)
peak_11147	chr5	37088484	37088982	499	2.17601	0.000200803	0.00133406	Intron (ENSMUST00000173836.7/76071, intron 2 of 2)	5	37085370	37229547	144178	1	381634	3114	ENSMUSG00000117286	Gm1043	predicted gene 1043
peak_36717	chr17	34714121	34714463	343	2.17405	0.000242318	0.00155652	Intron (ENSMUST00000238967.1/81877, intron 30 of 43)	17	34728380	34743882	15503	2	12268	29419	ENSMUSG00000073418	C4b	complement component 4B (Chido blood group)
peak_8600	chr4	47427401	47427765	365	2.17084	1.09861e-06	1.50005e-05	Distal Intergenic	4	47469833	47474333	4501	2	56737	46568	ENSMUSG00000039740	Alg2	asparagine-linked glycosylation 2 (alpha-1,3-mannosyltransferase)
peak_7253	chr3	101748240	101748742	503	2.17037	4.334e-07	6.68476e-06	Exon (ENSMUST00000199434.1/ENSMUST00000199434.1, exon 1 of 1)	3	101813076	101848959	35884	2	242125	100217	ENSMUSG00000044313	Mab21l3	mab-21-like 3
peak_13545	chr6	31568249	31568505	257	2.16817	1.33694e-05	0.000132697	Distal Intergenic	6	31519488	31563981	44494	2	27205	-4268	ENSMUSG00000025608	Podxl	podocalyxin-like
peak_24332	chr10	100190887	100191367	481	2.16719	8.71609e-12	4.6678e-10	Distal Intergenic	10	100335676	100367412	31737	1	100043224	-144309	ENSMUSG00000094314	Gm4301	predicted gene 4301
peak_10891	chr5	29887427	29887723	297	2.16465	0.00101206	0.00517497	Exon (ENSMUST00000199286.1/ENSMUST00000199286.1, exon 2 of 2)	5	30013114	30019981	6868	1	16193	-125391	ENSMUSG00000025746	Il6	interleukin 6
peak_21710	chr9	89842127	89842594	468	2.16077	0.00029981	0.00186349	Intron (ENSMUST00000183387.7/74700, intron 3 of 5)	9	89826519	89864028	37510	1	74700	15608	ENSMUSG00000098627	4930524O08Rik	RIKEN cDNA 4930524O08 gene
peak_31071	chr13	116765456	116766028	573	2.15975	4.2764e-08	8.77598e-07	Distal Intergenic	13	116802095	116838178	36084	2	74680	72150	ENSMUSG00000114290	4930435F18Rik	RIKEN cDNA 4930435F18 gene
peak_8579	chr4	46794817	46795048	232	2.1582	0.0145129	0.0456585	Intron (ENSMUST00000107749.3/242425, intron 6 of 18)	4	46604390	46650209	45820	2	381605	-144608	ENSMUSG00000039813	Tbc1d2	TBC1 domain family, member 2
peak_20390	chr9	7932539	7932827	289	2.15743	8.58108e-05	0.000654438	3' UTR	9	7848699	7873186	24488	2	11796	-59353	ENSMUSG00000032000	Birc3	baculoviral IAP repeat-containing 3
peak_25793	chr11	58985538	58985879	342	2.157	2.07834e-05	0.000193364	Intron (ENSMUST00000108809.7/94091, intron 3 of 4)	11	58978093	58991458	13366	1	94091	7445	ENSMUSG00000020455	Trim11	tripartite motif-containing 11
peak_7489	chr3	109310073	109310386	314	2.1554	0.000352327	0.0021359	Distal Intergenic	3	109340653	109685698	345046	1	57257	-30267	ENSMUSG00000033721	Vav3	vav 3 oncogene
peak_13951	chr6	52775375	52775937	563	2.15014	0.000120042	0.000868044	Intron (ENSMUST00000128282.3/231986, intron 2 of 2)	6	52713729	52766780	53052	1	52440	61646	ENSMUSG00000004535	Tax1bp1	Tax1 (human T cell leukemia virus type I) binding protein 1
peak_1145	chr1	97873675	97874334	660	2.14874	4.59493e-08	9.35527e-07	Intron (ENSMUST00000058762.14/18484, intron 14 of 25)	1	97706048	97770411	64364	2	227399	-103264	ENSMUSG00000040648	Ppip5k2	diphosphoinositol pentakisphosphate kinase 2
peak_25376	chr11	33951184	33951406	223	2.14848	0.00366383	0.0148883	Intron (ENSMUST00000238903.1/70357, intron 1 of 7)	11	33963013	33973641	10629	1	16533	-11607	ENSMUSG00000020155	Kcnmb1	potassium large conductance calcium-activated channel, subfamily M, beta member 1
peak_23945	chr10	84301553	84301988	436	2.14495	0.000188888	0.00126711	Distal Intergenic	10	84370905	84440597	69693	2	77976	138609	ENSMUSG00000020032	Nuak1	NUAK family, SNF1-like kinase, 1
peak_376	chr1	46408750	46409030	281	2.14491	9.98879e-06	0.000103187	Distal Intergenic	1	46425592	46807476	381885	1	100101919	-16562	ENSMUSG00000101337	Dnah7c	dynein, axonemal, heavy chain 7C
peak_13897	chr6	51200245	51200651	407	2.14366	3.46098e-05	0.000300344	Distal Intergenic	6	51269812	51269910	99	2	387166	69259	ENSMUSG00000065505	Mir148a	microRNA 148a
peak_22374	chr10	3652517	3652808	292	2.14271	0.00018641	0.00125336	Distal Intergenic	10	3740364	3967303	226940	1	213783	-87556	ENSMUSG00000040624	Plekhg1	pleckstrin homology domain containing, family G (with RhoGef domain) member 1
peak_19397	chr8	90122079	90122648	570	2.14008	4.47326e-05	0.00037404	Distal Intergenic	8	90247040	90348343	101304	2	244579	225695	ENSMUSG00000043668	Tox3	TOX high mobility group box family member 3
peak_11191	chr5	38733750	38734443	694	2.13919	2.09121e-09	6.11083e-08	Intron (ENSMUST00000169819.4/27278, intron 14 of 18)	5	38668484	38684826	16343	2	100515	-48924	ENSMUSG00000046572	Zfp518b	zinc finger protein 518B
peak_39074	chr18	80340235	80340504	270	2.13909	0.00451039	0.0176408	5' UTR	18	80294546	80364254	69709	2	240444	23750	ENSMUSG00000059852	Kcng2	potassium voltage-gated channel, subfamily G, member 2
peak_20527	chr9	21225041	21225584	544	2.13699	1.32528e-19	3.18143e-17	Exon (ENSMUST00000193875.5/ENSMUST00000193875.5, exon 1 of 2)	9	21229730	21239361	9632	2	50868	13777	ENSMUSG00000003308	Keap1	kelch-like ECH-associated protein 1
peak_3446	chr2	44444846	44445348	503	2.13181	1.46854e-16	1.9946e-14	Distal Intergenic	2	44059238	44065324	6087	2	320872	-379522	ENSMUSG00000085089	Arhgap15os	Rho GTPase activating protein 15, opposite strand
peak_548	chr1	60778658	60778994	337	2.13087	0.000383416	0.00229772	Exon (ENSMUST00000130082.1/ENSMUST00000130082.1, exon 1 of 4)	1	60716800	60773359	56560	1	12487	61858	ENSMUSG00000026012	Cd28	CD28 antigen
peak_41214	chrX	159737536	159737839	304	2.12986	0.000952466	0.00491653	Intron (ENSMUST00000112456.8/58194, intron 2 of 17)	20	159627272	159978069	350798	1	58194	110264	ENSMUSG00000040990	Sh3kbp1	SH3-domain kinase binding protein 1
peak_6511	chr3	60124530	60124814	285	2.12733	0.00422916	0.0167423	Distal Intergenic	3	60081869	60087566	5698	1	84112	42661	ENSMUSG00000027762	Sucnr1	succinate receptor 1
peak_35975	chr17	5822310	5823145	836	2.12654	2.6518e-23	1.09493e-20	Distal Intergenic	17	5841329	5931954	90626	1	66616	-18184	ENSMUSG00000002365	Snx9	sorting nexin 9
peak_2607	chr2	4461318	4461923	606	2.12556	8.1864e-08	1.54911e-06	Intron (ENSMUST00000177457.7/209630, intron 3 of 24)	2	4622058	4652113	30056	2	67229	190190	ENSMUSG00000039449	Prpf18	pre-mRNA processing factor 18
peak_23314	chr10	62530244	62530572	329	2.12271	0.000155243	0.0010728	Distal Intergenic	10	62493833	62527451	33619	2	19073	-2793	ENSMUSG00000020077	Srgn	serglycin
peak_21231	chr9	61138711	61138961	251	2.12227	0.000329273	0.00201418	Promoter (<=1kb)	9	61138515	61145259	6745	1	619328	196	ENSMUSG00000110998	I730028E13Rik	RIKEN cDNA I730028E13 gene
peak_1833	chr1	159444189	159444646	458	2.12087	2.56403e-11	1.20993e-09	Distal Intergenic	1	159523769	159931729	407961	1	21960	-79123	ENSMUSG00000015829	Tnr	tenascin R
peak_36412	chr17	26861129	26862112	984	2.12046	2.81788e-17	4.44084e-15	Exon (ENSMUST00000236945.1/ENSMUST00000236945.1, exon 1 of 4)	17	26838664	26845009	6346	2	18091	-16120	ENSMUSG00000015579	Nkx2-5	NK2 homeobox 5
peak_15368	chr6	137740927	137741353	427	2.1203	1.1435e-08	2.77246e-07	Exon (ENSMUST00000064910.6/20901, exon 5 of 10)	6	137735078	137751932	16855	1	20901	5849	ENSMUSG00000030224	Strap	serine/threonine kinase receptor associated protein
peak_16829	chr7	81132700	81133646	947	2.11961	8.13445e-27	5.50609e-24	Intron (ENSMUST00000026820.10/434203, intron 8 of 17)	7	81114799	81170416	55618	1	434203	17901	ENSMUSG00000025726	Slc28a1	solute carrier family 28 (sodium-coupled nucleoside transporter), member 1
peak_6723	chr3	84004688	84004951	264	2.11753	0.000243554	0.00156276	Intron (ENSMUST00000191758.5/229473, intron 3 of 34)	3	83897655	84040175	142521	2	229473	35224	ENSMUSG00000033767	Tmem131l	transmembrane 131 like
peak_6495	chr3	58311029	58311670	642	2.11535	6.8358e-12	3.7734e-10	Distal Intergenic	3	58414715	58466783	52069	1	72033	-103045	ENSMUSG00000027806	Tsc22d2	TSC22 domain family, member 2
peak_8305	chr4	32046976	32047256	281	2.11486	0.000230592	0.00149375	Distal Intergenic	4	31964097	32023467	59371	1	26409	82879	ENSMUSG00000028284	Map3k7	mitogen-activated protein kinase kinase kinase 7
peak_11388	chr5	64667029	64667316	288	2.11395	1.4229e-05	0.000139851	Distal Intergenic	5	64593857	64610700	16844	2	100042198	-56329	ENSMUSG00000105402	Gm3716	predicted gene 3716
peak_10768	chr5	23394213	23394983	771	2.11387	6.94884e-17	9.89371e-15	Intron (ENSMUST00000185943.1/ENSMUST00000185943.1, intron 2 of 6)	5	23431810	23434269	2460	2	269630	39286	ENSMUSG00000073147	5031425E22Rik	RIKEN cDNA 5031425E22 gene
peak_32688	chr15	10679548	10679995	448	2.11234	2.38083e-08	5.3195e-07	Intron (ENSMUST00000090339.10/75646, intron 2 of 17)	15	10568969	10714624	145656	2	75646	34629	ENSMUSG00000022246	Rai14	retinoic acid induced 14
peak_12399	chr5	122337435	122337872	438	2.11147	0.000424678	0.00250643	Intron (ENSMUST00000117263.7/231724, intron 6 of 12)	5	122323223	122354233	31011	2	231724	16361	ENSMUSG00000038569	Rad9b	RAD9 checkpoint clamp component B
peak_37418	chr17	79708042	79708698	657	2.11137	8.67302e-11	3.65417e-09	3' UTR	17	79701537	79715061	13525	2	13078	6363	ENSMUSG00000024087	Cyp1b1	cytochrome P450, family 1, subfamily b, polypeptide 1
peak_17038	chr7	98558434	98558918	485	2.10868	6.61218e-06	7.20361e-05	Intron (ENSMUST00000069035.5/ENSMUST00000069035.5, intron 1 of 1)	7	98489283	98502181	12899	1	434215	69151	ENSMUSG00000090958	Lrrc32	leucine rich repeat containing 32
peak_26481	chr11	79815121	79815486	366	2.10778	0.000152596	0.00105912	Intron (ENSMUST00000131441.1/ENSMUST00000131441.1, intron 2 of 4)	11	79726400	79726511	112	1	723853	88721	ENSMUSG00000065489	Mir365-2	microRNA 365-2
peak_28429	chr12	39978135	39978501	367	2.10745	3.71641e-05	0.000318536	Distal Intergenic	12	40005447	40038025	32579	2	11861	59524	ENSMUSG00000047446	Arl4a	ADP-ribosylation factor-like 4A
peak_26660	chr11	87276234	87276937	704	2.10613	5.95925e-08	1.17394e-06	Intron (ENSMUST00000055438.4/320472, intron 1 of 6)	11	87226906	87359023	132118	2	320472	82086	ENSMUSG00000046442	Ppm1e	protein phosphatase 1E (PP2C domain containing)
peak_14544	chr6	91483373	91483773	401	2.10576	4.69322e-07	7.17183e-06	Intron (ENSMUST00000032183.5/74122, intron 10 of 11)	6	91473703	91488463	14761	1	74122	9670	ENSMUSG00000030095	Tmem43	transmembrane protein 43
peak_24282	chr10	96697716	96698125	410	2.10421	0.000353282	0.00214105	Distal Intergenic	10	96617006	96622809	5804	1	12226	80710	ENSMUSG00000036478	Btg1	BTG anti-proliferation factor 1
peak_3154	chr2	30920134	30920502	369	2.10367	9.34922e-07	1.30592e-05	Intron (ENSMUST00000132244.1/ENSMUST00000132244.1, intron 1 of 2)	2	30889471	30903297	13827	2	64292	-16837	ENSMUSG00000050737	Ptges	prostaglandin E synthase
peak_19374	chr8	88414578	88415182	605	2.10249	6.07053e-15	6.1737e-13	Distal Intergenic	8	88331039	88362194	31156	2	26992	-52384	ENSMUSG00000031660	Brd7	bromodomain containing 7
peak_31367	chr14	25544051	25544349	299	2.10141	1.94279e-05	0.000183146	Intron (ENSMUST00000162645.7/328365, intron 3 of 23)	14	25534439	25534523	85	1	100526533	9612	ENSMUSG00000093081	Mir3075	microRNA 3075
peak_8778	chr4	58181252	58181668	417	2.0993	1.96327e-05	0.000184481	Intron (ENSMUST00000042850.8/64817, intron 1 of 47)	4	58042442	58206859	164418	2	64817	25191	ENSMUSG00000028369	Svep1	sushi, von Willebrand factor type A, EGF and pentraxin domain containing 1
peak_2676	chr2	7072425	7073456	1032	2.09918	2.78013e-07	4.548e-06	Intron (ENSMUST00000002176.12/14007, intron 2 of 15)	2	6539694	7509563	969870	2	14007	436107	ENSMUSG00000002107	Celf2	CUGBP, Elav-like family member 2
peak_25838	chr11	60125584	60126028	445	2.09868	1.43216e-07	2.53358e-06	Intron (ENSMUST00000064190.12/19377, intron 1 of 5)	11	60105013	60199197	94185	1	19377	20571	ENSMUSG00000062115	Rai1	retinoic acid induced 1
peak_15919	chr7	25386211	25386663	453	2.0985	2.19079e-06	2.74158e-05	Intron (ENSMUST00000206436.1/654804, intron 1 of 5)	7	25376819	25566417	189599	1	654804	9392	ENSMUSG00000053714	4732471J01Rik	RIKEN cDNA 4732471J01 gene
peak_7908	chr3	144007195	144007473	279	2.09833	0.000618259	0.00344274	Distal Intergenic	3	144188530	144205220	16691	2	16911	197747	ENSMUSG00000028266	Lmo4	LIM domain only 4
peak_9187	chr4	101369889	101370180	292	2.09822	1.31704e-08	3.15106e-07	Intron (ENSMUST00000123107.7/68400, intron 2 of 3)	4	101346531	101356248	9718	2	77866	-13641	ENSMUSG00000086782	E130102H24Rik	RIKEN cDNA E130102H24 gene
peak_11379	chr5	64438527	64438821	295	2.09739	0.000150229	0.00104532	Intron (ENSMUST00000199362.1/ENSMUST00000199362.1, intron 1 of 3)	5	64454813	64467943	13131	2	69999	29122	ENSMUSG00000100911	1700027F09Rik	RIKEN cDNA 1700027F09 gene
peak_13584	chr6	34318320	34318874	555	2.09457	8.42491e-11	3.55326e-09	Promoter (<=1kb)	6	34303934	34317478	13545	2	11677	-842	ENSMUSG00000001642	Akr1b3	aldo-keto reductase family 1, member B3 (aldose reductase)
peak_22404	chr10	5085756	5086200	445	2.09348	0.00013187	0.000939449	Intron (ENSMUST00000215295.1/64009, intron 126 of 145)	10	5020917	5551482	530566	2	64009	465282	ENSMUSG00000096054	Syne1	spectrin repeat containing, nuclear envelope 1
peak_3951	chr2	79696734	79697356	623	2.09285	9.67813e-08	1.79037e-06	Distal Intergenic	2	79707780	79818496	110717	1	75276	-10424	ENSMUSG00000034683	Ppp1r1c	protein phosphatase 1, regulatory inhibitor subunit 1C
peak_18329	chr8	14916499	14917404	906	2.0925	4.66368e-27	3.20939e-24	Intron (ENSMUST00000084207.11/234094, intron 1 of 28)	8	14911663	15001085	89423	1	234094	4836	ENSMUSG00000071176	Arhgef10	Rho guanine nucleotide exchange factor (GEF) 10
peak_741	chr1	75040461	75040764	304	2.09202	0.000119508	0.000864938	Intron (ENSMUST00000152855.1/75570, intron 2 of 4)	1	74967139	75046639	79501	2	75570	5875	ENSMUSG00000026162	Nhej1	non-homologous end joining factor 1
peak_26027	chr11	67468639	67469287	649	2.08982	2.92578e-06	3.51894e-05	Intron (ENSMUST00000108681.7/14457, intron 1 of 13)	11	67455437	67688990	233554	1	14457	13202	ENSMUSG00000033066	Gas7	growth arrest specific 7
peak_28899	chr12	79950765	79951022	258	2.08789	0.00058752	0.00330095	Distal Intergenic	12	79917019	79936264	19246	2	77290	-14501	ENSMUSG00000112765	9430078K24Rik	RIKEN cDNA 9430078K24 gene
peak_25911	chr11	61597523	61598199	677	2.08718	2.24096e-12	1.38933e-10	Distal Intergenic	11	61517249	61579687	62439	2	13855	-17836	ENSMUSG00000001036	Epn2	epsin 2
peak_29368	chr12	108235089	108235324	236	2.08699	0.000232362	0.00150369	Intron (ENSMUST00000222310.1/668158, intron 1 of 5)	12	108203602	108275425	71824	2	668158	40101	ENSMUSG00000084883	Ccdc85c	coiled-coil domain containing 85C
peak_26603	chr11	85777074	85777351	278	2.0864	0.00445968	0.0174805	Promoter (1-2kb)	11	85766831	85775680	8850	2	78420	-1394	ENSMUSG00000085514	Bcas3os2	breast carcinoma amplified sequence 3 opposite strand 2
peak_30223	chr13	51074265	51074658	394	2.08543	0.000730884	0.00394951	Distal Intergenic	13	51100880	51152546	51667	1	20729	-26222	ENSMUSG00000021395	Spin1	spindlin 1
peak_3615	chr2	60171611	60172091	481	2.08502	4.44202e-07	6.83978e-06	Intron (ENSMUST00000144893.1/407823, intron 1 of 3)	2	59899363	60209839	310477	2	407823	37748	ENSMUSG00000026987	Baz2b	bromodomain adjacent to zinc finger domain, 2B
peak_17641	chr7	126613725	126614023	299	2.0837	0.00162742	0.00763714	Distal Intergenic	7	126623249	126630861	7613	2	56312	16838	ENSMUSG00000030717	Nupr1	nuclear protein transcription regulator 1
peak_24704	chr10	124409623	124409946	324	2.08258	6.4265e-05	0.00051139	Distal Intergenic	10	124469074	124524488	55415	1	75030	-59128	ENSMUSG00000112364	4930503E24Rik	eukaryotic translation initiation factor 3, subunit I pseudogene
peak_38276	chr18	43129085	43129434	350	2.08183	0.000331144	0.00202352	Intron (ENSMUST00000236277.1/ENSMUST00000236277.1, intron 1 of 9)	18	42637432	43059471	422040	2	72930	-69614	ENSMUSG00000024500	Ppp2r2b	protein phosphatase 2, regulatory subunit B, beta
peak_18608	chr8	38536915	38537401	487	2.08076	2.01188e-06	2.55209e-05	Intron (ENSMUST00000135764.7/244431, intron 1 of 9)	8	37522298	38661508	1139211	2	244431	124107	ENSMUSG00000039539	Sgcz	sarcoglycan zeta
peak_31959	chr14	62299858	62300417	560	2.07885	1.53079e-07	2.68733e-06	Intron (ENSMUST00000166879.7/67153, intron 1 of 4)	14	62276231	62293047	16817	2	239133	-6811	ENSMUSG00000048281	Dleu7	deleted in lymphocytic leukemia, 7
peak_18763	chr8	49217424	49217732	309	2.07872	0.00240425	0.0104994	Distal Intergenic	8	48227682	48843951	616270	2	23965	-373473	ENSMUSG00000031561	Tenm3	teneurin transmembrane protein 3
peak_3153	chr2	30881113	30881800	688	2.07765	3.52679e-06	4.14386e-05	3' UTR	2	30889471	30903297	13827	2	64292	21497	ENSMUSG00000050737	Ptges	prostaglandin E synthase
peak_39850	chr19	36731583	36731906	324	2.07447	0.000166479	0.00113618	3' UTR	19	36731731	36736653	4923	2	53412	4747	ENSMUSG00000067279	Ppp1r3c	protein phosphatase 1, regulatory subunit 3C
peak_12816	chr5	137921467	137921871	405	2.07356	3.16492e-07	5.08877e-06	Promoter (<=1kb)	5	137892932	137921619	28688	2	13113	0	ENSMUSG00000029727	Cyp3a13	cytochrome P450, family 3, subfamily a, polypeptide 13
peak_1062	chr1	91674002	91674685	684	2.07348	3.32893e-06	3.93055e-05	Distal Intergenic	1	91801461	91848028	46568	1	13345	-126776	ENSMUSG00000007805	Twist2	twist basic helix-loop-helix transcription factor 2
peak_11535	chr5	73911898	73912273	376	2.07302	0.000625111	0.00347667	Distal Intergenic	5	73998453	74068431	69979	2	69727	156158	ENSMUSG00000054814	Usp46	ubiquitin specific peptidase 46
peak_14916	chr6	116240411	116240822	412	2.07274	5.31043e-07	7.97337e-06	Intron (ENSMUST00000036759.10/28006, intron 19 of 30)	6	116264222	116330302	66081	1	67492	-23400	ENSMUSG00000042213	Zfand4	zinc finger, AN1-type domain 4
peak_4928	chr2	138099929	138100169	241	2.07175	5.90074e-06	6.53195e-05	Distal Intergenic	2	138256565	138589292	332728	1	228662	-156396	ENSMUSG00000062098	Btbd3	BTB (POZ) domain containing 3
peak_34436	chr15	95848442	95848981	540	2.07103	1.64598e-13	1.29947e-11	Intron (ENSMUST00000071874.7/105722, intron 1 of 19)	15	95824458	95830072	5615	2	102634389	-18370	ENSMUSG00000078648	Gm17546	predicted gene, 17546
peak_16871	chr7	83481625	83481942	318	2.06978	9.75239e-06	0.000101226	Intron (ENSMUST00000208669.1/ENSMUST00000208669.1, intron 1 of 2)	7	83584927	83625614	40688	1	233424	-102985	ENSMUSG00000038540	Tmc3	transmembrane channel-like gene family 3
peak_31243	chr14	20159608	20160234	627	2.06741	1.35655e-30	1.3026e-27	Intron (ENSMUST00000024011.9/16529, intron 1 of 4)	14	20075636	20138534	62899	2	67509	-21074	ENSMUSG00000045107	Saysd1	SAYSVFN motif domain containing 1
peak_31152	chr14	13000893	13001876	984	2.06731	1.43319e-14	1.37619e-12	Distal Intergenic	14	12372563	12823079	450517	2	27062	-177814	ENSMUSG00000054423	Cadps	Ca2+-dependent secretion activator
peak_9000	chr4	88449068	88449295	228	2.06577	0.00034574	0.00210121	Distal Intergenic	4	88396144	88438928	42785	2	66775	-10140	ENSMUSG00000028497	Hacd4	3-hydroxyacyl-CoA dehydratase 4
peak_13301	chr6	8499261	8499755	495	2.06481	1.04237e-13	8.55657e-12	Intron (ENSMUST00000162564.6/170772, intron 4 of 10)	6	8491040	8509138	18099	2	320312	9383	ENSMUSG00000087305	A430035B10Rik	RIKEN cDNA A430035B10 gene
peak_35715	chr16	86853337	86853759	423	2.06463	2.74528e-07	4.49769e-06	Exon (ENSMUST00000231555.1/ENSMUST00000231555.1, exon 3 of 4)	16	86770227	86806513	36287	2	102635020	-46824	NA	Gm32461	predicted gene, 32461
peak_13238	chr6	4419003	4419445	443	2.06437	7.27207e-09	1.84664e-07	Distal Intergenic	6	4504814	4541544	36731	1	12843	-85369	ENSMUSG00000029661	Col1a2	collagen, type I, alpha 2
peak_31998	chr14	64979681	64979993	313	2.064	0.000230402	0.00149275	Intron (ENSMUST00000043914.6/210925, intron 1 of 16)	14	64950045	65039832	89788	1	210925	29636	ENSMUSG00000021975	Ints9	integrator complex subunit 9
peak_22605	chr10	18433373	18433810	438	2.0636	1.77192e-08	4.09331e-07	Intron (ENSMUST00000207038.1/215819, intron 1 of 6)	10	18539498	18546076	6579	2	56016	112266	ENSMUSG00000019853	Hebp2	heme binding protein 2
peak_37760	chr18	11584995	11585373	379	2.06341	1.29815e-05	0.000129501	Distal Intergenic	18	11633276	11745221	111946	1	225182	-47903	ENSMUSG00000041238	Rbbp8	retinoblastoma binding protein 8, endonuclease
peak_25727	chr11	55394090	55394520	431	2.06208	2.72194e-06	3.30362e-05	3' UTR	11	55394500	55423183	28684	2	20692	28663	ENSMUSG00000018593	Sparc	secreted acidic cysteine rich glycoprotein
peak_28338	chr12	31982507	31982793	287	2.06091	4.8731e-05	0.000402985	Intron (ENSMUST00000003079.11/19088, intron 4 of 11)	12	31926254	31950535	24282	2	73389	-31972	ENSMUSG00000002996	Hbp1	high mobility group box transcription factor 1
peak_4087	chr2	91157118	91157605	488	2.06012	5.80235e-07	8.62726e-06	Intron (ENSMUST00000111373.7/228355, intron 21 of 31)	2	91137360	91183837	46478	2	228355	26232	ENSMUSG00000040687	Madd	MAP-kinase activating death domain
peak_20336	chr8	127472077	127472616	540	2.05951	8.48059e-12	4.54758e-10	Intron (ENSMUST00000162309.7/93742, intron 21 of 24)	8	127063893	127612286	548394	1	93742	408184	ENSMUSG00000025812	Pard3	par-3 family cell polarity regulator
peak_13477	chr6	30028526	30028771	246	2.0587	0.000393857	0.00235107	Distal Intergenic	6	30047988	30153458	105471	1	18181	-19217	ENSMUSG00000058440	Nrf1	nuclear respiratory factor 1
peak_40374	chr19	60939962	60940254	293	2.05779	9.6948e-05	0.000725178	Intron (ENSMUST00000003313.9/14773, intron 1 of 15)	19	60889749	61095968	206220	1	14773	50213	ENSMUSG00000003228	Grk5	G protein-coupled receptor kinase 5
peak_22400	chr10	4990061	4990444	384	2.05721	5.83024e-06	6.4643e-05	Intron (ENSMUST00000105590.7/13982, intron 8 of 9)	10	4611593	5005614	394022	1	13982	378468	ENSMUSG00000019768	Esr1	estrogen receptor 1 (alpha)
peak_7823	chr3	137715984	137716286	303	2.05638	0.00390433	0.0157124	Distal Intergenic	3	137783535	137783615	81	2	102466638	67329	ENSMUSG00000099011	Mir6380	microRNA 6380
peak_1669	chr1	152063376	152064004	629	2.05616	1.68473e-06	2.18151e-05	Intron (ENSMUST00000187603.6/69399, intron 1 of 6)	1	151852403	152090125	237723	2	69399	26121	ENSMUSG00000032666	1700025G04Rik	RIKEN cDNA 1700025G04 gene
peak_15519	chr6	146697914	146698198	285	2.0547	3.9019e-05	0.000331979	Distal Intergenic	6	146724995	146778812	53818	1	232533	-26797	ENSMUSG00000001630	Stk38l	serine/threonine kinase 38 like
peak_26479	chr11	79738945	79739637	693	2.05464	3.5812e-11	1.63029e-09	Distal Intergenic	11	79726400	79726511	112	1	723853	12545	ENSMUSG00000065489	Mir365-2	microRNA 365-2
peak_35385	chr16	37752934	37753171	238	2.05351	6.94399e-05	0.000546024	Distal Intergenic	16	37776873	37836514	59642	1	14314	-23702	ENSMUSG00000022816	Fstl1	follistatin-like 1
peak_2041	chr1	170829907	170830249	343	2.05323	0.000277711	0.00174824	Intron (ENSMUST00000027974.6/226641, intron 7 of 15)	1	170704674	170867771	163098	2	226641	37522	ENSMUSG00000026663	Atf6	activating transcription factor 6
peak_6307	chr3	41368388	41368916	529	2.05273	3.10995e-06	3.70377e-05	Exon (ENSMUST00000196973.1/ENSMUST00000196973.1, exon 3 of 3)	3	41487679	41493192	5514	2	78706	124276	ENSMUSG00000097639	Platr4	pluripotency associated transcript 4
peak_32659	chr15	8706303	8706948	646	2.05156	1.47129e-11	7.37254e-10	Intron (ENSMUST00000005493.13/20512, intron 2 of 9)	15	8634124	8710764	76641	2	20512	3816	ENSMUSG00000005360	Slc1a3	solute carrier family 1 (glial high affinity glutamate transporter), member 3
peak_20273	chr8	125639606	125640446	841	2.05044	4.42416e-17	6.67944e-15	Distal Intergenic	8	125669818	125673359	3542	1	74393	-29372	ENSMUSG00000050930	Map10	microtubule-associated protein 10
peak_37910	chr18	25051967	25052495	529	2.04953	2.85057e-08	6.198e-07	Intron (ENSMUST00000037097.8/225288, intron 13 of 26)	18	25168999	25467321	298323	1	225289	-116504	ENSMUSG00000033632	AW554918	expressed sequence AW554918
peak_17055	chr7	99010954	99011317	364	2.04824	2.01062e-06	2.55128e-05	Intron (ENSMUST00000037968.9/78610, intron 7 of 14)	7	98885021	99141141	256121	2	78610	129824	ENSMUSG00000035354	Uvrag	UV radiation resistance associated gene
peak_28649	chr12	69442389	69442717	329	2.04691	1.28494e-08	3.08461e-07	Distal Intergenic	12	69464787	69475550	10764	2	76062	32833	ENSMUSG00000113035	5830428M24Rik	RIKEN cDNA 5830428M24 gene
peak_40616	chrX	48674302	48674642	341	2.04687	1.23674e-05	0.000124125	Promoter (<=1kb)	20	48667979	48674478	6500	2	236781	0	ENSMUSG00000051209	Gpr119	G-protein coupled receptor 119
peak_5602	chr2	166822379	166822679	301	2.04599	0.00558543	0.021098	Intron (ENSMUST00000099078.9/99371, intron 1 of 38)	2	166805588	166898052	92465	1	99371	16791	ENSMUSG00000074582	Arfgef2	ADP-ribosylation factor guanine nucleotide-exchange factor 2 (brefeldin A-inhibited)
peak_3803	chr2	72733314	72733706	393	2.04569	2.6997e-07	4.43047e-06	Distal Intergenic	2	72703510	72729468	25959	1	74541	29804	ENSMUSG00000085252	8430437L04Rik	RIKEN cDNA 8430437L04 gene
peak_26003	chr11	65745795	65746262	468	2.04542	0.000134676	0.000955294	5' UTR	11	65734733	65734832	100	2	791070	-10963	ENSMUSG00000076460	Mir744	microRNA 744
peak_10689	chr5	17639564	17639831	268	2.04278	0.000591963	0.00331914	Intron (ENSMUST00000030568.13/20348, intron 2 of 17)	5	17574281	17730268	155988	1	20348	65283	ENSMUSG00000028780	Sema3c	sema domain, immunoglobulin domain (Ig), short basic domain, secreted, (semaphorin) 3C
peak_6883	chr3	88594344	88594706	363	2.04199	1.8976e-06	2.42876e-05	Distal Intergenic	3	88605966	88648052	42087	1	16800	-11260	ENSMUSG00000028059	Arhgef2	rho/rac guanine nucleotide exchange factor (GEF) 2
peak_14464	chr6	88835554	88835780	227	2.04056	3.76156e-06	4.39488e-05	Distal Intergenic	6	88835914	88841984	6071	2	80283	6204	ENSMUSG00000030083	Abtb1	ankyrin repeat and BTB (POZ) domain containing 1
peak_10986	chr5	32414605	32414932	328	2.03951	1.04596e-06	1.43959e-05	Distal Intergenic	5	32458843	32517433	58591	1	19046	-43911	ENSMUSG00000014956	Ppp1cb	protein phosphatase 1 catalytic subunit beta
peak_10478	chr4	153250975	153251843	869	2.03927	3.36624e-12	2.00856e-10	Distal Intergenic	4	153373221	153482811	109591	2	230959	230968	ENSMUSG00000039546	Ajap1	adherens junction associated protein 1
peak_23516	chr10	75105155	75105448	294	2.03659	3.44393e-07	5.47977e-06	Intron (ENSMUST00000164107.2/110279, intron 1 of 22)	10	75060592	75184921	124330	1	110279	44563	ENSMUSG00000009681	Bcr	BCR activator of RhoGEF and GTPase
peak_20596	chr9	25116315	25116880	566	2.03386	1.24339e-09	3.84565e-08	Intron (ENSMUST00000008573.8/80517, intron 4 of 7)	9	25108132	25151820	43689	2	80517	34940	ENSMUSG00000008429	Herpud2	HERPUD family member 2
peak_26325	chr11	76080363	76080738	376	2.03339	8.37239e-05	0.000640533	Intron (ENSMUST00000056601.10/68299, intron 15 of 21)	11	76019194	76027782	8589	2	76566	-52581	ENSMUSG00000020846	Rflnb	refilin B
peak_34186	chr15	84365532	84366229	698	2.03333	8.65749e-10	2.78402e-08	Distal Intergenic	15	84324026	84342978	18953	1	64099	41506	ENSMUSG00000022439	Parvg	parvin, gamma
peak_22789	chr10	26843424	26844002	579	2.03332	4.82802e-09	1.29112e-07	Intron (ENSMUST00000176060.7/73910, intron 1 of 4)	10	26753421	26918648	165228	1	73910	90003	ENSMUSG00000039031	Arhgap18	Rho GTPase activating protein 18
peak_37770	chr18	12094225	12094734	510	2.0317	4.04269e-05	0.000342125	Intron (ENSMUST00000050228.14/338363, intron 3 of 12)	18	11964450	12121537	157088	2	338363	26803	ENSMUSG00000049411	Tmem241	transmembrane protein 241
peak_25375	chr11	33767331	33767807	477	2.03076	3.87848e-06	4.50979e-05	Intron (ENSMUST00000101368.8/70357, intron 1 of 7)	11	33550781	33578959	28179	2	216643	-188372	ENSMUSG00000020159	Gabrp	gamma-aminobutyric acid (GABA) A receptor, pi
peak_34615	chr15	99560208	99561288	1081	2.03036	1.73045e-18	3.50976e-16	Distal Intergenic	15	99579055	99584547	5493	1	11827	-17767	ENSMUSG00000023013	Aqp2	aquaporin 2
peak_25895	chr11	61320032	61320287	256	2.02937	4.58458e-05	0.000382264	Intron (ENSMUST00000093029.8/380701, intron 8 of 16)	11	61301631	61342860	41230	2	380701	22573	ENSMUSG00000069855	Slc47a2	solute carrier family 47, member 2
peak_17837	chr7	133519094	133519313	220	2.0277	0.00919887	0.0316254	Distal Intergenic	7	133587024	133602158	15135	2	73808	82845	ENSMUSG00000030976	Tex36	testis expressed 36
peak_26737	chr11	88683378	88683923	546	2.02734	1.08987e-05	0.000111305	Intron (ENSMUST00000107909.7/76626, intron 5 of 13)	11	88339382	88718513	379132	2	76626	34590	ENSMUSG00000069769	Msi2	musashi RNA-binding protein 2
peak_33139	chr15	39051988	39052777	790	2.02733	1.85803e-10	7.13657e-09	Distal Intergenic	15	39076932	39087121	10190	1	68588	-24155	ENSMUSG00000054196	Cthrc1	collagen triple helix repeat containing 1
peak_7178	chr3	97835863	97836214	352	2.0255	0.00122106	0.00605107	Intron (ENSMUST00000168438.8/83679, intron 3 of 45)	3	97689824	97888707	198884	2	83679	52493	ENSMUSG00000038170	Pde4dip	phosphodiesterase 4D interacting protein (myomegalin)
peak_38533	chr18	57997483	57997849	367	2.02481	0.000613068	0.00341844	Distal Intergenic	18	57878678	57946821	68144	1	20496	118805	ENSMUSG00000024597	Slc12a2	solute carrier family 12, member 2
peak_38880	chr18	70835287	70835596	310	2.02355	0.00124952	0.00616106	Distal Intergenic	18	70568189	70626131	57943	1	17191	267098	ENSMUSG00000024513	Mbd2	methyl-CpG binding domain protein 2
peak_11293	chr5	53370322	53370662	341	2.02317	6.93951e-05	0.000545776	Intron (ENSMUST00000200904.1/ENSMUST00000200904.1, intron 1 of 1)	5	53466152	53657362	191211	1	19664	-95490	ENSMUSG00000039191	Rbpj	recombination signal binding protein for immunoglobulin kappa J region
peak_1016	chr1	90718763	90719408	646	2.02217	4.91365e-11	2.16989e-09	Distal Intergenic	1	90602981	90613341	10361	1	108679	115782	ENSMUSG00000034432	Cops8	COP9 signalosome subunit 8
peak_13676	chr6	37837073	37837569	497	2.02205	7.25097e-06	7.79465e-05	Distal Intergenic	6	37870811	37966296	95486	1	21848	-33242	ENSMUSG00000029833	Trim24	tripartite motif-containing 24
peak_11511	chr5	73171051	73171832	782	2.02125	1.12726e-19	2.73792e-17	Intron (ENSMUST00000101127.11/72313, intron 3 of 62)	5	73019987	73256619	236633	2	72313	84787	ENSMUSG00000070733	Fryl	FRY like transcription coactivator
peak_7328	chr3	104350415	104351091	677	2.02029	3.69908e-15	3.94486e-13	Exon (ENSMUST00000056145.2/ENSMUST00000056145.2, exon 2 of 2)	3	104013259	104220374	207116	2	99470	-130041	ENSMUSG00000052539	Magi3	membrane associated guanylate kinase, WW and PDZ domain containing 3
peak_35469	chr16	44983565	44983927	363	2.01948	3.68371e-05	0.000316441	Distal Intergenic	16	44943678	44981380	37703	1	74603	39887	ENSMUSG00000036172	Cd200r3	CD200 receptor 3
peak_15485	chr6	145328706	145329098	393	2.01943	1.14808e-05	0.000116358	Distal Intergenic	6	145391426	145392166	741	1	381827	-62328	NA	1700073E17Rik	ribosomal protein L7 pseudogene
peak_32869	chr15	26926208	26926435	228	2.01936	0.000202142	0.00134037	Distal Intergenic	15	26540459	26895580	355122	2	448987	-30628	ENSMUSG00000043556	Fbxl7	F-box and leucine-rich repeat protein 7
peak_6	chr1	5015268	5015745	478	2.01893	1.24353e-08	2.9974e-07	Intron (ENSMUST00000002533.14/58175, intron 1 of 4)	1	5070018	5162529	92512	1	108664	-54273	ENSMUSG00000033793	Atp6v1h	ATPase, H+ transporting, lysosomal V1 subunit H
peak_1592	chr1	138356536	138356773	238	2.0181	0.00396212	0.0159031	Distal Intergenic	1	138273738	138289462	15725	1	338375	82798	ENSMUSG00000026394	Atp6v1g3	ATPase, H+ transporting, lysosomal V1 subunit G3
peak_8363	chr4	34410973	34411283	311	2.01763	2.95744e-05	0.0002621	Distal Intergenic	4	34550937	34566908	15972	1	433693	-139654	ENSMUSG00000028291	Akirin2	akirin 2
peak_9216	chr4	103259008	103259262	255	2.01703	0.00765322	0.0271689	Intron (ENSMUST00000030245.9/70941, intron 4 of 8)	4	103230445	103290863	60419	2	70941	31601	ENSMUSG00000028520	4921539E11Rik	RIKEN cDNA 4921539E11 gene
peak_10218	chr4	141353869	141354136	268	2.01299	0.00361455	0.0147297	Distal Intergenic	4	141368220	141384175	15956	1	277743	-14084	ENSMUSG00000006218	Fam131c	family with sequence similarity 131, member C
peak_11109	chr5	36075127	36075461	335	2.01261	1.71112e-05	0.000163888	Intron (ENSMUST00000037370.13/81840, intron 4 of 26)	5	36204021	36206568	2548	1	76943	-128560	ENSMUSG00000043430	Psapl1	prosaposin-like 1
peak_22405	chr10	5164425	5164664	240	2.01244	0.00189806	0.00865498	Intron (ENSMUST00000215295.1/64009, intron 97 of 145)	10	5020917	5551482	530566	2	64009	386818	ENSMUSG00000096054	Syne1	spectrin repeat containing, nuclear envelope 1
peak_38723	chr18	64756682	64757231	550	2.01078	3.07767e-06	3.67593e-05	Distal Intergenic	18	64528967	64661267	132301	2	54670	-95415	ENSMUSG00000039529	Atp8b1	ATPase, class I, type 8B, member 1
peak_40836	chrX	94144036	94144928	893	2.01014	8.14181e-19	1.73943e-16	Distal Intergenic	20	94074631	94123702	49072	2	22764	-20334	ENSMUSG00000079509	Zfx	zinc finger protein X-linked
peak_13586	chr6	34344629	34345622	994	2.00982	5.06629e-21	1.53814e-18	Distal Intergenic	6	34354119	34368463	14345	1	14187	-8497	ENSMUSG00000029762	Akr1b8	aldo-keto reductase family 1, member B8
peak_12619	chr5	130063562	130064105	544	2.00793	1.39749e-06	1.853e-05	Distal Intergenic	5	130073326	130135729	62404	1	22021	-9221	ENSMUSG00000034118	Tpst1	protein-tyrosine sulfotransferase 1
peak_3487	chr2	49583362	49583815	454	2.00706	2.41222e-07	4.0194e-06	Distal Intergenic	2	49619298	49774778	155481	1	16574	-35483	ENSMUSG00000026764	Kif5c	kinesin family member 5C
peak_4246	chr2	103468376	103468627	252	2.00494	0.00271618	0.0116303	Intron (ENSMUST00000028610.9/12359, intron 6 of 12)	2	103453849	103485160	31312	2	12359	16533	ENSMUSG00000027187	Cat	catalase
peak_13579	chr6	34279661	34280045	385	2.00343	0.000374362	0.00225097	Distal Intergenic	6	34303934	34317441	13508	2	626009	37396	NA	Gm6644	Akr1b3 pseudogene
peak_19508	chr8	94375457	94376027	571	2.00304	1.41305e-09	4.31259e-08	Distal Intergenic	8	94386438	94395377	8940	1	64209	-10411	ENSMUSG00000031770	Herpud1	homocysteine-inducible, endoplasmic reticulum stress-inducible, ubiquitin-like domain member 1
peak_25069	chr11	8886666	8887151	486	2.00234	2.27999e-09	6.59711e-08	Exon (ENSMUST00000154153.7/ENSMUST00000154153.7, exon 25 of 50)	11	8993137	9011191	18055	2	15574	124040	ENSMUSG00000020413	Hus1	HUS1 checkpoint clamp component
peak_5354	chr2	157665769	157666113	345	2.00087	1.32227e-05	0.000131431	Distal Intergenic	2	157737401	157891614	154214	1	66642	-71288	ENSMUSG00000027649	Ctnnbl1	catenin, beta like 1
peak_33910	chr15	78806713	78807387	675	1.99903	8.16264e-19	1.73943e-16	Distal Intergenic	15	78775138	78803042	27905	2	105844	-3671	ENSMUSG00000033170	Card10	caspase recruitment domain family, member 10
peak_7494	chr3	109568604	109568889	286	1.99873	3.2173e-05	0.000282043	Intron (ENSMUST00000046864.13/57257, intron 17 of 26)	3	109340653	109685698	345046	1	57257	227951	ENSMUSG00000033721	Vav3	vav 3 oncogene
peak_2907	chr2	25969482	25969935	454	1.99743	1.54999e-06	2.02915e-05	Intron (ENSMUST00000091268.10/227634, intron 1 of 16)	2	25926838	25983282	56445	2	227634	13347	ENSMUSG00000026933	Camsap1	calmodulin regulated spectrin-associated protein 1
peak_12317	chr5	119178822	119179140	319	1.99665	0.00109213	0.00551676	Distal Intergenic	5	119194484	119200018	5535	2	665194	20878	ENSMUSG00000107334	Gm7538	predicted gene 7538
peak_19329	chr8	86424403	86424655	253	1.99532	0.00152169	0.00723021	Distal Intergenic	8	86482260	86580686	98427	2	244562	156031	ENSMUSG00000036872	Abcc12	ATP-binding cassette, sub-family C (CFTR/MRP), member 12
peak_39110	chr18	81539504	81539736	233	1.99413	0.000545996	0.00310526	Distal Intergenic	18	81992010	81992080	71	2	100628596	452344	ENSMUSG00000093036	Mir5127	microRNA 5127
peak_17597	chr7	123455219	123455660	442	1.9939	7.98143e-05	0.000615213	Distal Intergenic	7	123462291	123468004	5714	1	11833	-6631	ENSMUSG00000030762	Aqp8	aquaporin 8
peak_30465	chr13	64477926	64478391	466	1.99383	4.59272e-10	1.59088e-08	Intron (ENSMUST00000221181.1/ENSMUST00000221181.1, intron 1 of 2)	13	64481246	64497792	16547	2	68880	19401	ENSMUSG00000096537	Fam240b	family with sequence similarity 240 member B
peak_18642	chr8	41348428	41348840	413	1.99346	1.20409e-11	6.19909e-10	Intron (ENSMUST00000034000.14/11886, intron 6 of 13)	8	41340197	41374773	34577	2	11886	25933	ENSMUSG00000031591	Asah1	N-acylsphingosine amidohydrolase 1
peak_3902	chr2	77176440	77176740	301	1.9934	0.000119568	0.00086522	Distal Intergenic	2	77009902	77170636	160735	2	545428	-5804	ENSMUSG00000044033	Ccdc141	coiled-coil domain containing 141
peak_34444	chr15	96223426	96223708	283	1.99306	0.000775612	0.00414954	Intron (ENSMUST00000180852.1/70040, intron 1 of 6)	15	96231870	96254684	22815	2	75768	30976	ENSMUSG00000097619	4833422M21Rik	RIKEN cDNA 4833422M21 gene
peak_38463	chr18	55887300	55887555	256	1.99141	0.00300026	0.0126512	Distal Intergenic	18	56400337	56503792	103456	1	107022	-512782	ENSMUSG00000001700	Gramd3	GRAM domain containing 3
peak_32554	chr15	4356425	4356682	258	1.98979	0.0016507	0.00772587	Distal Intergenic	15	4375491	4575553	200063	1	239318	-18809	ENSMUSG00000049148	Plcxd3	phosphatidylinositol-specific phospholipase C, X domain containing 3
peak_4947	chr2	139774861	139775768	908	1.98835	1.05153e-09	3.31915e-08	Distal Intergenic	2	139678178	139758581	80404	1	319909	96683	ENSMUSG00000074766	Ism1	isthmin 1, angiogenesis inhibitor
peak_25994	chr11	64764121	64764375	255	1.98782	0.000228362	0.00148163	Distal Intergenic	11	64979038	65002069	23032	1	68626	-214663	ENSMUSG00000020549	Elac2	elaC ribonuclease Z 2
peak_13612	chr6	34796875	34797308	434	1.98757	5.80861e-06	6.44205e-05	Intron (ENSMUST00000202017.3/76223, intron 5 of 17)	6	34780432	34859459	79028	1	76223	16443	ENSMUSG00000038836	Agbl3	ATP/GTP binding protein-like 3
peak_28278	chr12	27182777	27183152	376	1.98706	0.00185094	0.00847756	Distal Intergenic	12	27050950	27160633	109684	2	636791	-22144	ENSMUSG00000094002	Gm9866	predicted gene 9866
peak_7680	chr3	126464389	126464625	237	1.98655	0.000407155	0.00241752	Distal Intergenic	3	126363684	126440375	76692	1	271970	100705	ENSMUSG00000046561	Arsj	arylsulfatase J
peak_18476	chr8	26921654	26921969	316	1.9839	0.00307375	0.0128923	Distal Intergenic	8	26814593	26880582	65990	2	72316	-41072	ENSMUSG00000100335	2310008N11Rik	RIKEN cDNA 2310008N11 gene
peak_14798	chr6	112402079	112402334	256	1.98316	0.00123385	0.00609909	Distal Intergenic	6	112359324	112388023	28700	2	243612	-14056	ENSMUSG00000034387	Ssu2	ssu-2 homolog (C. elegans)
peak_28647	chr12	69427927	69428427	501	1.98198	0.000190628	0.0012759	Distal Intergenic	12	69464787	69475550	10764	2	76062	47123	ENSMUSG00000113035	5830428M24Rik	RIKEN cDNA 5830428M24 gene
peak_106	chr1	23178424	23179097	674	1.98164	2.9751e-14	2.65892e-12	Intron (ENSMUST00000191045.1/ENSMUST00000191045.1, intron 2 of 3)	1	23100473	23102253	1781	2	66755	-76171	ENSMUSG00000073730	Ppp1r14bl	protein phosphatase 1, regulatory inhibitor subunit 14B like
peak_35994	chr17	6140742	6141178	437	1.98048	8.83633e-08	1.65616e-06	Intron (ENSMUST00000142030.7/68842, intron 1 of 5)	17	6106479	6251128	144650	1	68842	34263	ENSMUSG00000034377	Tulp4	tubby like protein 4
peak_29598	chr12	116585110	116585338	229	1.97997	0.000985934	0.00506397	Intron (ENSMUST00000185505.6/19276, intron 2 of 3)	12	116485720	117276849	791130	1	19276	99390	ENSMUSG00000056553	Ptprn2	protein tyrosine phosphatase, receptor type, N polypeptide 2
peak_37140	chr17	57094111	57094476	366	1.97921	5.0793e-10	1.74492e-08	Intron (ENSMUST00000233454.1/100169874, intron 2 of 2)	17	57080066	57087782	7717	2	22153	-6329	ENSMUSG00000062591	Tubb4a	tubulin, beta 4A class IVA
peak_3160	chr2	31005567	31006031	465	1.97835	9.92569e-05	0.000739902	Intron (ENSMUST00000102849.10/74270, intron 8 of 24)	2	30982279	31023586	41308	1	74270	23288	ENSMUSG00000026854	Usp20	ubiquitin specific peptidase 20
peak_25807	chr11	59377682	59378277	596	1.97775	1.79097e-09	5.3316e-08	Intron (ENSMUST00000133698.1/ENSMUST00000133698.1, intron 1 of 2)	11	59372669	59375657	2989	2	216797	-2025	ENSMUSG00000049291	Prss38	protease, serine 38
peak_361	chr1	45269278	45269888	611	1.97724	2.55646e-07	4.22902e-06	Distal Intergenic	1	45311538	45349706	38169	1	12825	-41650	ENSMUSG00000026043	Col3a1	collagen, type III, alpha 1
peak_3701	chr2	67122400	67122655	256	1.97691	0.00119356	0.00593978	Distal Intergenic	2	67173834	67526615	352782	1	241431	-51179	ENSMUSG00000027022	Xirp2	xin actin-binding repeat containing 2
peak_32167	chr14	73687815	73688061	247	1.976	0.00361731	0.0147384	Distal Intergenic	14	73518877	73548242	29366	2	214254	-139573	ENSMUSG00000033405	Nudt15	nudix (nucleoside diphosphate linked moiety X)-type motif 15
peak_3012	chr2	28287091	28287800	710	1.9737	2.06982e-05	0.000192658	Distal Intergenic	2	28192992	28230736	37745	1	56177	94099	ENSMUSG00000026833	Olfm1	olfactomedin 1
peak_33621	chr15	72134321	72134644	324	1.97148	2.74611e-07	4.49769e-06	Distal Intergenic	15	71795795	72034227	238433	2	69700	-100094	ENSMUSG00000079022	Col22a1	collagen, type XXII, alpha 1
peak_24561	chr10	118787352	118787658	307	1.97097	0.00155723	0.0073635	Distal Intergenic	10	118714481	118715726	1246	2	102636202	-71626	ENSMUSG00000112029	Gm33337	predicted gene, 33337
peak_1943	chr1	165075428	165076205	778	1.96981	6.94988e-09	1.77136e-07	Intron (ENSMUST00000195635.1/75857, intron 1 of 4)	1	165064024	165091928	27905	2	75857	15723	ENSMUSG00000102408	4930568G15Rik	RIKEN cDNA 4930568G15 gene
peak_31703	chr14	48795361	48795775	415	1.96947	1.87005e-05	0.000177097	Intron (ENSMUST00000228153.1/606497, intron 2 of 4)	14	48878873	48887112	8240	1	66770	-83098	ENSMUSG00000115008	4933429O19Rik	RIKEN cDNA 4933429O19 gene
peak_315	chr1	40840476	40840905	430	1.96869	2.30664e-08	5.16491e-07	Intron (ENSMUST00000114765.3/381339, intron 4 of 4)	1	40805601	40856887	51287	1	381339	34875	ENSMUSG00000079588	Tmem182	transmembrane protein 182
peak_40316	chr19	56942313	56942621	309	1.96729	0.00269799	0.0115704	Exon (ENSMUST00000132851.1/226250, exon 4 of 4)	19	56912361	57008228	95868	2	226250	65607	ENSMUSG00000025083	Afap1l2	actin filament associated protein 1-like 2
peak_2921	chr2	26259639	26259919	281	1.96519	0.000319886	0.00196608	Intron (ENSMUST00000217256.1/329366, intron 14 of 25)	2	26208637	26237525	28889	2	227638	-22114	ENSMUSG00000036327	Qsox2	quiescin Q6 sulfhydryl oxidase 2
peak_17712	chr7	127830483	127830854	372	1.96409	0.0014496	0.00695008	Intron (ENSMUST00000152310.7/20909, intron 1 of 6)	7	127803900	127824549	20650	2	56216	-5934	ENSMUSG00000030806	Stx1b	syntaxin 1B
peak_21780	chr9	96450786	96451649	864	1.96372	5.04566e-12	2.88532e-10	Distal Intergenic	9	96470937	96478675	7739	2	19823	27026	ENSMUSG00000051234	Rnf7	ring finger protein 7
peak_24020	chr10	86459771	86460037	267	1.96162	1.37217e-06	1.82528e-05	Intron (ENSMUST00000120638.7/27204, intron 2 of 13)	10	86055125	86498896	443772	2	27204	38859	ENSMUSG00000059602	Syn3	synapsin III
peak_21439	chr9	69213726	69214013	288	1.96096	0.00143477	0.00689104	Intron (ENSMUST00000034766.13/19883, intron 2 of 10)	9	69348889	69364247	15359	2	102642202	150234	ENSMUSG00000086648	Gm15511	predicted gene 15511
peak_16747	chr7	79254426	79254667	242	1.96093	0.00269982	0.0115759	Distal Intergenic	7	79273199	79365508	92310	1	54608	-18532	ENSMUSG00000039202	Abhd2	abhydrolase domain containing 2
peak_29210	chr12	100142947	100143447	501	1.96053	7.46392e-07	1.07346e-05	Intron (ENSMUST00000021596.8/217827, intron 5 of 13)	12	100125452	100159653	34202	2	217827	16206	ENSMUSG00000021179	Nrde2	nrde-2 necessary for RNA interference, domain containing
peak_25868	chr11	60734225	60734602	378	1.95962	1.55488e-07	2.72038e-06	Distal Intergenic	11	60728663	60728726	64	1	100628625	5562	ENSMUSG00000092734	Mir5100	microRNA 5100
peak_36601	chr17	31782097	31782850	754	1.95881	3.90141e-17	6.0333e-15	Distal Intergenic	17	31844250	31855804	11555	2	17691	72954	ENSMUSG00000024042	Sik1	salt inducible kinase 1
peak_33439	chr15	59616607	59616995	389	1.95881	6.83399e-07	9.95328e-06	Distal Intergenic	15	59648350	59657099	8750	1	211770	-31355	ENSMUSG00000032501	Trib1	tribbles pseudokinase 1
peak_12577	chr5	129197140	129197583	444	1.95818	0.000559821	0.00316948	Intron (ENSMUST00000056617.13/243277, intron 21 of 25)	5	129096750	129204599	107850	1	243277	100390	ENSMUSG00000044017	Adgrd1	adhesion G protein-coupled receptor D1
peak_23016	chr10	43034718	43035063	346	1.958	0.000159064	0.00109371	Exon (ENSMUST00000213522.1/ENSMUST00000213522.1, exon 1 of 3)	10	43002500	43174530	172031	2	109205	139467	ENSMUSG00000038248	Sobp	sine oculis binding protein
peak_39814	chr19	32904485	32904952	468	1.95787	4.58537e-06	5.22434e-05	Distal Intergenic	19	32757497	32826160	68664	1	19211	146988	ENSMUSG00000013663	Pten	phosphatase and tensin homolog
peak_22264	chr9	120734169	120734477	309	1.95769	0.000992947	0.00509049	Distal Intergenic	9	120577331	120578074	744	1	76100	156838	ENSMUSG00000052658	5830454E08Rik	RIKEN cDNA 5830454E08 gene
peak_32971	chr15	34206059	34206340	282	1.95746	0.00890487	0.0307875	Distal Intergenic	15	34238028	34284302	46275	1	114128	-31688	ENSMUSG00000022257	Laptm4b	lysosomal-associated protein transmembrane 4B
peak_4551	chr2	120660300	120660731	432	1.9559	3.48313e-07	5.53574e-06	Intron (ENSMUST00000180041.8/668880, intron 3 of 31)	2	120629121	120731895	102775	1	668880	31179	ENSMUSG00000033705	Stard9	START domain containing 9
peak_27390	chr11	106516159	106516674	516	1.95344	1.33747e-11	6.79265e-10	Intron (ENSMUST00000042780.13/21763, intron 8 of 11)	11	106500993	106501062	70	1	100216537	15166	ENSMUSG00000065126	Snord104	small nucleolar RNA, C/D box 104
peak_37363	chr17	73587051	73587592	542	1.95324	9.16199e-10	2.92348e-08	Intron (ENSMUST00000024858.11/71685, intron 1 of 14)	17	73493228	73710453	217226	2	71685	122861	ENSMUSG00000024064	Galnt14	polypeptide N-acetylgalactosaminyltransferase 14
peak_38084	chr18	35839892	35840424	533	1.95315	1.49109e-09	4.53367e-08	Intron (ENSMUST00000235919.1/56550, intron 4 of 4)	18	35829397	35861688	32292	1	67393	10495	ENSMUSG00000046668	Cxxc5	CXXC finger 5
peak_18576	chr8	35865825	35866060	236	1.95202	0.00382086	0.0154297	Exon (ENSMUST00000210717.1/330737, exon 3 of 3)	8	35864085	35882957	18873	2	330737	16897	ENSMUSG00000109761	5430403N17Rik	RIKEN cDNA 5430403N17 gene
peak_4721	chr2	128477200	128477546	347	1.94953	0.000282002	0.00177039	Intron (ENSMUST00000223654.1/100043424, intron 2 of 2)	2	128178319	128502765	324447	2	100043424	25219	ENSMUSG00000074813	Morrbid	myeloid RNA regulator of BCL2L11 induced cell death
peak_26023	chr11	67419552	67419828	277	1.94873	0.000157456	0.00108464	Distal Intergenic	11	67455437	67688990	233554	1	14457	-35609	ENSMUSG00000033066	Gas7	growth arrest specific 7
peak_14540	chr6	91401917	91402312	396	1.94864	0.000263021	0.00166951	Intron (ENSMUST00000032180.6/22421, intron 2 of 3)	6	91363981	91411363	47383	2	22421	9051	ENSMUSG00000030093	Wnt7a	wingless-type MMTV integration site family, member 7A
peak_37893	chr18	24140570	24141368	799	1.94817	6.12541e-05	0.000491199	Distal Intergenic	18	24104757	24121953	17197	2	225280	-18617	ENSMUSG00000047989	Ino80c	INO80 complex subunit C
peak_22971	chr10	41795965	41796321	357	1.94783	3.64476e-06	4.27049e-05	Intron (ENSMUST00000186239.6/103268, intron 1 of 11)	10	41718840	41809871	91032	2	103268	13550	ENSMUSG00000019813	Cep57l1	centrosomal protein 57-like 1
peak_32955	chr15	32683991	32684307	317	1.9469	0.00114831	0.00574989	Intron (ENSMUST00000067458.6/20356, intron 21 of 22)	15	32757416	32773152	15737	2	105245909	88845	ENSMUSG00000115749	Gm41289	predicted gene, 41289
peak_16975	chr7	96522000	96522387	388	1.94664	7.57965e-06	8.10157e-05	Intron (ENSMUST00000107162.7/23966, intron 4 of 32)	7	96339483	96341964	2482	2	670727	-180036	ENSMUSG00000085751	Gm15412	predicted gene 15412
peak_27355	chr11	105459919	105460330	412	1.94649	7.78788e-08	1.48636e-06	Distal Intergenic	11	105360798	105456735	95938	2	632687	-3184	ENSMUSG00000078627	Marchf10	membrane associated ring-CH-type finger 10
peak_39013	chr18	77406711	77407530	820	1.94552	8.25792e-18	1.45093e-15	Intron (ENSMUST00000096547.10/240411, intron 31 of 38)	18	77281958	77442930	160973	1	240411	124753	ENSMUSG00000032818	Loxhd1	lipoxygenase homology domains 1
peak_27733	chr11	116949938	116950191	254	1.94527	0.0108528	0.0361264	Intron (ENSMUST00000103027.9/268510, intron 8 of 17)	11	116918863	116986948	68086	1	268510	31075	ENSMUSG00000043857	Mgat5b	mannoside acetylglucosaminyltransferase 5, isoenzyme B
peak_27990	chr11	121111085	121111420	336	1.9446	1.29312e-06	1.73014e-05	Distal Intergenic	11	121116215	121118677	2463	2	70956	7257	ENSMUSG00000039337	Tex19.2	testis expressed gene 19.2
peak_11497	chr5	72182799	72183016	218	1.94392	0.000279069	0.00175518	Distal Intergenic	5	72156575	72168189	11615	2	27784	-14610	ENSMUSG00000029213	Commd8	COMM domain containing 8
peak_24409	chr10	111136843	111137143	301	1.94369	0.00205364	0.00923186	Distal Intergenic	10	111164752	111297249	132498	1	237542	-27609	ENSMUSG00000020189	Osbpl8	oxysterol binding protein-like 8
peak_4146	chr2	93339400	93339714	315	1.94299	0.000151589	0.00105355	Distal Intergenic	2	93201760	93334505	132746	2	241556	-4895	ENSMUSG00000027217	Tspan18	tetraspanin 18
peak_17755	chr7	130169779	130170284	506	1.9429	0.000926387	0.00480353	3' UTR	7	129962165	129978669	16505	1	100043150	207614	ENSMUSG00000108504	Gm4265	predicted gene 4265
peak_26310	chr11	75606345	75606811	467	1.9427	0.000338547	0.00206204	Intron (ENSMUST00000143219.7/18738, intron 4 of 11)	11	75599763	75599954	192	2	654359	-6391	NA	Gm12338	cytochrome c oxidase, subunit VIIc pseudogene
peak_7068	chr3	95445402	95445649	248	1.94196	0.000518684	0.00297534	Intron (ENSMUST00000147765.7/11863, intron 1 of 18)	3	95434388	95497240	62853	1	11863	11014	ENSMUSG00000015522	Arnt	aryl hydrocarbon receptor nuclear translocator
peak_9593	chr4	122868128	122868756	629	1.94098	2.32662e-13	1.779e-11	Intron (ENSMUST00000069533.11/12331, intron 4 of 12)	4	122859047	122886056	27010	2	12331	17300	ENSMUSG00000028656	Cap1	CAP, adenylate cyclase-associated protein 1 (yeast)
peak_10432	chr4	151339256	151339975	720	1.94018	6.45726e-09	1.65727e-07	Intron (ENSMUST00000169423.8/100072, intron 5 of 24)	4	151089570	151091449	1880	1	105704528	249686	ENSMUSG00000078491	Gm13090	predicted gene 13090
peak_40108	chr19	46192087	46192453	367	1.9379	2.35996e-08	5.27573e-07	Intron (ENSMUST00000026254.13/107338, intron 3 of 39)	19	46152509	46286510	134002	1	107338	39578	ENSMUSG00000025224	Gbf1	golgi-specific brefeldin A-resistance factor 1
peak_21672	chr9	85809206	85809714	509	1.93705	0.00015707	0.00108241	Distal Intergenic	9	85842380	85847040	4661	1	21983	-32666	ENSMUSG00000035274	Tpbg	trophoblast glycoprotein
peak_13989	chr6	53995551	53995915	365	1.93701	3.94529e-07	6.17751e-06	Exon (ENSMUST00000204478.2/320178, exon 2 of 4)	6	53978691	54018030	39340	1	320178	16860	NA	4921529L05Rik	RIKEN cDNA 4921529L05 gene
peak_11876	chr5	103269275	103269535	261	1.9369	7.77758e-05	0.000602846	Intron (ENSMUST00000198193.1/74624, intron 4 of 6)	5	103230375	103299029	68655	2	74624	29494	ENSMUSG00000104956	4930429D17Rik	RIKEN cDNA 4930429D17 gene
peak_28998	chr12	83780292	83780697	406	1.93667	1.99024e-05	0.000186343	Exon (ENSMUST00000121733.7/170721, exon 19 of 28)	12	83763634	83792382	28749	1	170721	16658	ENSMUSG00000021223	Papln	papilin, proteoglycan-like sulfated glycoprotein
peak_9812	chr4	130016101	130016399	299	1.9364	0.000290892	0.00181516	Intron (ENSMUST00000120204.7/230775, intron 21 of 27)	4	129984870	130022633	37764	1	230775	31231	ENSMUSG00000028782	Adgrb2	adhesion G protein-coupled receptor B2
peak_32600	chr15	7085175	7085464	290	1.93495	0.000507878	0.00292269	Distal Intergenic	15	7090614	7197489	106876	1	16880	-5150	ENSMUSG00000054263	Lifr	LIF receptor alpha
peak_26735	chr11	88634636	88634948	313	1.93439	9.99673e-06	0.000103243	Intron (ENSMUST00000107909.7/76626, intron 5 of 13)	11	88339382	88718513	379132	2	76626	83565	ENSMUSG00000069769	Msi2	musashi RNA-binding protein 2
peak_11884	chr5	103463702	103464185	484	1.93373	0.000309677	0.00191415	Intron (ENSMUST00000199412.4/19249, intron 2 of 17)	5	103425192	103598303	173112	1	19249	38510	ENSMUSG00000034573	Ptpn13	protein tyrosine phosphatase, non-receptor type 13
peak_19351	chr8	87790853	87791373	521	1.93368	2.68839e-05	0.000241312	Intron (ENSMUST00000165770.8/94187, intron 1 of 5)	8	87661810	87959595	297786	2	94187	168222	ENSMUSG00000045333	Zfp423	zinc finger protein 423
peak_37841	chr18	20375244	20375588	345	1.93272	0.000316022	0.00194667	Promoter (1-2kb)	18	20376729	20410196	33468	1	225256	-1141	ENSMUSG00000061928	Dsg1b	desmoglein 1 beta
peak_40355	chr19	59269030	59269300	271	1.93187	0.000787376	0.00419765	Intron (ENSMUST00000026084.4/214084, intron 3 of 15)	19	59260896	59296012	35117	1	214084	8134	ENSMUSG00000025094	Slc18a2	solute carrier family 18 (vesicular monoamine), member 2
peak_31430	chr14	30011683	30012313	631	1.93152	6.67002e-14	5.632e-12	Intron (ENSMUST00000067620.11/218865, intron 1 of 7)	14	30009023	30040527	31505	1	218865	2660	ENSMUSG00000015970	Chdh	choline dehydrogenase
peak_26729	chr11	88570775	88571128	354	1.93089	0.004511	0.0176415	Intron (ENSMUST00000107909.7/76626, intron 6 of 13)	11	88339382	88718513	379132	2	76626	147385	ENSMUSG00000069769	Msi2	musashi RNA-binding protein 2
peak_9443	chr4	116749005	116749970	966	1.93032	1.49272e-14	1.42673e-12	Intron (ENSMUST00000134192.1/230661, intron 4 of 4)	4	116712723	116805956	93234	1	230661	36282	ENSMUSG00000033985	Tesk2	testis-specific kinase 2
peak_2406	chr1	186461714	186462050	337	1.92876	0.000478186	0.00277463	Distal Intergenic	1	186511838	186558681	46844	2	320449	96631	ENSMUSG00000103690	A730004F24Rik	RIKEN cDNA A730004F24 gene
peak_12084	chr5	112640729	112640962	234	1.92744	0.000385811	0.00230964	Exon (ENSMUST00000195895.1/ENSMUST00000195895.1, exon 1 of 1)	5	112582936	112589996	7061	2	67325	-50733	ENSMUSG00000097962	1700034G24Rik	RIKEN cDNA 1700034G24 gene
peak_9526	chr4	119066939	119067553	615	1.92629	0.000245452	0.00157395	Promoter (1-2kb)	4	119054790	119069111	14322	2	433751	1558	ENSMUSG00000066060	Gm12866	predicted gene 12866
peak_12777	chr5	137098976	137099294	319	1.92594	7.81813e-11	3.3211e-09	Distal Intergenic	5	137105644	137116209	10566	2	384309	16915	ENSMUSG00000043279	Trim56	tripartite motif-containing 56
peak_39046	chr18	78255759	78256518	760	1.92528	1.39163e-10	5.52506e-09	Intron (ENSMUST00000237674.1/27411, intron 3 of 21)	18	78100091	78142119	42029	2	108052	-113640	ENSMUSG00000059336	Slc14a1	solute carrier family 14 (urea transporter), member 1
peak_25723	chr11	55274612	55275036	425	1.92507	1.11102e-09	3.48322e-08	Intron (ENSMUST00000068853.12/245827, intron 12 of 23)	11	55250609	55336564	85956	2	245827	61528	ENSMUSG00000055333	Fat2	FAT atypical cadherin 2
peak_27983	chr11	121004321	121004737	417	1.92431	0.000120461	0.000870461	Distal Intergenic	11	120958990	120991330	32341	2	104318	-12991	ENSMUSG00000025162	Csnk1d	casein kinase 1, delta
peak_40214	chr19	49855686	49855919	234	1.92423	0.000538394	0.00307133	Distal Intergenic	19	50143299	50678646	535348	2	58178	822727	ENSMUSG00000043531	Sorcs1	sortilin-related VPS10 domain containing receptor 1
peak_36320	chr17	25067191	25067906	716	1.92374	3.81288e-07	5.99291e-06	Intron (ENSMUST00000142000.8/106633, intron 18 of 28)	17	25057702	25083591	25890	2	407831	15685	ENSMUSG00000024168	Tmem204	transmembrane protein 204
peak_22379	chr10	3845480	3846155	676	1.92324	1.21198e-10	4.91094e-09	Intron (ENSMUST00000120274.7/213783, intron 2 of 16)	10	3740364	3967303	226940	1	213783	105116	ENSMUSG00000040624	Plekhg1	pleckstrin homology domain containing, family G (with RhoGef domain) member 1
peak_36571	chr17	31232359	31232632	274	1.92239	0.00124714	0.00615227	Exon (ENSMUST00000236745.1/328795, exon 9 of 14)	17	31207873	31246892	39020	1	328795	24486	ENSMUSG00000042345	Ubash3a	ubiquitin associated and SH3 domain containing, A
peak_13195	chr5	150346094	150346911	818	1.92158	1.58948e-10	6.23261e-09	Exon (ENSMUST00000203000.3/320365, exon 7 of 7)	5	150499747	150502304	2558	2	194292	155393	NA	Gm5	predicted gene 5
peak_26997	chr11	97905897	97906311	415	1.92147	0.000361228	0.00218217	Distal Intergenic	11	97853826	97884154	30329	2	72973	-21743	ENSMUSG00000070336	Fbxo47	F-box protein 47
peak_18137	chr7	144982565	144983171	607	1.91923	1.13351e-07	2.06089e-06	Distal Intergenic	7	144929931	144939925	9995	2	12443	-42640	ENSMUSG00000070348	Ccnd1	cyclin D1
peak_11948	chr5	105832026	105832546	521	1.91793	2.93343e-06	3.52712e-05	Exon (ENSMUST00000140081.7/231549, exon 3 of 3)	5	105876565	105915818	39254	1	54367	-44019	ENSMUSG00000029290	Zfp326	zinc finger protein 326
peak_13873	chr6	50560664	50561069	406	1.91683	9.91037e-09	2.43716e-07	Distal Intergenic	6	50562563	50566538	3976	2	13063	5469	ENSMUSG00000063694	Cycs	cytochrome c, somatic
peak_25913	chr11	61618244	61618727	484	1.91584	3.27911e-10	1.18145e-08	Distal Intergenic	11	61653265	61672784	19520	1	71520	-34538	ENSMUSG00000004837	Grap	GRB2-related adaptor protein
peak_27711	chr11	116555812	116556459	648	1.91554	2.0034e-07	3.40553e-06	Intron (ENSMUST00000082152.4/217342, intron 1 of 17)	11	116530925	116536674	5750	1	20698	24887	ENSMUSG00000061878	Sphk1	sphingosine kinase 1
peak_21150	chr9	57696193	57697119	927	1.91251	2.89631e-14	2.59976e-12	Intron (ENSMUST00000216433.1/13076, intron 1 of 6)	9	57687928	57703824	15897	1	13076	8265	ENSMUSG00000032315	Cyp1a1	cytochrome P450, family 1, subfamily a, polypeptide 1
peak_8870	chr4	63530497	63530952	456	1.91245	1.47955e-06	1.94556e-05	Distal Intergenic	4	63544772	63550750	5979	1	66290	-13820	ENSMUSG00000039105	Atp6v1g1	ATPase, H+ transporting, lysosomal V1 subunit G1
peak_35658	chr16	78101711	78102210	500	1.91239	0.000521357	0.00298818	Distal Intergenic	16	78301489	78359774	58286	1	13052	-199279	ENSMUSG00000022865	Cxadr	coxsackie virus and adenovirus receptor
peak_140	chr1	26910406	26910653	248	1.91064	0.00177838	0.00820085	Distal Intergenic	1	26681814	26687460	5647	2	210940	-222946	ENSMUSG00000073722	4931408C20Rik	RIKEN cDNA 4931408C20 gene
peak_32815	chr15	24567056	24567333	278	1.91057	4.64914e-05	0.000386321	Distal Intergenic	15	25363277	25413764	50488	2	70350	846431	ENSMUSG00000045763	Basp1	brain abundant, membrane attached signal protein 1
peak_16709	chr7	75724237	75724531	295	1.90812	0.00153039	0.00726155	Intron (ENSMUST00000166315.6/75547, intron 20 of 36)	7	75848310	75874131	25822	1	207952	-123779	ENSMUSG00000055652	Klhl25	kelch-like 25
peak_36315	chr17	24929454	24929826	373	1.90765	3.027e-06	3.62485e-05	Intron (ENSMUST00000146923.7/30957, intron 1 of 41)	17	24892153	24936977	44825	2	30957	7151	ENSMUSG00000024163	Mapk8ip3	mitogen-activated protein kinase 8 interacting protein 3
peak_12839	chr5	138888729	138889162	434	1.90571	0.000269004	0.00170199	Distal Intergenic	5	138820080	138821619	1540	1	384244	68649	ENSMUSG00000094504	Foxl3	forkhead box L3
peak_7814	chr3	136659996	136660267	272	1.90413	9.76813e-05	0.000729606	Distal Intergenic	3	136670124	136937727	267604	1	19055	-9857	ENSMUSG00000028161	Ppp3ca	protein phosphatase 3, catalytic subunit, alpha isoform
peak_21573	chr9	76010132	76010520	389	1.90268	3.29897e-06	3.89964e-05	Intron (ENSMUST00000180749.1/ENSMUST00000180749.1, intron 1 of 4)	9	76014855	76136350	121496	1	208982	-4335	ENSMUSG00000007908	Hmgcll1	3-hydroxymethyl-3-methylglutaryl-Coenzyme A lyase-like 1
peak_40315	chr19	56939939	56940176	238	1.90209	0.00244136	0.0106355	Intron (ENSMUST00000118800.7/226250, intron 4 of 18)	19	56874249	56912078	37830	1	240675	65690	ENSMUSG00000025082	Vwa2	von Willebrand factor A domain containing 2
peak_36478	chr17	28020073	28020567	495	1.90178	6.45217e-09	1.65727e-07	Intron (ENSMUST00000114842.8/224650, intron 12 of 24)	17	28066745	28080639	13895	2	21463	60072	ENSMUSG00000062859	Tcp11	t-complex protein 11
peak_25007	chr11	6160528	6161121	594	1.90082	8.73533e-07	1.22806e-05	Intron (ENSMUST00000066496.9/209586, intron 2 of 5)	11	6172644	6173036	393	2	100042173	11915	NA	Rps15a-ps6	ribosomal protein S15A, pseudogene 6
peak_25018	chr11	6405286	6406697	1412	1.90041	4.42904e-55	1.14297e-51	3' UTR	11	6401630	6401693	64	1	102465759	3656	ENSMUSG00000098516	Mir7651	microRNA 7651
peak_29135	chr12	87381354	87381635	282	1.89916	0.00502548	0.0193307	Intron (ENSMUST00000021424.4/20773, intron 1 of 11)	12	87305058	87388355	83298	2	20773	6720	ENSMUSG00000021036	Sptlc2	serine palmitoyltransferase, long chain base subunit 2
peak_2682	chr2	9141251	9141921	671	1.89864	8.4711e-07	1.19744e-05	Distal Intergenic	2	9189515	9197477	7963	1	73438	-47594	ENSMUSG00000085580	1700061F12Rik	RIKEN cDNA 1700061F12 gene
peak_37767	chr18	11966983	11967436	454	1.89697	0.000570486	0.00321553	Intron (ENSMUST00000209628.1/338363, intron 9 of 9)	18	11838091	11840869	2779	2	100316686	-126114	ENSMUSG00000084565	Mir1901	microRNA 1901
peak_20271	chr8	125604879	125605296	418	1.89679	0.000563492	0.0031859	Intron (ENSMUST00000212260.1/75930, intron 2 of 2)	8	125584632	125625605	40974	1	75930	20247	ENSMUSG00000110629	4930567H12Rik	RIKEN cDNA 4930567H12 gene
peak_33635	chr15	72942627	72942914	288	1.89478	5.82765e-07	8.64619e-06	Intron (ENSMUST00000023276.15/76510, intron 12 of 21)	15	72589620	73061204	471585	2	76510	118290	ENSMUSG00000047921	Trappc9	trafficking protein particle complex 9
peak_11350	chr5	63930822	63931080	259	1.8945	0.00322781	0.0134108	Exon (ENSMUST00000154532.2/100532, exon 1 of 5)	5	63908897	63968897	60001	2	100532	37817	ENSMUSG00000047881	Rell1	RELT-like 1
peak_35831	chr16	92019335	92019983	649	1.89325	3.02117e-05	0.000267004	Distal Intergenic	16	92058270	92187341	129072	1	121022	-38287	ENSMUSG00000039680	Mrps6	mitochondrial ribosomal protein S6
peak_17295	chr7	110651138	110651496	359	1.89301	0.00014679	0.00102606	Distal Intergenic	7	110627661	110629820	2160	1	11535	23477	ENSMUSG00000030790	Adm	adrenomedullin
peak_35653	chr16	77602307	77603032	726	1.89205	1.71042e-11	8.35779e-10	Intron (ENSMUST00000183099.7/77994, intron 5 of 6)	16	77599657	77599750	94	1	387246	2650	ENSMUSG00000065557	Mirlet7c-1	microRNA let7c-1
peak_31219	chr14	18678357	18678845	489	1.89175	1.30017e-06	1.73791e-05	Intron (ENSMUST00000176555.7/218793, intron 2 of 3)	14	18573575	18894267	320693	2	218793	215422	ENSMUSG00000058317	Ube2e2	ubiquitin-conjugating enzyme E2E 2
peak_40972	chrX	104461724	104462095	372	1.89172	9.39633e-06	9.78992e-05	Distal Intergenic	20	104482818	104507490	24673	1	331487	-20723	ENSMUSG00000073016	Uprt	uracil phosphoribosyltransferase
peak_38804	chr18	67577800	67578072	273	1.89069	0.000456615	0.00266784	Intron (ENSMUST00000115050.9/68166, intron 2 of 16)	18	67488209	67610790	122582	2	68166	32718	ENSMUSG00000024533	Spire1	spire type actin nucleation factor 1
peak_30761	chr13	97014462	97014756	295	1.89063	0.0048026	0.0186057	Distal Intergenic	13	97021864	97034362	12499	2	66479	19606	ENSMUSG00000052075	1700029F12Rik	RIKEN cDNA 1700029F12 gene
peak_32738	chr15	12030240	12030561	322	1.88911	0.000249554	0.0015963	Distal Intergenic	15	11981339	11996983	15645	2	20024	-33257	ENSMUSG00000022205	Sub1	SUB1 homolog, transcriptional regulator
peak_34022	chr15	80146189	80146505	317	1.88834	2.06725e-06	2.6095e-05	Intron (ENSMUST00000230479.1/66513, intron 1 of 1)	15	80133127	80161707	28581	1	66513	13062	ENSMUSG00000022414	Tab1	TGF-beta activated kinase 1/MAP3K7 binding protein 1
peak_33688	chr15	74617262	74617856	595	1.8864	2.34521e-11	1.1156e-09	Intron (ENSMUST00000137963.7/69439, intron 9 of 23)	15	74606029	74636353	30325	2	69439	18497	ENSMUSG00000022603	Mroh4	maestro heat-like repeat family member 4
peak_33839	chr15	77741586	77741831	246	1.88596	0.00515287	0.019713	Exon (ENSMUST00000230156.1/ENSMUST00000230156.1, exon 1 of 1)	15	77729039	77736382	7344	1	71898	12547	ENSMUSG00000068246	Apol9b	apolipoprotein L 9b
peak_30047	chr13	41504524	41505003	480	1.88525	1.1275e-05	0.00011461	Intron (ENSMUST00000224440.1/ENSMUST00000224440.1, intron 1 of 2)	13	41309581	41487362	177782	2	18003	-17162	ENSMUSG00000021365	Nedd9	neural precursor cell expressed, developmentally down-regulated gene 9
peak_18077	chr7	143263792	143264119	328	1.88445	0.00725285	0.0260191	Exon (ENSMUST00000185789.2/63830, exon 1 of 1)	7	143203458	143296549	93092	2	63830	32430	ENSMUSG00000101609	Kcnq1ot1	KCNQ1 overlapping transcript 1
peak_24754	chr10	127270039	127270329	291	1.88237	3.25669e-07	5.216e-06	Intron (ENSMUST00000026479.10/69654, intron 2 of 13)	10	127266368	127281950	15583	1	69654	3671	ENSMUSG00000025410	Dctn2	dynactin 2
peak_23077	chr10	46785718	46786177	460	1.88222	0.000209483	0.00138078	Distal Intergenic	10	45807704	45852283	44580	1	320363	978014	ENSMUSG00000110874	D030045P18Rik	RIKEN cDNA D030045P18 gene
peak_40299	chr19	56450962	56451241	280	1.88187	0.00024582	0.00157583	Distal Intergenic	19	56461640	56486752	25113	1	226245	-10399	ENSMUSG00000035818	Plekhs1	pleckstrin homology domain containing, family S member 1
peak_33686	chr15	74597256	74598702	1447	1.87554	6.64791e-28	4.99077e-25	Distal Intergenic	15	74606029	74636353	30325	2	69439	37651	ENSMUSG00000022603	Mroh4	maestro heat-like repeat family member 4
peak_34902	chr16	10588994	10589494	501	1.87409	0.00128846	0.00631582	Intron (ENSMUST00000115824.9/74374, intron 10 of 23)	16	10545339	10744878	199540	1	74374	43655	ENSMUSG00000068663	Clec16a	C-type lectin domain family 16, member A
peak_436	chr1	54467420	54467745	326	1.87393	2.53754e-06	3.10905e-05	Distal Intergenic	1	54396004	54438971	42968	2	98488	-28449	ENSMUSG00000041303	Gtf3c3	general transcription factor IIIC, polypeptide 3
peak_16724	chr7	76563942	76564507	566	1.87375	0.00115944	0.00579578	Intron (ENSMUST00000156166.7/244071, intron 17 of 22)	7	76229887	77124698	894812	1	244071	334055	ENSMUSG00000025754	Agbl1	ATP/GTP binding protein-like 1
peak_1705	chr1	153120400	153120995	596	1.87355	5.4986e-07	8.22405e-06	Distal Intergenic	1	153122756	153186447	63692	2	16782	65452	ENSMUSG00000026479	Lamc2	laminin, gamma 2
peak_18341	chr8	15121554	15121876	323	1.87301	0.000944812	0.00488663	Intron (ENSMUST00000033842.3/17930, intron 28 of 36)	8	15057653	15133541	75889	1	17930	63901	ENSMUSG00000031461	Myom2	myomesin 2
peak_10114	chr4	138362933	138363833	901	1.87273	8.72773e-08	1.63729e-06	Intron (ENSMUST00000030535.3/72269, intron 1 of 3)	4	138338424	138367992	29569	2	72269	4159	ENSMUSG00000028755	Cda	cytidine deaminase
peak_9290	chr4	107031890	107032248	359	1.87217	1.01097e-08	2.47731e-07	Intron (ENSMUST00000030367.14/72475, intron 9 of 17)	4	107055874	107066868	10995	2	56280	34620	ENSMUSG00000028622	Mrpl37	mitochondrial ribosomal protein L37
peak_13276	chr6	6371853	6372085	233	1.87141	0.00631496	0.0232766	Intron (ENSMUST00000175814.7/101056138, intron 3 of 3)	6	6248659	6378675	130017	1	101056138	123194	ENSMUSG00000093482	Gm20619	predicted gene 20619
peak_30984	chr13	111147096	111147504	409	1.87094	4.18804e-06	4.81549e-05	Distal Intergenic	13	111211467	111229431	17965	2	73129	81927	ENSMUSG00000114824	3110015C05Rik	RIKEN cDNA 3110015C05 gene
peak_11204	chr5	41855498	41856395	898	1.86932	2.1698e-05	0.000200427	Distal Intergenic	5	41787538	41844315	56778	2	665775	-11183	ENSMUSG00000061755	Bod1l	biorientation of chromosomes in cell division 1-like
peak_31140	chr14	11562775	11563313	539	1.86901	8.241e-23	3.2101e-20	Intron (ENSMUST00000022264.12/19270, intron 1 of 29)	14	11553532	12242041	688510	1	19270	9243	NA	Ptprg	protein tyrosine phosphatase, receptor type, G
peak_11808	chr5	96982060	96982887	828	1.86891	3.9944e-17	6.15406e-15	Distal Intergenic	5	96997689	97091867	94179	1	140780	-14802	ENSMUSG00000034663	Bmp2k	BMP2 inducible kinase
peak_28428	chr12	39970771	39971368	598	1.86876	2.82417e-05	0.00025202	Distal Intergenic	12	40005447	40038025	32579	2	11861	66657	ENSMUSG00000047446	Arl4a	ADP-ribosylation factor-like 4A
peak_13971	chr6	53455429	53455860	432	1.86861	4.27655e-13	3.09787e-11	Intron (ENSMUST00000203528.2/231991, intron 5 of 10)	6	53287270	53700376	413107	1	231991	168159	ENSMUSG00000053007	Creb5	cAMP responsive element binding protein 5
peak_26512	chr11	82011884	82012182	299	1.8682	0.00142606	0.0068555	Intron (ENSMUST00000207942.1/ENSMUST00000207942.1, intron 1 of 5)	11	82035571	82037453	1883	1	20296	-23389	ENSMUSG00000035385	Ccl2	chemokine (C-C motif) ligand 2
peak_18612	chr8	38757261	38757523	263	1.86742	0.00104819	0.00532543	Distal Intergenic	8	37522298	38661508	1139211	2	244431	-95753	ENSMUSG00000039539	Sgcz	sarcoglycan zeta
peak_37313	chr17	71012342	71012685	344	1.86587	0.000116931	0.000849418	Intron (ENSMUST00000233893.1/17929, intron 3 of 7)	17	70974323	71002878	28556	2	67268	-9464	ENSMUSG00000024048	Myl12a	myosin, light chain 12A, regulatory, non-sarcomeric
peak_38626	chr18	61199338	61199787	450	1.86559	0.00430902	0.0169949	5' UTR	18	61192919	61211612	18694	2	13521	11825	ENSMUSG00000034320	Slc26a2	solute carrier family 26 (sulfate transporter), member 2
peak_36853	chr17	43592287	43592644	358	1.86544	3.75971e-06	4.39395e-05	Promoter (<=1kb)	17	43588340	43591509	3170	2	73504	-778	ENSMUSG00000090307	1700071M16Rik	RIKEN cDNA 1700071M16 gene
peak_27001	chr11	97937706	97938043	338	1.86531	8.33993e-05	0.000638642	Exon (ENSMUST00000141708.1/72324, exon 8 of 8)	11	97923238	97986444	63207	2	72324	48401	ENSMUSG00000017417	Plxdc1	plexin domain containing 1
peak_22263	chr9	120706620	120706966	347	1.86443	8.87248e-05	0.000673057	Distal Intergenic	9	120577331	120578074	744	1	76100	129289	ENSMUSG00000052658	5830454E08Rik	RIKEN cDNA 5830454E08 gene
peak_34614	chr15	99553637	99554350	714	1.8638	4.81712e-17	7.17934e-15	Distal Intergenic	15	99579055	99584547	5493	1	11827	-24705	ENSMUSG00000023013	Aqp2	aquaporin 2
peak_25903	chr11	61487458	61488104	647	1.86357	1.27965e-13	1.03398e-11	3' UTR	11	61485431	61488900	3470	1	76293	2027	ENSMUSG00000042436	Mfap4	microfibrillar-associated protein 4
peak_12297	chr5	118404344	118404712	369	1.86343	0.000393452	0.00234933	Distal Intergenic	5	118560679	118765438	204760	1	76199	-155967	ENSMUSG00000018076	Med13l	mediator complex subunit 13-like
peak_8042	chr3	154628276	154628752	477	1.86273	1.17114e-07	2.12089e-06	Distal Intergenic	3	154576431	154597104	20674	2	209584	-31172	ENSMUSG00000047583	Tyw3	tRNA-yW synthesizing protein 3 homolog (S. cerevisiae)
peak_39589	chr19	15941477	15941793	317	1.86114	2.10915e-05	0.00019592	Intron (ENSMUST00000162416.1/107272, intron 1 of 5)	19	15904678	15947337	42660	2	107272	5544	ENSMUSG00000024640	Psat1	phosphoserine aminotransferase 1
peak_23623	chr10	77624598	77624881	284	1.86042	1.58192e-08	3.707e-07	Intron (ENSMUST00000174113.7/20610, intron 3 of 5)	10	77622275	77645993	23719	1	22213	2323	ENSMUSG00000009293	Ube2g2	ubiquitin-conjugating enzyme E2G 2
peak_8354	chr4	33544893	33545149	257	1.85936	0.000793197	0.00422377	Distal Intergenic	4	33438081	33438209	129	1	102465904	106812	ENSMUSG00000098310	Mir8118	microRNA 8118
peak_28559	chr12	54820306	54821034	729	1.85917	4.26371e-09	1.15593e-07	Distal Intergenic	12	54746349	54795703	49355	2	72183	-24603	ENSMUSG00000005656	Snx6	sorting nexin 6
peak_38863	chr18	69992252	69992636	385	1.85895	0.000304818	0.00188978	Intron (ENSMUST00000121693.7/80718, intron 4 of 6)	18	69925426	69969484	44059	1	381175	66826	ENSMUSG00000038903	Ccdc68	coiled-coil domain containing 68
peak_13270	chr6	5889314	5889656	343	1.85867	0.000118358	0.000857821	Intron (ENSMUST00000115556.7/13426, intron 6 of 16)	6	5963909	5977393	13485	2	72249	87737	ENSMUSG00000085416	1700019G24Rik	RIKEN cDNA 1700019G24 gene
peak_25605	chr11	51937205	51937892	688	1.85743	2.40721e-24	1.18326e-21	Distal Intergenic	11	51967661	51977334	9674	1	52626	-29769	ENSMUSG00000020392	Cdkn2aipnl	CDKN2A interacting protein N-terminal like
peak_9906	chr4	133169560	133169766	207	1.8566	0.000250404	0.00160086	Intron (ENSMUST00000084241.11/242687, intron 1 of 8)	4	133195655	133195716	62	1	102466215	-25889	ENSMUSG00000099202	Mir7017	microRNA 7017
peak_5622	chr2	167313736	167314342	607	1.85633	1.27794e-07	2.28399e-06	Exon (ENSMUST00000155623.7/56336, exon 1 of 4)	2	167298444	167349183	50740	2	56336	34841	ENSMUSG00000017929	B4galt5	UDP-Gal:betaGlcNAc beta 1,4-galactosyltransferase, polypeptide 5
peak_19589	chr8	95672796	95673213	418	1.85577	9.27416e-07	1.29631e-05	Distal Intergenic	8	95676980	95715119	38140	1	234593	-3767	ENSMUSG00000036564	Ndrg4	N-myc downstream regulated gene 4
peak_31342	chr14	25063331	25063594	264	1.85554	0.00230161	0.0101477	Distal Intergenic	14	25109384	25112926	3543	1	102634576	-45790	ENSMUSG00000114288	Gm32123	predicted gene, 32123
peak_12661	chr5	134410135	134410369	235	1.8545	0.00560972	0.0211746	Intron (ENSMUST00000111244.4/57080, intron 4 of 29)	5	134357656	134456716	99061	2	57080	46347	ENSMUSG00000023079	Gtf2ird1	general transcription factor II I repeat domain-containing 1
peak_23073	chr10	45640662	45641039	378	1.85323	3.54602e-06	4.16426e-05	Intron (ENSMUST00000037044.12/209462, intron 7 of 23)	10	45577829	45712345	134517	1	209462	62833	ENSMUSG00000038822	Hace1	HECT domain and ankyrin repeat containing, E3 ubiquitin protein ligase 1
peak_1680	chr1	152449122	152449560	439	1.85297	1.08741e-07	1.98406e-06	Intron (ENSMUST00000127586.7/269132, intron 1 of 13)	1	152399830	152510695	110866	1	269132	49292	ENSMUSG00000032649	Colgalt2	collagen beta(1-O)galactosyltransferase 2
peak_5045	chr2	146288001	146288652	652	1.85161	7.11702e-10	2.35467e-08	Intron (ENSMUST00000109986.8/241694, intron 38 of 40)	2	146259286	146267160	7875	1	77806	28715	ENSMUSG00000085958	A930019D19Rik	RIKEN cDNA A930019D19 gene
peak_2154	chr1	177470152	177470538	387	1.85012	0.000199981	0.00132988	Intron (ENSMUST00000193447.1/ENSMUST00000193447.1, intron 1 of 1)	1	177442351	177450764	8414	1	30928	27801	ENSMUSG00000063659	Zbtb18	zinc finger and BTB domain containing 18
peak_11131	chr5	36685182	36685669	488	1.84813	2.35946e-06	2.92208e-05	Intron (ENSMUST00000031091.12/320661, intron 1 of 8)	5	36584788	36696024	111237	2	320661	10355	ENSMUSG00000029190	D5Ertd579e	DNA segment, Chr 5, ERATO Doi 579, expressed
peak_19917	chr8	117420834	117421391	558	1.84771	1.20978e-13	9.80242e-12	Intron (ENSMUST00000166750.8/74440, intron 5 of 20)	8	117453023	117453079	57	1	102466801	-31632	ENSMUSG00000099062	Mir7077	microRNA 7077
peak_39322	chr19	5433106	5433831	726	1.84723	2.19279e-10	8.24593e-09	Distal Intergenic	19	5425144	5427313	2170	1	107242	7962	ENSMUSG00000047423	AI837181	expressed sequence AI837181
peak_32173	chr14	74910401	74910953	553	1.84625	1.10114e-05	0.000112289	Intron (ENSMUST00000088970.6/380916, intron 1 of 19)	14	74754675	74947876	193202	2	380916	36923	ENSMUSG00000068015	Lrch1	leucine-rich repeats and calponin homology (CH) domain containing 1
peak_10465	chr4	152302183	152302496	314	1.84568	9.28963e-05	0.000699392	Intron (ENSMUST00000048892.13/57295, intron 4 of 4)	4	152297227	152307121	9895	1	57295	4956	ENSMUSG00000039662	Icmt	isoprenylcysteine carboxyl methyltransferase
peak_234	chr1	36768618	36768904	287	1.84503	0.00326069	0.0135246	Intron (ENSMUST00000027291.6/22637, intron 1 of 12)	1	36761798	36782818	21021	1	22637	6820	ENSMUSG00000026117	Zap70	zeta-chain (TCR) associated protein kinase
peak_39048	chr18	78322451	78322868	418	1.84285	3.41625e-05	0.000296962	Intron (ENSMUST00000237674.1/27411, intron 3 of 21)	18	78100091	78142119	42029	2	108052	-180332	ENSMUSG00000059336	Slc14a1	solute carrier family 14 (urea transporter), member 1
peak_36564	chr17	30465455	30465813	359	1.84253	0.00136393	0.00661461	Intron (ENSMUST00000168787.7/224671, intron 6 of 10)	17	30395620	30396033	414	2	623169	-69422	NA	Gm6402	ribosomal protein S17 pseudogene
peak_20753	chr9	36876469	36877029	561	1.84178	7.65978e-06	8.17664e-05	Intron (ENSMUST00000034630.14/235180, intron 9 of 9)	9	36821864	36878924	57061	1	235180	54605	ENSMUSG00000032118	Fez1	fasciculation and elongation protein zeta 1 (zygin I)
peak_31307	chr14	21567298	21567731	434	1.84123	0.00740656	0.0264545	Intron (ENSMUST00000183201.7/54169, intron 2 of 5)	14	21481434	21672478	191045	1	54169	85864	ENSMUSG00000021767	Kat6b	K(lysine) acetyltransferase 6B
peak_9592	chr4	122855298	122855657	360	1.84049	0.000709495	0.00386299	Intron (ENSMUST00000030412.10/19063, intron 7 of 8)	4	122836242	122859175	22934	1	19063	19056	ENSMUSG00000028657	Ppt1	palmitoyl-protein thioesterase 1
peak_31561	chr14	36527413	36527954	542	1.8401	2.51398e-06	3.08568e-05	Distal Intergenic	14	36094917	36100114	5198	1	218921	432496	ENSMUSG00000096405	4930474N05Rik	RIKEN cDNA 4930474N05 gene
peak_8426	chr4	41331049	41331394	346	1.83992	0.000148821	0.0010378	Distal Intergenic	4	41291300	41314889	23590	2	68970	-16160	ENSMUSG00000028436	Dcaf12	DDB1 and CUL4 associated factor 12
peak_17327	chr7	112316342	112316706	365	1.83929	0.00034545	0.00209975	Exon (ENSMUST00000150428.1/320878, exon 1 of 11)	7	112349394	112413106	63713	1	100504195	-32688	ENSMUSG00000038244	Micalcl	MICAL C-terminal like
peak_26710	chr11	88285910	88286566	657	1.839	4.08272e-06	4.71013e-05	Distal Intergenic	11	88294058	88295261	1204	1	74297	-7492	ENSMUSG00000034031	Ccdc182	coiled-coil domain containing 182
peak_936	chr1	87689847	87690244	398	1.83876	0.000109332	0.0008024	Intron (ENSMUST00000169754.7/16331, intron 9 of 26)	1	87755870	87792428	36559	1	77040	-65626	ENSMUSG00000026289	Atg16l1	autophagy related 16-like 1 (S. cerevisiae)
peak_40926	chrX	102037090	102037671	582	1.83798	0.000858444	0.00450956	Intron (ENSMUST00000124279.5/100042480, intron 2 of 2)	20	102066544	102071304	4761	2	331474	33633	ENSMUSG00000049191	Rtl5	retrotransposon Gag like 5
peak_15062	chr6	124588862	124589205	344	1.83756	8.40596e-06	8.90182e-05	Distal Intergenic	6	124570294	124581171	10878	1	667277	18568	ENSMUSG00000098470	C1rb	complement component 1, r subcomponent B
peak_16285	chr7	43601538	43602435	898	1.83729	8.13594e-07	1.15839e-05	Distal Intergenic	7	43607169	43618285	11117	1	74400	-4734	ENSMUSG00000055102	Zfp819	zinc finger protein 819
peak_21359	chr9	65094408	65094671	264	1.83694	0.0044153	0.0173428	Distal Intergenic	9	65101486	65137940	36455	1	56741	-6815	ENSMUSG00000032816	Igdcc4	immunoglobulin superfamily, DCC subclass, member 4
peak_4981	chr2	143041587	143041883	297	1.83691	0.000279388	0.00175612	Distal Intergenic	2	143063039	143072853	9815	1	20639	-21156	ENSMUSG00000008333	Snrpb2	U2 small nuclear ribonucleoprotein B
peak_9640	chr4	124630512	124630798	287	1.83597	0.0030931	0.0129531	Intron (ENSMUST00000184062.1/ENSMUST00000184062.1, intron 1 of 1)	4	124656807	124660655	3849	1	18991	-26009	ENSMUSG00000090125	Pou3f1	POU domain, class 3, transcription factor 1
peak_6124	chr3	28842245	28842567	323	1.83566	0.00670667	0.0244736	Distal Intergenic	3	28805436	28807424	1989	1	68028	36809	ENSMUSG00000039221	Rpl22l1	ribosomal protein L22 like 1
peak_33193	chr15	42983123	42983399	277	1.83529	0.000766586	0.00410909	Distal Intergenic	15	43020794	43170826	150033	2	239405	187427	ENSMUSG00000051920	Rspo2	R-spondin 2
peak_41181	chrX	153742770	153743076	307	1.83526	0.000629838	0.00349731	Distal Intergenic	20	153723590	153741920	18331	1	70123	19180	ENSMUSG00000086316	Nbdy	negative regulator of P-body association
peak_12522	chr5	125195345	125195620	276	1.83465	0.0103467	0.0347522	Distal Intergenic	5	125017153	125179219	162067	2	20602	-16126	ENSMUSG00000029478	Ncor2	nuclear receptor co-repressor 2
peak_19375	chr8	88417455	88417764	310	1.83455	3.32095e-05	0.000289776	Distal Intergenic	8	88331039	88362194	31156	2	26992	-55261	ENSMUSG00000031660	Brd7	bromodomain containing 7
peak_39979	chr19	43255021	43255260	240	1.83434	0.000761149	0.00408525	Intron (ENSMUST00000099428.4/545291, intron 3 of 11)	19	42786539	43388355	601817	2	545291	133095	ENSMUSG00000074852	Hpse2	heparanase 2
peak_11368	chr5	64282653	64283021	369	1.83368	1.0546e-06	1.44974e-05	Intron (ENSMUST00000043893.12/57915, intron 11 of 21)	5	64156305	64351486	195182	1	57915	126348	ENSMUSG00000029174	Tbc1d1	TBC1 domain family, member 1
peak_8036	chr3	154152481	154153019	539	1.83332	0.000101508	0.000753357	Intron (ENSMUST00000089948.5/242259, intron 1 of 21)	3	154306294	154330659	24366	2	16875	177640	ENSMUSG00000096225	Lhx8	LIM homeobox protein 8
peak_33654	chr15	73338892	73339326	435	1.83141	4.62394e-07	7.08432e-06	Intron (ENSMUST00000226988.2/14083, intron 4 of 33)	15	73205102	73423280	218179	2	14083	83954	ENSMUSG00000022607	Ptk2	PTK2 protein tyrosine kinase 2
peak_31348	chr14	25310586	25310966	381	1.8304	1.0027e-06	1.38741e-05	Intron (ENSMUST00000225188.1/ENSMUST00000225188.1, intron 2 of 3)	14	25459185	25666743	207559	1	328365	-148219	ENSMUSG00000007817	Zmiz1	zinc finger, MIZ-type containing 1
peak_24640	chr10	121419949	121420588	640	1.83039	1.55154e-23	6.67326e-21	Intron (ENSMUST00000026902.8/192678, intron 1 of 4)	10	121365090	121397249	32160	1	75612	54859	ENSMUSG00000034707	Gns	glucosamine (N-acetyl)-6-sulfatase
peak_2611	chr2	4504343	4505115	773	1.83022	6.05857e-18	1.09239e-15	Intron (ENSMUST00000177457.7/209630, intron 6 of 24)	2	4622058	4652113	30056	2	67229	146998	ENSMUSG00000039449	Prpf18	pre-mRNA processing factor 18
peak_20853	chr9	43285246	43285554	309	1.82895	0.000220145	0.00143758	Distal Intergenic	9	43310848	43336115	25268	1	72169	-25294	ENSMUSG00000032013	Trim29	tripartite motif-containing 29
peak_23517	chr10	75120988	75121366	379	1.82768	3.25781e-06	3.85982e-05	Intron (ENSMUST00000164107.2/110279, intron 1 of 22)	10	75060592	75184921	124330	1	110279	60396	ENSMUSG00000009681	Bcr	BCR activator of RhoGEF and GTPase
peak_6095	chr3	27656846	27657499	654	1.82751	3.26116e-22	1.18117e-19	Intron (ENSMUST00000195008.5/72007, intron 2 of 26)	3	27416162	27711307	295146	2	72007	53808	ENSMUSG00000039286	Fndc3b	fibronectin type III domain containing 3B
peak_32667	chr15	8879228	8879539	312	1.82736	0.00197734	0.00895714	Distal Intergenic	15	8967949	9067335	99387	1	223332	-88410	ENSMUSG00000048424	Ranbp3l	RAN binding protein 3-like
peak_25154	chr11	20237343	20237635	293	1.82711	8.44937e-06	8.93503e-05	Intron (ENSMUST00000050611.13/216543, intron 4 of 6)	11	20227037	20249429	22393	2	216543	11794	ENSMUSG00000044066	Cep68	centrosomal protein 68
peak_7773	chr3	132037694	132037924	231	1.82573	0.000712179	0.00387174	Distal Intergenic	3	132085292	132180304	95013	1	56811	-47368	ENSMUSG00000028031	Dkk2	dickkopf WNT signaling pathway inhibitor 2
peak_36437	chr17	27160752	27161550	799	1.82551	2.84927e-14	2.5631e-12	Intron (ENSMUST00000025046.3/271424, intron 1 of 5)	17	27143965	27167795	23831	2	271424	6245	ENSMUSG00000024210	Ip6k3	inositol hexaphosphate kinase 3
peak_4255	chr2	103655836	103656298	463	1.82536	9.70649e-07	1.34807e-05	Intron (ENSMUST00000076212.3/99382, intron 1 of 16)	2	103566310	103718423	152114	1	99382	89526	ENSMUSG00000032724	Abtb2	ankyrin repeat and BTB (POZ) domain containing 2
peak_23187	chr10	59642717	59643005	289	1.8253	4.22487e-06	4.85513e-05	Distal Intergenic	10	59446984	59616692	169709	2	215999	-26025	ENSMUSG00000009647	Mcu	mitochondrial calcium uniporter
peak_18037	chr7	142034110	142034540	431	1.82461	2.01739e-09	5.92448e-08	Intron (ENSMUST00000211000.1/101513, intron 1 of 5)	7	142008535	142061065	52531	2	101513	26525	ENSMUSG00000025147	Mob2	MOB kinase activator 2
peak_20953	chr9	48733809	48734106	298	1.82441	0.000887223	0.00463773	Intron (ENSMUST00000093852.4/235320, intron 3 of 6)	9	48654297	48836222	181926	2	235320	102116	ENSMUSG00000066687	Zbtb16	zinc finger and BTB domain containing 16
peak_25103	chr11	12409530	12409771	242	1.82318	0.000719821	0.00390301	Intron (ENSMUST00000172919.7/12808, intron 1 of 7)	11	12236608	12464960	228353	2	12808	55189	ENSMUSG00000020173	Cobl	cordon-bleu WH2 repeat
peak_804	chr1	79559358	79559648	291	1.82287	0.00232548	0.01023	Distal Intergenic	1	79606876	79671972	65097	2	252903	112324	ENSMUSG00000054702	Ap1s3	adaptor-related protein complex AP-1, sigma 3
peak_36385	chr17	26420837	26421400	564	1.82261	4.38942e-05	0.000368298	Intron (ENSMUST00000182897.7/240055, intron 1 of 3)	17	26414829	26446349	31521	1	240055	6008	ENSMUSG00000034413	Neurl1b	neuralized E3 ubiquitin protein ligase 1B
peak_19854	chr8	111911641	111911940	300	1.82145	2.34051e-13	1.78302e-11	Promoter (1-2kb)	8	111889136	111910447	21312	2	56773	-1194	ENSMUSG00000031952	Chst5	carbohydrate (N-acetylglucosamine 6-O) sulfotransferase 5
peak_38993	chr18	76455565	76455889	325	1.82135	0.00477067	0.0184991	Distal Intergenic	18	76241580	76310963	69384	1	17126	213985	ENSMUSG00000024563	Smad2	SMAD family member 2
peak_28402	chr12	35714527	35714843	317	1.82115	0.00103735	0.00527685	Distal Intergenic	12	35672282	35695118	22837	2	71581	-19409	ENSMUSG00000113985	9130015A21Rik	RIKEN cDNA 9130015A21 gene
peak_24504	chr10	116713566	116713955	390	1.82051	0.000590706	0.00331434	Distal Intergenic	10	116723067	116729177	6111	2	72286	15222	ENSMUSG00000100198	1700030O20Rik	RIKEN cDNA 1700030O20 gene
peak_15302	chr6	135319516	135319778	263	1.81887	0.00027407	0.00172953	Promoter (<=1kb)	6	135312155	135319561	7407	2	102640545	0	ENSMUSG00000107768	Gm36582	predicted gene, 36582
peak_17265	chr7	109758569	109758911	343	1.81829	0.00614058	0.0227557	3' UTR	7	109735834	109752875	17042	2	56786	-5694	ENSMUSG00000031021	Tmem9b	TMEM9 domain family, member B
peak_15382	chr6	140147817	140148039	223	1.81795	0.00383089	0.0154621	Distal Intergenic	6	140041557	140042778	1222	1	12344	106260	ENSMUSG00000041791	Capza3	capping protein (actin filament) muscle Z-line, alpha 3
peak_4122	chr2	92202556	92202875	320	1.81763	5.32637e-05	0.000434379	Intron (ENSMUST00000044036.14/192285, intron 1 of 15)	2	92191977	92192074	98	1	100316756	10579	ENSMUSG00000088639	Mir1955	microRNA 1955
peak_14882	chr6	115349525	115350014	490	1.81752	3.3113e-07	5.29525e-06	Distal Intergenic	6	115360951	115490399	129449	1	19016	-10937	ENSMUSG00000000440	Pparg	peroxisome proliferator activated receptor gamma
peak_1	chr1	3514808	3515352	545	1.8163	7.18897e-05	0.000562441	Intron (ENSMUST00000070533.4/497097, intron 1 of 2)	1	3214482	3671498	457017	2	497097	156146	ENSMUSG00000051951	Xkr4	X-linked Kx blood group related 4
peak_18340	chr8	15072564	15073072	509	1.81602	0.000275753	0.00173883	Exon (ENSMUST00000131251.1/17930, exon 6 of 6)	8	15057653	15133541	75889	1	17930	14911	ENSMUSG00000031461	Myom2	myomesin 2
peak_26022	chr11	67384383	67384697	315	1.81554	0.000246422	0.00157871	Distal Intergenic	11	67321658	67371586	49929	1	544791	62725	ENSMUSG00000060180	Myh13	myosin, heavy polypeptide 13, skeletal muscle
peak_32862	chr15	26100305	26100524	220	1.81498	0.000541001	0.00308407	Distal Intergenic	15	26054365	26062438	8074	2	105245898	-37867	ENSMUSG00000115335	Gm41279	predicted gene, 41279
peak_13507	chr6	30745657	30745935	279	1.8137	9.45456e-05	0.000709135	Exon (ENSMUST00000157040.7/17294, exon 10 of 12)	6	30741299	30741396	98	1	723930	4358	ENSMUSG00000065501	Mir335	microRNA 335
peak_28437	chr12	40348266	40348588	323	1.81178	1.22251e-05	0.000122846	Intron (ENSMUST00000069692.9/246196, intron 5 of 12)	12	40315046	40445902	130857	2	246196	97314	ENSMUSG00000055917	Zfp277	zinc finger protein 277
peak_1630	chr1	144239010	144239553	544	1.81088	4.64828e-10	1.60743e-08	Distal Intergenic	1	144242296	144249242	6947	2	50778	9689	ENSMUSG00000026358	Rgs1	regulator of G-protein signaling 1
peak_21994	chr9	107831973	107832650	678	1.80883	7.8636e-07	1.12388e-05	Exon (ENSMUST00000182301.6/19654, exon 6 of 6)	9	107773559	107872829	99271	2	19654	40179	ENSMUSG00000032582	Rbm6	RNA binding motif protein 6
peak_8813	chr4	59757583	59757854	272	1.80838	9.04089e-06	9.46737e-05	3' UTR	4	59769637	59801589	31953	2	66209	43735	ENSMUSG00000038544	Inip	INTS3 and NABP interacting protein
peak_25866	chr11	60707661	60708087	427	1.80815	3.53691e-12	2.09826e-10	Intron (ENSMUST00000052346.9/16897, intron 11 of 21)	11	60699723	60714186	14464	1	16897	7938	ENSMUSG00000020536	Llgl1	LLGL1 scribble cell polarity complex component
peak_36846	chr17	42938622	42938916	295	1.80687	0.00215672	0.00962433	Distal Intergenic	17	42792951	42876665	83715	2	12488	-61957	ENSMUSG00000061665	Cd2ap	CD2-associated protein
peak_3744	chr2	70419275	70419774	500	1.80661	4.59423e-07	7.04665e-06	Intron (ENSMUST00000060208.10/329421, intron 32 of 34)	2	70474923	70477729	2807	1	64406	-55149	ENSMUSG00000075304	Sp5	trans-acting transcription factor 5
peak_25303	chr11	30720746	30721091	346	1.8065	0.000807863	0.0042887	Distal Intergenic	11	30771726	30880361	108636	1	103554	-50635	ENSMUSG00000040850	Psme4	proteasome (prosome, macropain) activator subunit 4
peak_27096	chr11	100375993	100376430	438	1.80388	1.3992e-06	1.85327e-05	Intron (ENSMUST00000001592.14/16480, intron 9 of 13)	11	100347327	100356128	8802	2	15114	-19865	ENSMUSG00000006930	Hap1	huntingtin-associated protein 1
peak_29445	chr12	110937549	110937870	322	1.80207	2.11015e-06	2.65391e-05	Intron (ENSMUST00000165978.2/104859, intron 10 of 19)	12	110975353	110979040	3688	2	74251	41170	ENSMUSG00000037904	Ankrd9	ankyrin repeat domain 9
peak_1068	chr1	91872543	91872845	303	1.80158	0.00500413	0.0192617	Distal Intergenic	1	91801461	91848028	46568	1	13345	71082	ENSMUSG00000007805	Twist2	twist basic helix-loop-helix transcription factor 2
peak_28197	chr12	17338177	17339002	826	1.80138	1.08316e-09	3.40623e-08	Distal Intergenic	12	17284721	17329359	44639	2	68775	-8818	ENSMUSG00000020566	Atp6v1c2	ATPase, H+ transporting, lysosomal V1 subunit C2
peak_26002	chr11	65743771	65744174	404	1.80097	9.12749e-05	0.000689867	Intron (ENSMUST00000046963.9/26398, intron 2 of 10)	11	65734733	65734832	100	2	791070	-8939	ENSMUSG00000076460	Mir744	microRNA 744
peak_14940	chr6	118047861	118048284	424	1.80087	5.11177e-05	0.000419645	Intron (ENSMUST00000164960.3/70727, intron 1 of 12)	6	118011438	118091546	80109	1	70727	36423	ENSMUSG00000030134	Rasgef1a	RasGEF domain family, member 1A
peak_27044	chr11	98750423	98751520	1098	1.80064	5.12845e-49	1.00835e-45	Intron (ENSMUST00000142944.7/21833, intron 3 of 3)	11	98740638	98769006	28369	1	21833	9785	ENSMUSG00000058756	Thra	thyroid hormone receptor alpha
peak_10683	chr5	16000993	16001275	283	1.80005	0.000272812	0.00172239	Intron (ENSMUST00000167946.8/12293, intron 1 of 38)	5	15934691	16374511	439821	1	12293	66302	ENSMUSG00000040118	Cacna2d1	calcium channel, voltage-dependent, alpha2/delta subunit 1
peak_27968	chr11	120733489	120733897	409	1.79956	5.57359e-07	8.31708e-06	Promoter (1-2kb)	11	120729489	120732114	2626	2	12409	-1375	ENSMUSG00000025150	Cbr2	carbonyl reductase 2
peak_37181	chr17	64014447	64014696	250	1.79946	0.00427655	0.0168894	Intron (ENSMUST00000232945.1/14158, intron 12 of 14)	17	63863062	64139496	276435	1	14158	151385	ENSMUSG00000000127	Fer	fer (fms/fps related) protein kinase
peak_8103	chr4	6221987	6222517	531	1.79945	1.0573e-05	0.000108435	Downstream (<=300bp)	4	6191098	6221688	30591	1	68053	30889	ENSMUSG00000028243	Ubxn2b	UBX domain protein 2B
peak_32820	chr15	25288016	25288325	310	1.79906	0.00503758	0.0193664	Intron (ENSMUST00000226199.1/ENSMUST00000226199.1, intron 4 of 4)	15	25363277	25413764	50488	2	70350	125439	ENSMUSG00000045763	Basp1	brain abundant, membrane attached signal protein 1
peak_36159	chr17	15137364	15138034	671	1.79897	4.84384e-11	2.14825e-09	Distal Intergenic	17	14964242	15041537	77296	2	100041639	-95827	ENSMUSG00000079710	Dynlt2a2	dynein light chain Tctex-type 2A2
peak_25264	chr11	28833868	28834246	379	1.79836	0.000379861	0.00227972	Distal Intergenic	11	28853204	28926743	73540	1	216616	-18958	ENSMUSG00000020467	Efemp1	epidermal growth factor-containing fibulin-like extracellular matrix protein 1
peak_37606	chr17	87699333	87699777	445	1.79813	6.04014e-06	6.66482e-05	Intron (ENSMUST00000024967.13/17685, intron 8 of 15)	17	87672330	87723713	51384	1	17685	27003	ENSMUSG00000024151	Msh2	mutS homolog 2
peak_15545	chr6	147324337	147324648	312	1.79801	0.000263616	0.001672	Distal Intergenic	6	147252101	147264183	12083	2	19227	-60154	ENSMUSG00000048776	Pthlh	parathyroid hormone-like peptide
peak_26554	chr11	83891411	83891813	403	1.79726	1.0681e-07	1.9514e-06	Intron (ENSMUST00000021016.9/21410, intron 6 of 8)	11	83850063	83905819	55757	1	21410	41348	ENSMUSG00000020679	Hnf1b	HNF1 homeobox B
peak_1017	chr1	90729547	90729892	346	1.79613	1.49059e-06	1.95758e-05	Distal Intergenic	1	90765923	90843971	78049	2	12835	114079	ENSMUSG00000048126	Col6a3	collagen, type VI, alpha 3
peak_28234	chr12	21472564	21472817	254	1.79449	0.000286124	0.00179191	Distal Intergenic	12	21390071	21417637	27567	2	22630	-54927	ENSMUSG00000076432	Ywhaq	tyrosine 3-monooxygenase/tryptophan 5-monooxygenase activation protein theta
peak_13887	chr6	51059999	51060250	252	1.79441	2.32525e-06	2.89012e-05	Distal Intergenic	6	51269812	51269910	99	2	387166	209660	ENSMUSG00000065505	Mir148a	microRNA 148a
peak_27666	chr11	115993689	115994114	426	1.79434	1.65326e-05	0.000159094	Intron (ENSMUST00000021107.13/192897, intron 26 of 40)	11	116008457	116012719	4263	2	14635	18605	ENSMUSG00000020766	Galk1	galactokinase 1
peak_5971	chr3	8440899	8441228	330	1.79425	0.000281181	0.00176577	Distal Intergenic	3	8462228	8463035	808	2	620966	21807	NA	Gm6194	transmembrane protein 189 pseudogene
peak_21283	chr9	62559732	62560562	831	1.79341	2.58456e-24	1.25549e-21	Distal Intergenic	9	62419492	62537044	117553	2	235431	-22688	ENSMUSG00000041729	Coro2b	coronin, actin binding protein, 2B
peak_13823	chr6	48227403	48227763	361	1.79315	0.00108856	0.00550334	Distal Intergenic	6	48062395	48086593	24199	2	69228	-140810	ENSMUSG00000057691	Zfp746	zinc finger protein 746
peak_40532	chrX	21567347	21568011	665	1.79297	1.05459e-07	1.93185e-06	Distal Intergenic	20	21484544	21489164	4621	1	11609	82803	ENSMUSG00000068122	Agtr2	angiotensin II receptor, type 2
peak_16784	chr7	80160830	80161115	286	1.79283	0.000870292	0.00456425	Distal Intergenic	7	80186841	80226527	39687	1	20352	-25726	ENSMUSG00000030539	Sema4b	sema domain, immunoglobulin domain (Ig), transmembrane domain (TM) and short cytoplasmic domain, (semaphorin) 4B
peak_4594	chr2	122317364	122317651	288	1.7927	1.16057e-05	0.000117451	Promoter (1-2kb)	2	122315672	122347972	32301	1	99439	1692	ENSMUSG00000033268	Duox1	dual oxidase 1
peak_803	chr1	79506888	79507163	276	1.7926	0.000221865	0.00144743	Exon (ENSMUST00000187291.1/ENSMUST00000187291.1, exon 1 of 1)	1	79434669	79440120	5452	2	20254	-66768	ENSMUSG00000050711	Scg2	secretogranin II
peak_13030	chr5	144724952	144725502	551	1.79081	4.31917e-07	6.66687e-06	Distal Intergenic	5	144735915	144761818	25904	2	243339	36316	ENSMUSG00000043388	Tmem130	transmembrane protein 130
peak_24301	chr10	99151629	99151922	294	1.79042	3.90706e-06	4.53994e-05	Intron (ENSMUST00000020113.14/382406, intron 6 of 11)	10	99108159	99113247	5089	1	14426	43470	ENSMUSG00000090035	Galnt4	polypeptide N-acetylgalactosaminyltransferase 4
peak_38114	chr18	36335430	36335791	362	1.79026	0.000924555	0.00479708	Distal Intergenic	18	36342520	36403097	60578	1	66060	-6729	ENSMUSG00000046727	Cystm1	cysteine-rich transmembrane module containing 1
peak_37144	chr17	57118590	57118958	369	1.79007	0.0024902	0.0108152	Distal Intergenic	17	57091370	57105942	14573	2	100169874	-12648	ENSMUSG00000079414	Gm11110	predicted gene 11110
peak_40674	chrX	71812177	71812715	539	1.78918	2.87964e-06	3.47561e-05	Distal Intergenic	20	71815924	71839757	23834	1	67048	-3209	ENSMUSG00000073131	Vma21	VMA21 vacuolar H+-ATPase homolog (S. cerevisiae)
peak_21178	chr9	58498044	58498495	452	1.78818	0.00011915	0.0008625	Intron (ENSMUST00000085658.4/319477, intron 2 of 2)	9	58488603	58499780	11178	1	319477	9441	ENSMUSG00000066607	Insyn1	inhibitory synaptic factor 1
peak_31473	chr14	31404071	31404526	456	1.78771	1.39829e-06	1.85327e-05	Intron (ENSMUST00000140002.7/24056, intron 3 of 10)	14	31359880	31436078	76199	2	24056	31552	ENSMUSG00000021892	Sh3bp5	SH3-domain binding protein 5 (BTK-associated)
peak_29940	chr13	32592930	32593514	585	1.78682	1.51104e-06	1.98255e-05	Distal Intergenic	13	32700827	32783954	83128	2	238564	190440	ENSMUSG00000044951	Mylk4	myosin light chain kinase family, member 4
peak_8592	chr4	47218823	47219111	289	1.78656	6.30718e-06	6.92064e-05	Intron (ENSMUST00000082303.12/12819, intron 2 of 38)	4	47208161	47313167	105007	1	12819	10662	ENSMUSG00000028339	Col15a1	collagen, type XV, alpha 1
peak_11248	chr5	47469434	47469707	274	1.78648	0.000146416	0.00102362	Distal Intergenic	5	47983138	48307733	324596	1	20563	-513431	ENSMUSG00000031558	Slit2	slit guidance ligand 2
peak_13336	chr6	17237013	17237297	285	1.78571	0.00546497	0.0207036	Intron (ENSMUST00000131334.1/ENSMUST00000131334.1, intron 1 of 4)	6	17197751	17210152	12402	1	319682	39262	ENSMUSG00000085171	D830026I12Rik	RIKEN cDNA D830026I12 gene
peak_28001	chr11	121407417	121407849	433	1.78539	0.000175331	0.00118893	Distal Intergenic	11	121421401	121431288	9888	1	238024	-13552	ENSMUSG00000039253	Fn3krp	fructosamine 3 kinase related protein
peak_35619	chr16	66885608	66886190	583	1.78525	3.86964e-06	4.50204e-05	Intron (ENSMUST00000114292.7/239857, intron 2 of 9)	16	66657118	66664626	7509	1	75501	228490	ENSMUSG00000092599	1700010K23Rik	RIKEN cDNA 1700010K23 gene
peak_1285	chr1	125701623	125702011	389	1.78435	1.80128e-07	3.09766e-06	Intron (ENSMUST00000027581.6/71111, intron 1 of 1)	1	125676995	125873862	196868	1	71111	24628	ENSMUSG00000026343	Gpr39	G protein-coupled receptor 39
peak_8100	chr4	4840215	4840600	386	1.78346	2.66895e-05	0.000239801	Distal Intergenic	4	4762484	4793355	30872	2	242291	-46860	ENSMUSG00000066324	Bpnt2	3'(2'), 5'-bisphosphate nucleotidase 2
peak_11406	chr5	65056649	65056902	254	1.78104	9.98362e-07	1.38284e-05	Intron (ENSMUST00000203664.1/243025, intron 7 of 7)	5	65054346	65092132	37787	2	243025	35230	ENSMUSG00000037913	Tmem156	transmembrane protein 156
peak_35631	chr16	74518991	74519249	259	1.78082	0.00317744	0.0132468	Distal Intergenic	16	73891839	74411825	519987	2	268902	-107166	ENSMUSG00000052516	Robo2	roundabout guidance receptor 2
peak_33251	chr15	52681220	52681666	447	1.78079	0.000232613	0.00150448	Distal Intergenic	15	52712408	52730564	18157	1	69790	-30742	ENSMUSG00000038622	Med30	mediator complex subunit 30
peak_929	chr1	87485006	87485374	369	1.78028	0.00167045	0.00780499	Intron (ENSMUST00000027477.14/53972, intron 6 of 12)	1	87470271	87475482	5212	1	73234	14735	ENSMUSG00000026258	Snorc	secondary ossification center associated regulator of chondrocyte maturation
peak_12898	chr5	139974906	139975156	251	1.77903	0.00300894	0.0126749	Downstream (<=300bp)	5	139907943	139974722	66780	1	243312	66963	ENSMUSG00000048988	Elfn1	leucine rich repeat and fibronectin type III, extracellular 1
peak_31864	chr14	55946480	55946786	307	1.77895	0.00857102	0.0298522	Promoter (1-2kb)	14	55941451	55944675	3225	2	17228	-1805	ENSMUSG00000022225	Cma1	chymase 1, mast cell
peak_34889	chr16	8849953	8850327	375	1.77813	0.00459795	0.0179306	Intron (ENSMUST00000023150.6/69053, intron 3 of 3)	16	8830100	8858922	28823	1	69053	19853	ENSMUSG00000022507	1810013L24Rik	RIKEN cDNA 1810013L24 gene
peak_4287	chr2	104864496	104864809	314	1.77788	3.75147e-05	0.000321099	Distal Intergenic	2	104867805	105017851	150047	1	211936	-2996	ENSMUSG00000045106	Ccdc73	coiled-coil domain containing 73
peak_21007	chr9	51015810	51016178	369	1.77722	7.8339e-05	0.00060596	Distal Intergenic	9	50892801	51009073	116273	2	235344	-6737	ENSMUSG00000037112	Sik2	salt inducible kinase 2
peak_38322	chr18	46700011	46700559	549	1.7772	0.000316946	0.00195091	Distal Intergenic	18	46713193	46728395	15203	2	12583	27836	ENSMUSG00000033022	Cdo1	cysteine dioxygenase 1, cytosolic
peak_17643	chr7	126628107	126628395	289	1.77622	5.37409e-06	6.01834e-05	Intron (ENSMUST00000191413.1/56312, intron 1 of 3)	7	126623249	126630861	7613	2	56312	2466	ENSMUSG00000030717	Nupr1	nuclear protein transcription regulator 1
peak_26337	chr11	76370559	76371025	467	1.77586	7.20013e-05	0.000562843	Intron (ENSMUST00000021204.3/18230, intron 1 of 7)	11	76257198	76399140	141943	2	18230	28115	ENSMUSG00000020844	Nxn	nucleoredoxin
peak_27297	chr11	103346363	103347044	682	1.77571	5.92303e-06	6.55487e-05	Promoter (1-2kb)	11	103344753	103350124	5372	1	653030	1610	ENSMUSG00000085887	Arhgap27os3	Rho GTPase activating protein 27, opposite strand 3
peak_9942	chr4	133841099	133841483	385	1.77497	0.00102012	0.00520652	Distal Intergenic	4	133847290	133887797	40508	2	20111	46314	ENSMUSG00000003644	Rps6ka1	ribosomal protein S6 kinase polypeptide 1
peak_249	chr1	37534515	37534902	388	1.77491	0.000131417	0.000936809	Exon (ENSMUST00000195598.1/ENSMUST00000195598.1, exon 1 of 1)	1	37439340	37541016	101677	2	269181	6114	ENSMUSG00000026110	Mgat4a	mannoside acetylglucosaminyltransferase 4, isoenzyme A
peak_36352	chr17	25803176	25803421	246	1.7741	1.09453e-06	1.49547e-05	Distal Intergenic	17	25809085	25821255	12171	1	214931	-5664	ENSMUSG00000025738	Fbxl16	F-box and leucine-rich repeat protein 16
peak_26429	chr11	78481252	78481573	322	1.7741	0.000278887	0.0017543	Intron (ENSMUST00000108287.9/237868, intron 7 of 8)	11	78465697	78471945	6249	1	52466	15555	ENSMUSG00000020829	Slc46a1	solute carrier family 46, member 1
peak_33320	chr15	56017313	56018587	1275	1.77352	1.02055e-07	1.87784e-06	Distal Intergenic	15	55636388	55906949	270562	2	20649	-110364	ENSMUSG00000060429	Sntb1	syntrophin, basic 1
peak_20737	chr9	35365887	35366279	393	1.77328	3.62496e-05	0.000312276	Distal Intergenic	9	35421128	35507652	86525	1	57810	-54849	ENSMUSG00000038119	Cdon	cell adhesion molecule-related/down-regulated by oncogenes
peak_2272	chr1	181203246	181203585	340	1.77317	0.000343478	0.00208961	Exon (ENSMUST00000161531.1/226757, exon 1 of 2)	1	181173228	181212001	38774	2	226757	8416	ENSMUSG00000038733	Wdr26	WD repeat domain 26
peak_12901	chr5	140045381	140045923	543	1.77158	8.78665e-05	0.000667718	Intron (ENSMUST00000110829.6/17120, intron 16 of 16)	5	139907943	139974722	66780	1	243312	137438	ENSMUSG00000048988	Elfn1	leucine rich repeat and fibronectin type III, extracellular 1
peak_28836	chr12	77138894	77139101	208	1.77113	0.00835638	0.0292279	Distal Intergenic	12	77238125	77476338	238214	1	53618	-99024	ENSMUSG00000021065	Fut8	fucosyltransferase 8
peak_23405	chr10	67852446	67852739	294	1.77038	2.4381e-05	0.000221729	Distal Intergenic	10	67886103	67912662	26560	2	216049	59923	ENSMUSG00000037855	Zfp365	zinc finger protein 365
peak_1282	chr1	125526049	125526524	476	1.76984	8.45685e-06	8.93967e-05	Distal Intergenic	1	125560595	125595820	35226	1	74150	-34071	ENSMUSG00000026342	Slc35f5	solute carrier family 35, member F5
peak_4043	chr2	85067966	85068246	281	1.76929	0.00319918	0.0133149	Intron (ENSMUST00000151092.7/228140, intron 5 of 5)	2	85073614	85086461	12848	2	74687	18215	ENSMUSG00000086969	4930443O20Rik	RIKEN cDNA 4930443O20 gene
peak_13664	chr6	37563999	37564333	335	1.76918	0.000852691	0.00448447	Intron (ENSMUST00000040987.10/208665, intron 7 of 8)	6	37530173	37568815	38643	1	208665	33826	ENSMUSG00000038641	Akr1d1	aldo-keto reductase family 1, member D1
peak_11091	chr5	35661828	35662928	1101	1.76841	5.85112e-12	3.28251e-10	3' UTR	5	35652023	35679782	27760	2	78558	16854	ENSMUSG00000029096	Htra3	HtrA serine peptidase 3
peak_33221	chr15	50246492	50247198	707	1.76814	2.99641e-05	0.000265213	Distal Intergenic	15	50889025	50889114	90	2	100316685	641916	ENSMUSG00000084458	Mir1907	microRNA 1907
peak_25	chr1	9660838	9661588	751	1.76746	1.70478e-05	0.000163395	Distal Intergenic	1	9560832	9631175	70344	2	72481	-29663	ENSMUSG00000079671	2610203C22Rik	RIKEN cDNA 2610203C22 gene
peak_16691	chr7	74408617	74408917	301	1.76686	0.00207456	0.00930912	Intron (ENSMUST00000132826.1/ENSMUST00000132826.1, intron 3 of 3)	7	74275419	74554780	279362	2	108116	145863	ENSMUSG00000025790	Slco3a1	solute carrier organic anion transporter family, member 3a1
peak_34802	chr15	103317397	103318576	1180	1.76601	5.14385e-13	3.64931e-11	Exon (ENSMUST00000229373.1/29813, exon 4 of 8)	15	103308235	103310612	2378	2	80910	-6785	ENSMUSG00000063234	Gpr84	G protein-coupled receptor 84
peak_5730	chr2	169730682	169731058	377	1.76496	0.000604508	0.00337893	Intron (ENSMUST00000109159.2/228911, intron 1 of 2)	2	169633013	170071816	438804	1	228911	97669	ENSMUSG00000047907	Tshz2	teashirt zinc finger family member 2
peak_34150	chr15	83338449	83338843	395	1.76443	0.00207196	0.00930182	Intron (ENSMUST00000067215.8/66251, intron 2 of 15)	15	83299739	83350247	50509	2	66251	11404	ENSMUSG00000054277	Arfgap3	ADP-ribosylation factor GTPase activating protein 3
peak_12284	chr5	118180626	118181159	534	1.76423	4.37775e-09	1.18452e-07	Intron (ENSMUST00000184679.1/12123, intron 1 of 1)	5	118164648	118189478	24831	1	12123	15978	ENSMUSG00000046607	Hrk	harakiri, BCL2 interacting protein (contains only BH3 domain)
peak_40197	chr19	47654864	47655340	477	1.76413	9.3393e-06	9.74772e-05	Exon (ENSMUST00000026045.13/12821, exon 37 of 54)	19	47646344	47692094	45751	2	12821	36754	ENSMUSG00000025064	Col17a1	collagen, type XVII, alpha 1
peak_28219	chr12	21104483	21105238	756	1.76386	0.000317394	0.00195309	Intron (ENSMUST00000174530.1/211914, intron 6 of 9)	12	20990459	21270171	279713	1	211914	114024	ENSMUSG00000052632	Asap2	ArfGAP with SH3 domain, ankyrin repeat and PH domain 2
peak_40547	chrX	23507204	23507707	504	1.76318	3.7751e-06	4.40695e-05	Distal Intergenic	20	23219271	23365082	145812	2	67455	-142122	ENSMUSG00000036782	Klhl13	kelch-like 13
peak_29455	chr12	111113505	111114025	521	1.76197	6.63316e-07	9.69498e-06	3' UTR	12	111166370	111267153	100784	1	22031	-52345	ENSMUSG00000021277	Traf3	TNF receptor-associated factor 3
peak_26980	chr11	97608707	97610415	1709	1.76096	4.88738e-33	5.45405e-30	Intron (ENSMUST00000131687.1/69729, intron 1 of 3)	11	97598511	97622893	24383	1	69729	10196	ENSMUSG00000085860	2410003L11Rik	RIKEN cDNA 2410003L11 gene
peak_13694	chr6	38374262	38375104	843	1.76074	4.74813e-21	1.45222e-18	Distal Intergenic	6	38381469	38427647	46179	1	264134	-6365	ENSMUSG00000056832	Ttc26	tetratricopeptide repeat domain 26
peak_18315	chr8	13945478	13945784	307	1.76002	9.21607e-05	0.000694908	Distal Intergenic	8	13952008	13975032	23025	2	72148	29248	ENSMUSG00000050052	Tdrp	testis development related protein
peak_27273	chr11	102996292	102996696	405	1.75983	1.67277e-05	0.000160625	Intron (ENSMUST00000021313.8/68087, intron 4 of 4)	11	102999848	102999921	74	2	102466988	3225	ENSMUSG00000098613	Mir6931	microRNA 6931
peak_17053	chr7	98903751	98904422	672	1.75981	0.000653927	0.00360441	Exon (ENSMUST00000209090.1/ENSMUST00000209090.1, exon 1 of 2)	7	98835112	98855195	20084	1	22411	68639	ENSMUSG00000015957	Wnt11	wingless-type MMTV integration site family, member 11
peak_31474	chr14	31423078	31423749	672	1.75979	5.35033e-09	1.4098e-07	Intron (ENSMUST00000140002.7/24056, intron 2 of 10)	14	31359880	31436078	76199	2	24056	12329	ENSMUSG00000021892	Sh3bp5	SH3-domain binding protein 5 (BTK-associated)
peak_39436	chr19	7275301	7275663	363	1.7589	0.00076646	0.00410895	3' UTR	19	7267325	7275225	7901	1	104383	7976	ENSMUSG00000024968	Rcor2	REST corepressor 2
peak_28952	chr12	81235648	81236217	570	1.75861	4.53142e-06	5.17e-05	Intron (ENSMUST00000182077.1/100042143, intron 1 of 1)	12	81228284	81243258	14975	1	100042143	7364	ENSMUSG00000098128	Gm3693	predicted gene 3693
peak_3272	chr2	33053947	33054258	312	1.75847	0.00735021	0.026299	3' UTR	2	32972990	32982083	9094	2	56017	-71864	ENSMUSG00000026791	Slc2a8	solute carrier family 2, (facilitated glucose transporter), member 8
peak_5076	chr2	147702664	147702913	250	1.75838	0.00203928	0.0091813	Distal Intergenic	2	147710693	147717632	6940	1	381384	-7780	ENSMUSG00000051986	A530006G24Rik	RIKEN cDNA A530006G24 gene
peak_13783	chr6	43676223	43676595	373	1.7576	3.93866e-05	0.000334624	Distal Intergenic	6	43345001	43666278	321278	2	29807	-9945	ENSMUSG00000029735	Tpk1	thiamine pyrophosphokinase
peak_874	chr1	86236477	86237014	538	1.7571	8.16318e-07	1.16107e-05	Intron (ENSMUST00000123618.7/78795, intron 19 of 19)	1	86303234	86307305	4072	1	227327	-66220	ENSMUSG00000079445	B3gnt7	UDP-GlcNAc:betaGal beta-1,3-N-acetylglucosaminyltransferase 7
peak_25633	chr11	52537814	52538087	274	1.7569	0.00557809	0.0210741	Distal Intergenic	11	52396428	52408728	12301	1	213673	141386	ENSMUSG00000036275	9530068E07Rik	RIKEN cDNA 9530068E07 gene
peak_7491	chr3	109431271	109431548	278	1.75684	0.000330492	0.00202014	Intron (ENSMUST00000046864.13/57257, intron 2 of 26)	3	109340653	109685698	345046	1	57257	90618	ENSMUSG00000033721	Vav3	vav 3 oncogene
peak_10172	chr4	140537345	140538075	731	1.75452	2.74685e-09	7.79501e-08	Intron (ENSMUST00000138493.7/72754, intron 11 of 15)	4	140514485	140666012	151528	2	72754	127937	ENSMUSG00000040964	Arhgef10l	Rho guanine nucleotide exchange factor (GEF) 10-like
peak_22554	chr10	15037513	15037869	357	1.75415	0.0018536	0.00848599	Distal Intergenic	10	14715623	14718214	2592	2	76743	-319299	ENSMUSG00000019867	Gje1	gap junction protein, epsilon 1
peak_27438	chr11	107731500	107731825	326	1.75305	1.2098e-05	0.000121841	Distal Intergenic	11	107703218	107716522	13305	2	12299	-14978	ENSMUSG00000020722	Cacng1	calcium channel, voltage-dependent, gamma subunit 1
peak_12392	chr5	122166688	122167164	477	1.75195	0.00102063	0.00520794	Exon (ENSMUST00000199354.1/ENSMUST00000199354.1, exon 1 of 1)	5	122158278	122175273	16996	1	19047	8410	ENSMUSG00000004455	Ppp1cc	protein phosphatase 1 catalytic subunit gamma
peak_25040	chr11	8140108	8140526	419	1.7514	9.04026e-06	9.46737e-05	Distal Intergenic	11	8431652	8664681	233030	2	319939	524155	ENSMUSG00000020422	Tns3	tensin 3
peak_37573	chr17	87052428	87052868	441	1.74981	4.39918e-09	1.18954e-07	Distal Intergenic	17	87025550	87035810	10261	1	56724	26878	ENSMUSG00000024146	Cript	cysteine-rich PDZ-binding protein
peak_17091	chr7	99519043	99519510	468	1.74963	1.20242e-05	0.000121182	Distal Intergenic	7	99535466	99606771	71306	1	109689	-15956	ENSMUSG00000018909	Arrb1	arrestin, beta 1
peak_16451	chr7	47110606	47111352	747	1.74929	7.14356e-07	1.03276e-05	Exon (ENSMUST00000207045.1/ENSMUST00000207045.1, exon 1 of 3)	7	47077795	47133684	55890	2	19259	22332	ENSMUSG00000030854	Ptpn5	protein tyrosine phosphatase, non-receptor type 5
peak_22021	chr9	108192517	108192810	294	1.74872	0.00366283	0.0148857	Distal Intergenic	9	108096022	108190384	94363	2	12217	-2133	ENSMUSG00000032589	Bsn	bassoon
peak_16723	chr7	76462793	76463533	741	1.74761	1.77881e-07	3.06541e-06	Intron (ENSMUST00000156166.7/244071, intron 17 of 22)	7	76229887	77124698	894812	1	244071	232906	ENSMUSG00000025754	Agbl1	ATP/GTP binding protein-like 1
peak_24011	chr10	86270227	86270870	644	1.74755	3.60289e-07	5.69668e-06	Intron (ENSMUST00000120638.7/27204, intron 6 of 13)	10	86300372	86349506	49135	1	21859	-29502	ENSMUSG00000020044	Timp3	tissue inhibitor of metalloproteinase 3
peak_10368	chr4	149571752	149572065	314	1.7475	0.00545352	0.0206716	Distal Intergenic	4	149586468	149648899	62432	1	65945	-14403	ENSMUSG00000039953	Clstn1	calsyntenin 1
peak_25066	chr11	8821471	8821765	295	1.7474	0.000201556	0.00133713	Distal Intergenic	11	8431652	8664681	233030	2	319939	-156790	ENSMUSG00000020422	Tns3	tensin 3
peak_26164	chr11	70210623	70211057	435	1.74678	5.85777e-05	0.000471752	Promoter (1-2kb)	11	70212752	70216417	3666	1	216867	-1695	ENSMUSG00000040938	Slc16a11	solute carrier family 16 (monocarboxylic acid transporters), member 11
peak_10597	chr5	3538701	3539283	583	1.74667	0.000200885	0.00133438	Distal Intergenic	5	3543833	3570238	26406	1	68152	-4550	ENSMUSG00000058503	Fam133b	family with sequence similarity 133, member B
peak_16132	chr7	31017165	31017990	826	1.74623	3.03496e-06	3.63017e-05	Distal Intergenic	7	31040258	31040317	60	2	102465635	22327	ENSMUSG00000098783	Mir7050	microRNA 7050
peak_19399	chr8	90578301	90578703	403	1.74568	3.42833e-05	0.000297886	Distal Intergenic	8	90247040	90348343	101304	2	244579	-229958	ENSMUSG00000043668	Tox3	TOX high mobility group box family member 3
peak_3507	chr2	51123214	51124081	868	1.7442	3.20283e-09	8.92339e-08	Distal Intergenic	2	51130438	51149111	18674	2	74194	25030	ENSMUSG00000017144	Rnd3	Rho family GTPase 3
peak_30192	chr13	48995008	48995379	372	1.74376	5.59464e-05	0.000452857	Distal Intergenic	13	48879219	48968017	88799	2	218236	-26991	ENSMUSG00000038014	Fam120a	family with sequence similarity 120, member A
peak_31574	chr14	39317520	39317806	287	1.74355	0.00059833	0.00334984	Intron (ENSMUST00000166968.8/18183, intron 1 of 9)	14	38368952	39473088	1104137	2	18183	155282	ENSMUSG00000041014	Nrg3	neuregulin 3
peak_1265	chr1	121014059	121014376	318	1.74351	0.00337228	0.0138963	Distal Intergenic	1	121087405	121178441	91037	1	98452	-73029	ENSMUSG00000097881	Celrr	cerebellum expressed regulatory RNA
peak_28644	chr12	69388375	69388808	434	1.74296	1.28006e-10	5.1414e-09	Distal Intergenic	12	69372150	69373783	1634	1	11845	16225	ENSMUSG00000044147	Arf6	ADP-ribosylation factor 6
peak_1125	chr1	93656774	93657146	373	1.74216	2.28758e-05	0.000209973	Promoter (1-2kb)	1	93619751	93658659	38909	2	59041	1513	ENSMUSG00000026277	Stk25	serine/threonine kinase 25 (yeast)
peak_8101	chr4	5807524	5807928	405	1.74144	0.00124473	0.00614259	Intron (ENSMUST00000126564.7/242297, intron 3 of 4)	4	5644090	6108223	464134	1	242297	163434	ENSMUSG00000049119	Fam110b	family with sequence similarity 110, member B
peak_25102	chr11	12394097	12394585	489	1.74073	6.50839e-05	0.000516493	Intron (ENSMUST00000172919.7/12808, intron 1 of 7)	11	12236608	12464960	228353	2	12808	70375	ENSMUSG00000020173	Cobl	cordon-bleu WH2 repeat
peak_35580	chr16	58107590	58108235	646	1.74064	1.15057e-05	0.000116553	Distal Intergenic	16	58408443	58469727	61285	1	73379	-300208	ENSMUSG00000035107	Dcbld2	discoidin, CUB and LCCL domain containing 2
peak_31444	chr14	30637138	30637625	488	1.7402	1.08666e-06	1.4874e-05	Intron (ENSMUST00000225011.1/ENSMUST00000225011.1, intron 1 of 2)	14	30595354	30626210	30857	2	18753	-10928	ENSMUSG00000021948	Prkcd	protein kinase C, delta
peak_22589	chr10	17860899	17861400	502	1.73965	0.000134646	0.000955294	Distal Intergenic	10	17796226	17845665	49440	1	378431	64673	ENSMUSG00000039891	Txlnb	taxilin beta
peak_25709	chr11	55027410	55027976	567	1.73901	3.26939e-12	1.96497e-10	Intron (ENSMUST00000102727.2/11749, intron 1 of 24)	11	54979108	55033445	54338	2	11749	5469	ENSMUSG00000018340	Anxa6	annexin A6
peak_20109	chr8	122183475	122183803	329	1.73828	0.000495392	0.0028608	Intron (ENSMUST00000127664.1/108148, intron 1 of 15)	8	122258620	122272650	14031	1	195209	-74817	ENSMUSG00000043903	Zfp469	zinc finger protein 469
peak_19868	chr8	112906829	112907136	308	1.73793	0.00207854	0.00932351	Intron (ENSMUST00000213082.1/ENSMUST00000213082.1, intron 3 of 4)	8	113067262	113093334	26073	1	791378	-160126	ENSMUSG00000110541	Gm10280	predicted gene 10280
peak_1415	chr1	133236719	133237401	683	1.73785	1.91525e-08	4.38849e-07	Intron (ENSMUST00000212252.1/240753, intron 3 of 9)	1	133250398	133269808	19411	2	100502933	32407	ENSMUSG00000101693	Gm19461	predicted gene, 19461
peak_3962	chr2	80046598	80047567	970	1.73742	2.74181e-16	3.52677e-14	Intron (ENSMUST00000102655.9/18573, intron 1 of 14)	2	79834453	80129458	295006	2	18573	81891	ENSMUSG00000059173	Pde1a	phosphodiesterase 1A, calmodulin-dependent
peak_12427	chr5	123035597	123035941	345	1.73675	3.4093e-08	7.23382e-07	3' UTR	5	123035769	123047016	11248	2	74890	11075	ENSMUSG00000029477	Morn3	MORN repeat containing 3
peak_28521	chr12	53119193	53119542	350	1.73588	0.00250293	0.0108557	Intron (ENSMUST00000095737.4/238161, intron 12 of 13)	12	53248677	54072175	823499	1	27386	-129135	ENSMUSG00000021010	Npas3	neuronal PAS domain protein 3
peak_39558	chr19	10985894	10986309	416	1.73561	9.9145e-06	0.000102573	Intron (ENSMUST00000087923.3/545279, intron 1 of 6)	19	10978307	10993250	14944	2	545279	6941	ENSMUSG00000067571	Ms4a15	membrane-spanning 4-domains, subfamily A, member 15
peak_7633	chr3	122395150	122395711	562	1.73545	7.60311e-06	8.12244e-05	Intron (ENSMUST00000196134.1/29815, intron 6 of 6)	3	122294136	122530191	236056	1	29815	101014	ENSMUSG00000028121	Bcar3	breast cancer anti-estrogen resistance 3
peak_25202	chr11	21951650	21952097	448	1.73537	1.8518e-06	2.37604e-05	Distal Intergenic	11	21994764	22002897	8134	2	18423	50800	ENSMUSG00000005917	Otx1	orthodenticle homeobox 1
peak_3789	chr2	71938823	71939094	272	1.73488	0.0065264	0.0239342	Distal Intergenic	2	71981240	72257474	276235	1	56508	-42146	ENSMUSG00000049044	Rapgef4	Rap guanine nucleotide exchange factor (GEF) 4
peak_348	chr1	43719196	43719590	395	1.73404	0.000446179	0.00261719	Distal Intergenic	1	43730602	43742578	11977	1	78896	-11012	ENSMUSG00000026051	Ecrg4	ECRG4 augurin precursor
peak_4409	chr2	115775586	115775989	404	1.73374	1.19388e-05	0.000120468	Intron (ENSMUST00000166472.7/399568, intron 10 of 10)	2	115638725	115638813	89	1	100316703	136861	ENSMUSG00000088606	Mir1951	microRNA 1951
peak_14905	chr6	115975585	115976123	539	1.73314	7.10174e-07	1.0278e-05	Exon (ENSMUST00000015511.14/67784, exon 8 of 36)	6	115954811	115995005	40195	2	67784	18882	ENSMUSG00000030123	Plxnd1	plexin D1
peak_12096	chr5	113199300	113199597	298	1.73199	0.00109077	0.00551253	Intron (ENSMUST00000211733.1/243219, intron 1 of 12)	5	113086323	113221236	134914	2	243219	21639	ENSMUSG00000051339	2900026A02Rik	RIKEN cDNA 2900026A02 gene
peak_27621	chr11	115338812	115339159	348	1.73198	0.00241008	0.0105193	Intron (ENSMUST00000106543.7/69602, intron 1 of 6)	11	115334731	115346927	12197	1	69602	4081	ENSMUSG00000018862	Otop3	otopetrin 3
peak_24384	chr10	109757561	109757859	299	1.72998	0.0016003	0.00753868	Intron (ENSMUST00000032719.14/260315, intron 18 of 38)	10	109681259	110456204	774946	2	260315	698345	ENSMUSG00000020181	Nav3	neuron navigator 3
peak_31914	chr14	59478793	59479045	253	1.72886	0.00943624	0.032299	5' UTR	14	59440972	59585764	144793	1	69008	37821	ENSMUSG00000021981	Cab39l	calcium binding protein 39-like
peak_25377	chr11	33972123	33972757	635	1.72838	7.41128e-06	7.94217e-05	3' UTR	11	33963013	33973641	10629	1	16533	9110	ENSMUSG00000020155	Kcnmb1	potassium large conductance calcium-activated channel, subfamily M, beta member 1
peak_28754	chr12	72983015	72983513	499	1.72831	0.00126803	0.00623224	Distal Intergenic	12	72881109	72940774	59666	2	75801	-42241	ENSMUSG00000021098	4930447C04Rik	RIKEN cDNA 4930447C04 gene
peak_25814	chr11	59600674	59601329	656	1.72765	9.54645e-10	3.03677e-08	Distal Intergenic	11	59589067	59590177	1111	2	258421	-10497	ENSMUSG00000048919	Olfr223	olfactory receptor 223
peak_34484	chr15	97560048	97560440	393	1.72734	4.3561e-06	4.98986e-05	Distal Intergenic	15	97675097	97705825	30729	2	71919	145385	ENSMUSG00000022466	Rpap3	RNA polymerase II associated protein 3
peak_9836	chr4	130814866	130815300	435	1.72595	0.000692441	0.00378236	Intron (ENSMUST00000070478.3/20970, intron 1 of 4)	4	130792537	130826319	33783	1	20970	22329	ENSMUSG00000025743	Sdc3	syndecan 3
peak_7813	chr3	136656705	136656982	278	1.72517	0.00108147	0.00546961	Distal Intergenic	3	136670124	136937727	267604	1	19055	-13142	ENSMUSG00000028161	Ppp3ca	protein phosphatase 3, catalytic subunit, alpha isoform
peak_17015	chr7	97770710	97771350	641	1.72395	1.10891e-07	2.01882e-06	Distal Intergenic	7	97788541	97912381	123841	1	18479	-17191	ENSMUSG00000030774	Pak1	p21 (RAC1) activated kinase 1
peak_1832	chr1	159392874	159393666	793	1.72387	1.01482e-20	2.95085e-18	Distal Intergenic	1	159340358	159340423	66	1	100628622	52516	ENSMUSG00000105399	Mir1843b	microRNA 1843b
peak_40324	chr19	57079325	57079548	224	1.72323	0.0126039	0.0408843	Intron (ENSMUST00000079360.11/226251, intron 8 of 25)	19	56912361	57008228	95868	2	226250	-71097	ENSMUSG00000025083	Afap1l2	actin filament associated protein 1-like 2
peak_49	chr1	13752541	13752919	379	1.7226	4.37576e-06	5.00902e-05	Distal Intergenic	1	13785883	13786879	997	2	433273	33960	ENSMUSG00000097711	Gm5523	glyceraldehyde-3-phosphate dehydrogenase pseudogene
peak_5473	chr2	163736065	163736536	472	1.72243	0.00813784	0.0285967	Intron (ENSMUST00000017841.3/11486, intron 2 of 11)	2	163726584	163750239	23656	2	11486	13703	ENSMUSG00000017697	Ada	adenosine deaminase
peak_17589	chr7	123218451	123219292	842	1.721	2.41883e-14	2.21941e-12	Intron (ENSMUST00000131933.7/233836, intron 1 of 13)	7	123214780	123273253	58474	1	233836	3671	ENSMUSG00000030769	Slc5a11	solute carrier family 5 (sodium/glucose cotransporter), member 11
peak_17938	chr7	139718899	139719160	262	1.7208	0.00104952	0.00533087	Distal Intergenic	7	139600951	139683817	82867	2	212124	-35082	ENSMUSG00000049571	Cfap46	cilia and flagella associated protein 46
peak_7738	chr3	129898796	129899057	262	1.72076	0.000651532	0.00359361	Distal Intergenic	3	129901425	129914103	12679	1	12368	-2368	ENSMUSG00000027997	Casp6	caspase 6
peak_17052	chr7	98866876	98867360	485	1.72001	6.80682e-06	7.36975e-05	Distal Intergenic	7	98835112	98855195	20084	1	22411	31764	ENSMUSG00000015957	Wnt11	wingless-type MMTV integration site family, member 11
peak_19786	chr8	109945126	109945558	433	1.71734	5.89265e-09	1.53298e-07	Distal Intergenic	8	109947914	109962203	14290	2	73608	16645	ENSMUSG00000001672	Marveld3	MARVEL (membrane-associating) domain containing 3
peak_4636	chr2	125526418	125526882	465	1.71668	9.37929e-06	9.7771e-05	Distal Intergenic	2	125300594	125507993	207400	2	14118	-18425	ENSMUSG00000027204	Fbn1	fibrillin 1
peak_22999	chr10	42625975	42626262	288	1.71632	0.00871694	0.0302659	Intron (ENSMUST00000105497.7/14628, intron 2 of 5)	10	42583835	42702459	118625	1	14628	42140	ENSMUSG00000038280	Ostm1	osteopetrosis associated transmembrane protein 1
peak_3349	chr2	35277768	35278090	323	1.71522	9.58194e-08	1.77496e-06	Intron (ENSMUST00000201185.3/227753, intron 2 of 17)	2	35256380	35307892	51513	1	227753	21388	ENSMUSG00000026879	Gsn	gelsolin
peak_9193	chr4	101583113	101583355	243	1.71444	0.0127536	0.0412662	Intron (ENSMUST00000154120.8/72685, intron 1 of 11)	4	101647718	101659364	11647	1	230514	-64363	ENSMUSG00000035212	Leprot	leptin receptor overlapping transcript
peak_21875	chr9	102681402	102682333	932	1.71349	1.65859e-07	2.88349e-06	Distal Intergenic	9	102716672	102733418	16747	1	56332	-34339	ENSMUSG00000032531	Amotl2	angiomotin-like 2
peak_25973	chr11	63099284	63099879	596	1.71306	5.23233e-09	1.384e-07	Distal Intergenic	11	63128982	63159547	30566	1	18858	-29103	ENSMUSG00000018217	Pmp22	peripheral myelin protein 22
peak_26624	chr11	86324238	86324799	562	1.71228	3.56476e-09	9.83226e-08	Intron (ENSMUST00000043624.8/327987, intron 8 of 29)	11	86267033	86357602	90570	2	327987	32803	ENSMUSG00000034297	Med13	mediator complex subunit 13
peak_36602	chr17	31789179	31789549	371	1.71226	0.00152087	0.00722715	Exon (ENSMUST00000234022.1/ENSMUST00000234022.1, exon 1 of 2)	17	31844250	31855804	11555	2	17691	66255	ENSMUSG00000024042	Sik1	salt inducible kinase 1
peak_32224	chr14	76786301	76786760	460	1.71111	2.06119e-06	2.60504e-05	Distal Intergenic	14	76760131	76762217	2087	1	73883	26170	ENSMUSG00000115709	4930431P22Rik	RIKEN cDNA 4930431P22 gene
peak_10673	chr5	13982402	13982686	285	1.71005	0.00272553	0.0116631	Distal Intergenic	5	14025276	14256689	231414	1	20349	-42590	ENSMUSG00000063531	Sema3e	sema domain, immunoglobulin domain (Ig), short basic domain, secreted, (semaphorin) 3E
peak_6664	chr3	76429065	76429364	300	1.70981	5.51527e-05	0.000447486	Intron (ENSMUST00000038364.14/213262, intron 5 of 15)	3	76074270	76710019	635750	1	213262	354795	ENSMUSG00000034098	Fstl5	follistatin-like 5
peak_12738	chr5	136007192	136007981	790	1.70731	2.95091e-06	3.54326e-05	Intron (ENSMUST00000111142.8/74198, intron 2 of 10)	5	135994800	136032872	38073	1	74198	12392	ENSMUSG00000004947	Dtx2	deltex 2, E3 ubiquitin ligase
peak_28125	chr12	9948826	9949195	370	1.70686	4.54884e-05	0.000379821	Distal Intergenic	12	9565236	9570585	5350	2	69420	-378241	ENSMUSG00000099360	1700022H16Rik	RIKEN cDNA 1700022H16 gene
peak_583	chr1	63705733	63706040	308	1.70632	0.00115449	0.00577588	Intron (ENSMUST00000114094.2/76668, intron 9 of 10)	1	63622851	63686927	64077	2	241073	-18806	ENSMUSG00000069085	Dytn	dystrotelin
peak_11166	chr5	38186860	38187266	407	1.70442	1.99196e-06	2.53071e-05	Distal Intergenic	5	38137192	38159907	22716	2	18196	-26953	ENSMUSG00000029126	Nsg1	neuron specific gene family member 1
peak_15466	chr6	144772750	144773450	701	1.70434	7.07335e-06	7.62157e-05	Intron (ENSMUST00000141102.7/20678, intron 1 of 13)	6	143828425	144781977	953553	2	20678	8527	ENSMUSG00000041540	Sox5	SRY (sex determining region Y)-box 5
peak_27659	chr11	115950682	115951022	341	1.70413	3.20813e-11	1.49003e-09	Intron (ENSMUST00000140991.1/57230, intron 3 of 10)	11	115892595	115933477	40883	2	170472	-17205	ENSMUSG00000020752	Recql5	RecQ protein-like 5
peak_35621	chr16	66959095	66959393	299	1.70308	0.00569594	0.0214253	Intron (ENSMUST00000114292.7/239857, intron 1 of 9)	16	66657118	66664626	7509	1	75501	301977	ENSMUSG00000092599	1700010K23Rik	RIKEN cDNA 1700010K23 gene
peak_32578	chr15	6492381	6492825	445	1.70223	2.05936e-08	4.68749e-07	Intron (ENSMUST00000022749.15/12279, intron 9 of 10)	15	6445327	6498751	53425	1	12279	47054	ENSMUSG00000022149	C9	complement component 9
peak_14939	chr6	118007946	118008480	535	1.7019	8.34307e-08	1.57659e-06	Distal Intergenic	6	118011438	118091546	80109	1	70727	-2958	ENSMUSG00000030134	Rasgef1a	RasGEF domain family, member 1A
peak_29040	chr12	85136385	85136931	547	1.70105	0.00019904	0.00132512	3' UTR	12	85135249	85151264	16016	2	238323	14333	ENSMUSG00000019235	Rps6kl1	ribosomal protein S6 kinase-like 1
peak_23198	chr10	59896968	59897323	356	1.69923	5.84382e-13	4.11059e-11	Intron (ENSMUST00000147914.7/56709, intron 8 of 8)	10	59879556	59899302	19747	1	56709	17412	ENSMUSG00000020109	Dnajb12	DnaJ heat shock protein family (Hsp40) member B12
peak_35595	chr16	62729724	62730517	794	1.69844	0.000165887	0.00113233	Distal Intergenic	16	62732444	62786818	54375	2	106338	56301	ENSMUSG00000050312	Nsun3	NOL1/NOP2/Sun domain family member 3
peak_28222	chr12	21165981	21166447	467	1.69843	1.12468e-06	1.53109e-05	Intron (ENSMUST00000174530.1/211914, intron 6 of 9)	12	21285525	21315056	29532	1	54451	-119078	ENSMUSG00000054309	Cpsf3	cleavage and polyadenylation specificity factor 3
peak_27345	chr11	105285731	105286140	410	1.69802	0.000876118	0.00459072	Distal Intergenic	11	105292643	105351139	58497	1	17534	-6503	ENSMUSG00000020695	Mrc2	mannose receptor, C type 2
peak_31324	chr14	23885519	23886243	725	1.69713	2.90759e-06	3.50421e-05	Intron (ENSMUST00000145596.2/16531, intron 1 of 29)	14	24003844	24008335	4492	1	78019	-117601	ENSMUSG00000114953	4930519K11Rik	RIKEN cDNA 4930519K11 gene
peak_32725	chr15	11457378	11457694	317	1.69712	3.43205e-06	4.04252e-05	Distal Intergenic	15	11382301	11399665	17365	2	110960	-57713	ENSMUSG00000022241	Tars	threonyl-tRNA synthetase
peak_6619	chr3	68243340	68243691	352	1.69607	5.54621e-05	0.000449843	Intron (ENSMUST00000182006.3/100505386, intron 4 of 10)	3	68064802	68626481	561680	1	30953	178538	ENSMUSG00000027777	Schip1	schwannomin interacting protein 1
peak_22284	chr9	121655815	121656063	249	1.69486	0.00714285	0.025731	Intron (ENSMUST00000035115.4/22354, intron 2 of 12)	9	121642716	121672954	30239	1	22354	13099	ENSMUSG00000032528	Vipr1	vasoactive intestinal peptide receptor 1
peak_16427	chr7	46482147	46482405	259	1.69328	0.00586873	0.0219453	Intron (ENSMUST00000033127.11/27414, intron 10 of 10)	7	46396497	46438704	42208	1	16502	85650	ENSMUSG00000058975	Kcnc1	potassium voltage gated channel, Shaw-related subfamily, member 1
peak_29522	chr12	112594713	112595936	1224	1.69221	4.11009e-09	1.11796e-07	Intron (ENSMUST00000101029.3/70435, intron 1 of 22)	12	112588784	112615557	26774	1	70435	5929	ENSMUSG00000037679	Inf2	inverted formin, FH2 and WH2 domain containing
peak_32692	chr15	10758856	10759316	461	1.69177	2.41431e-09	6.94682e-08	Intron (ENSMUST00000180604.1/75259, intron 2 of 6)	15	10714836	10790123	75288	1	75259	44020	ENSMUSG00000096971	4930556M19Rik	RIKEN cDNA 4930556M19 gene
peak_13360	chr6	21768809	21769117	309	1.6916	0.000949267	0.00490553	Distal Intergenic	6	21771395	21852515	81121	2	269831	83398	ENSMUSG00000029669	Tspan12	tetraspanin 12
peak_23903	chr10	83042872	83043146	275	1.69113	0.00153017	0.00726155	Intron (ENSMUST00000040110.7/58250, intron 1 of 2)	10	82985498	83195900	210403	1	58250	57374	ENSMUSG00000034612	Chst11	carbohydrate sulfotransferase 11
peak_12354	chr5	121197890	121198334	445	1.69068	0.000511627	0.0029418	Distal Intergenic	5	121204481	121209241	4761	1	19988	-6147	ENSMUSG00000029614	Rpl6	ribosomal protein L6
peak_2551	chr1	193451589	193451846	258	1.69068	0.00172136	0.00798416	Distal Intergenic	1	193507463	193507530	68	2	387201	55684	ENSMUSG00000065533	Mir205	microRNA 205
peak_31535	chr14	34087726	34088180	455	1.69031	1.47275e-09	4.48118e-08	Promoter (1-2kb)	14	34085981	34100571	14591	1	11752	1745	ENSMUSG00000021950	Anxa8	annexin A8
peak_13999	chr6	54332169	54332588	420	1.6901	4.21708e-08	8.67148e-07	Intron (ENSMUST00000145111.7/100042056, intron 3 of 13)	6	54326883	54330201	3319	1	78004	5286	ENSMUSG00000045725	Prr15	proline rich 15
peak_11198	chr5	41563449	41563691	243	1.68978	0.00186543	0.00852976	Distal Intergenic	5	41624976	41708157	83182	2	100972	144466	ENSMUSG00000029128	Rab28	RAB28, member RAS oncogene family
peak_27653	chr11	115869309	115869747	439	1.68949	0.000180248	0.00121768	Exon (ENSMUST00000093911.10/ENSMUST00000093911.10, exon 15 of 64)	11	115899966	115906269	6304	1	66528	-30219	ENSMUSG00000048442	Smim5	small integral membrane protein 5
peak_17531	chr7	120604075	120604399	325	1.68864	0.00182708	0.00838688	Intron (ENSMUST00000208033.1/ENSMUST00000208033.1, intron 4 of 8)	7	120597625	120598475	851	1	78552	6450	ENSMUSG00000044141	E130201H02Rik	Y box protein 1 pseudogene
peak_40111	chr19	46275257	46275523	267	1.68856	0.00270192	0.0115837	Intron (ENSMUST00000026254.13/107338, intron 29 of 39)	19	46304320	46312385	8066	1	18034	-28797	ENSMUSG00000025225	Nfkb2	nuclear factor of kappa light polypeptide gene enhancer in B cells 2, p49/p100
peak_31432	chr14	30080923	30081233	311	1.68825	0.00681782	0.0248027	Intron (ENSMUST00000225717.1/12289, intron 1 of 16)	14	30009023	30040527	31505	1	218865	71900	ENSMUSG00000015970	Chdh	choline dehydrogenase
peak_14622	chr6	95360248	95360489	242	1.68815	0.00363709	0.0148	Distal Intergenic	6	95255726	95333993	78268	2	414067	-26255	ENSMUSG00000068180	AY512915	cDNA sequence AY512915
peak_36852	chr17	43538832	43539087	256	1.68661	0.00118098	0.00588993	Exon (ENSMUST00000178772.2/100043332, exon 2 of 3)	17	43534188	43543639	9452	2	100043332	4552	ENSMUSG00000096140	Ankrd66	ankyrin repeat domain 66
peak_11477	chr5	67492609	67493325	717	1.6866	8.22478e-07	1.16796e-05	Distal Intergenic	5	67463897	67477632	13736	1	320479	28712	ENSMUSG00000107385	C330024D21Rik	RIKEN cDNA C330024D21 gene
peak_11949	chr5	105835930	105836266	337	1.68501	0.000494333	0.00285548	Distal Intergenic	5	105876565	105915818	39254	1	54367	-40299	ENSMUSG00000029290	Zfp326	zinc finger protein 326
peak_10798	chr5	24039183	24039819	637	1.68488	1.49771e-08	3.53576e-07	Distal Intergenic	5	23915276	24030690	115415	2	84652	-8493	ENSMUSG00000028995	Fam126a	family with sequence similarity 126, member A
peak_36568	chr17	31155710	31156065	356	1.68485	0.00691992	0.0250923	Intron (ENSMUST00000148215.8/102631757, intron 3 of 5)	17	31152752	31163054	10303	1	102631757	2958	ENSMUSG00000086010	Gm15318	predicted gene 15318
peak_28445	chr12	41949692	41950192	501	1.68415	9.15723e-05	0.000691861	Intron (ENSMUST00000132121.7/93757, intron 6 of 6)	12	41451668	41486431	34764	2	16981	-463261	ENSMUSG00000036295	Lrrn3	leucine rich repeat protein 3, neuronal
peak_25388	chr11	35317969	35318210	242	1.68412	0.0127813	0.0413186	Intron (ENSMUST00000069837.3/20564, intron 4 of 35)	11	35121224	35708507	587284	1	20564	196745	ENSMUSG00000056427	Slit3	slit guidance ligand 3
peak_23157	chr10	58402009	58402240	232	1.68388	0.000238403	0.00153505	Intron (ENSMUST00000020078.13/110829, intron 2 of 9)	10	58446920	58494356	47437	1	19386	-44680	ENSMUSG00000003226	Ranbp2	RAN binding protein 2
peak_12460	chr5	123700678	123701322	645	1.68313	3.63465e-06	4.25985e-05	Exon (ENSMUST00000196282.4/70650, exon 14 of 14)	5	123577795	123684618	106824	2	56430	-16060	ENSMUSG00000049550	Clip1	CAP-GLY domain containing linker protein 1
peak_38921	chr18	74378127	74378493	367	1.68262	0.000144073	0.00100912	Distal Intergenic	18	74440936	74771493	330558	1	17919	-62443	ENSMUSG00000025885	Myo5b	myosin VB
peak_21010	chr9	51056408	51057151	744	1.68242	6.50133e-11	2.80795e-09	3' UTR	9	51060901	51119875	58975	1	56057	-3750	ENSMUSG00000032056	Btg4	BTG anti-proliferation factor 4
peak_4949	chr2	139841476	139841706	231	1.68236	0.00301955	0.0127059	Intron (ENSMUST00000046656.8/75812, intron 13 of 13)	2	139678178	139758581	80404	1	319909	163298	ENSMUSG00000074766	Ism1	isthmin 1, angiogenesis inhibitor
peak_29332	chr12	105494454	105495107	654	1.68178	0.00162104	0.00761378	Distal Intergenic	12	105513480	105515246	1767	1	104932	-18373	NA	AU015791	expressed sequence AU015791
peak_11317	chr5	54100885	54101241	357	1.6816	2.15786e-05	0.000199593	Intron (ENSMUST00000117661.8/116873, intron 3 of 11)	5	53998499	54121057	122559	1	116873	102386	ENSMUSG00000039156	Stim2	stromal interaction molecule 2
peak_26457	chr11	79267075	79267852	778	1.68112	1.00437e-22	3.83985e-20	Intron (ENSMUST00000208339.1/ENSMUST00000208339.1, intron 1 of 1)	11	79239372	79254671	15300	2	78889	-12404	ENSMUSG00000017677	Wsb1	WD repeat and SOCS box-containing 1
peak_6203	chr3	34775589	34775934	346	1.67992	0.000306551	0.00189768	Intron (ENSMUST00000197492.1/102638436, intron 1 of 1)	3	34772075	34782346	10272	1	102638436	3514	ENSMUSG00000106519	Gm38509	predicted gene, 38509
peak_31015	chr13	112757155	112757657	503	1.67833	4.96119e-06	5.6068e-05	Distal Intergenic	13	112800792	112867894	67103	1	19012	-43135	ENSMUSG00000021759	Plpp1	phospholipid phosphatase 1
peak_3718	chr2	68873792	68874154	363	1.67668	0.00249712	0.0108339	Intron (ENSMUST00000028426.8/241447, intron 1 of 9)	2	68861441	69114282	252842	1	241447	12351	ENSMUSG00000027035	Cers6	ceramide synthase 6
peak_40260	chr19	54982881	54983126	246	1.67663	0.0041777	0.0165719	Distal Intergenic	19	55067268	55127238	59971	2	14732	144112	ENSMUSG00000024978	Gpam	glycerol-3-phosphate acyltransferase, mitochondrial
peak_23511	chr10	75044440	75044817	378	1.67649	5.47593e-05	0.000444993	Exon (ENSMUST00000136944.7/76877, exon 4 of 6)	10	75037058	75054748	17691	1	76877	7382	ENSMUSG00000020175	Rab36	RAB36, member RAS oncogene family
peak_13007	chr5	143593690	143594002	313	1.67513	0.00336435	0.0138748	Distal Intergenic	5	143622447	143710250	87804	1	19159	-28445	ENSMUSG00000018001	Cyth3	cytohesin 3
peak_14406	chr6	86973828	86974214	387	1.67504	0.00283572	0.0120447	Intron (ENSMUST00000089519.12/269774, intron 16 of 20)	6	87009236	87028461	19226	1	56748	-35022	ENSMUSG00000029993	Nfu1	NFU1 iron-sulfur cluster scaffold
peak_3535	chr2	52657740	52658245	506	1.67478	0.00032476	0.00199099	Intron (ENSMUST00000178799.7/12298, intron 2 of 13)	2	52428320	52676831	248512	2	12298	18586	ENSMUSG00000017412	Cacnb4	calcium channel, voltage-dependent, beta 4 subunit
peak_4352	chr2	110156234	110156663	430	1.6738	0.000134854	0.000956395	Intron (ENSMUST00000150183.8/68201, intron 2 of 2)	2	110031250	110050479	19230	2	75517	-105755	ENSMUSG00000086186	Ccdc34os	coiled-coil domain containing 34, opposite strand
peak_23361	chr10	66885290	66885977	688	1.67335	8.05557e-10	2.62936e-08	Distal Intergenic	10	66912489	66920258	7770	2	68488	34281	NA	1110002J07Rik	RIKEN cDNA 1110002J07 gene
peak_27423	chr11	107390575	107391122	548	1.67196	5.20793e-08	1.04386e-06	Intron (ENSMUST00000103064.9/71795, intron 1 of 9)	11	107207892	107470699	262808	2	71795	79577	ENSMUSG00000040430	Pitpnc1	phosphatidylinositol transfer protein, cytoplasmic 1
peak_34544	chr15	98625996	98626802	807	1.67157	5.99247e-13	4.19371e-11	Distal Intergenic	15	98630840	98644529	13690	1	12297	-4038	ENSMUSG00000003352	Cacnb3	calcium channel, voltage-dependent, beta 3 subunit
peak_32790	chr15	13979895	13980263	369	1.6715	0.000504129	0.00290476	Distal Intergenic	15	13028701	13173675	144975	2	12563	-806220	ENSMUSG00000039385	Cdh6	cadherin 6
peak_39484	chr19	9065959	9066497	539	1.67132	1.64865e-11	8.07507e-10	Intron (ENSMUST00000237912.1/66395, intron 5 of 6)	19	9083636	9087958	4323	2	22287	21461	ENSMUSG00000024653	Scgb1a1	secretoglobin, family 1A, member 1 (uteroglobin)
peak_32046	chr14	66921078	66921909	832	1.67119	4.39629e-05	0.000368724	Downstream (<=300bp)	14	66911170	66921023	9854	1	239157	9908	ENSMUSG00000046204	Pnma2	paraneoplastic antigen MA2
peak_16846	chr7	81681355	81681640	286	1.67116	0.00238688	0.010439	Intron (ENSMUST00000098326.2/26557, intron 1 of 8)	7	81600481	81707527	107047	2	26557	25887	ENSMUSG00000025813	Homer2	homer scaffolding protein 2
peak_36714	chr17	34662583	34662870	288	1.67106	0.000141391	0.000993707	Intron (ENSMUST00000238967.1/81877, intron 1 of 43)	17	34660457	34719815	59359	1	81877	2126	ENSMUSG00000033327	Tnxb	tenascin XB
peak_12739	chr5	136017206	136017658	453	1.67095	5.07244e-09	1.34602e-07	Intron (ENSMUST00000111142.8/74198, intron 4 of 10)	5	136038496	136046487	7992	1	100647	-20838	ENSMUSG00000042985	Upk3b	uroplakin 3B
peak_25126	chr11	17386745	17387115	371	1.67092	2.88881e-05	0.000256956	Distal Intergenic	11	17257579	17269176	11598	1	57316	129166	ENSMUSG00000000581	C1d	C1D nuclear receptor co-repressor
peak_6953	chr3	89880108	89880729	622	1.67009	1.90968e-08	4.37816e-07	Intron (ENSMUST00000197679.4/16194, intron 6 of 9)	3	89864059	89913196	49138	2	16194	32467	ENSMUSG00000027947	Il6ra	interleukin 6 receptor, alpha
peak_30398	chr13	62897961	62898373	413	1.66782	0.000255995	0.00163143	Distal Intergenic	13	62864753	62888282	23530	2	14121	-9679	ENSMUSG00000069805	Fbp1	fructose bisphosphatase 1
peak_3015	chr2	28387438	28387696	259	1.66764	0.00110379	0.00556612	Distal Intergenic	2	28446800	28455508	8709	1	241289	-59104	ENSMUSG00000035829	Ppp1r26	protein phosphatase 1, regulatory subunit 26
peak_26254	chr11	74555885	74556340	456	1.66712	2.24303e-06	2.79718e-05	Intron (ENSMUST00000102521.8/380711, intron 2 of 24)	11	74383356	74610915	227560	2	380711	54575	ENSMUSG00000038807	Rap1gap2	RAP1 GTPase activating protein 2
peak_14539	chr6	91383719	91384141	423	1.66706	1.94757e-06	2.48525e-05	Intron (ENSMUST00000032180.6/22421, intron 3 of 3)	6	91363981	91411363	47383	2	22421	27222	ENSMUSG00000030093	Wnt7a	wingless-type MMTV integration site family, member 7A
peak_31158	chr14	13252367	13252829	463	1.66672	1.37142e-08	3.26752e-07	Intron (ENSMUST00000060526.10/328354, intron 2 of 3)	14	13157388	13284638	127251	2	328354	31809	ENSMUSG00000051729	Gm5087	predicted gene 5087
peak_23192	chr10	59718359	59718682	324	1.66651	0.0024204	0.0105587	Intron (ENSMUST00000165563.7/216001, intron 1 of 11)	10	59702477	59864132	161656	1	216001	15882	ENSMUSG00000020111	Micu1	mitochondrial calcium uptake 1
peak_22570	chr10	16990308	16990532	225	1.66601	0.0124804	0.0405599	Exon (ENSMUST00000207720.1/100504235, exon 2 of 13)	10	16906427	17095807	189381	2	100504235	105275	ENSMUSG00000101969	Gm20125	predicted gene, 20125
peak_37590	chr17	87326965	87327608	644	1.666	2.91264e-06	3.50825e-05	Intron (ENSMUST00000041110.11/225049, intron 8 of 19)	17	87282886	87381769	98884	1	225049	44079	ENSMUSG00000036918	Ttc7	tetratricopeptide repeat domain 7
peak_25042	chr11	8227905	8228118	214	1.66534	0.0137644	0.0437886	Distal Intergenic	11	8431652	8664681	233030	2	319939	436563	ENSMUSG00000020422	Tns3	tensin 3
peak_25635	chr11	52565516	52565969	454	1.66527	0.00068938	0.00376963	Distal Intergenic	11	52396428	52408728	12301	1	213673	169088	ENSMUSG00000036275	9530068E07Rik	RIKEN cDNA 9530068E07 gene
peak_28032	chr12	3719015	3719720	706	1.66523	3.29163e-11	1.52271e-09	Exon (ENSMUST00000168806.7/13528, exon 9 of 9)	12	3806007	3914443	108437	1	13435	-86287	ENSMUSG00000020661	Dnmt3a	DNA methyltransferase 3A
peak_11374	chr5	64364582	64365165	584	1.66471	8.44814e-15	8.42569e-13	Distal Intergenic	5	64454813	64467943	13131	2	69999	102778	ENSMUSG00000100911	1700027F09Rik	RIKEN cDNA 1700027F09 gene
peak_35168	chr16	24780528	24781179	652	1.66421	1.10746e-06	1.50964e-05	Intron (ENSMUST00000038053.13/210126, intron 8 of 12)	16	24529394	24530362	969	1	624582	251134	NA	Morf4l1-ps1	mortality factor 4 like 1, pseudogene 1
peak_32577	chr15	6411394	6411644	251	1.66417	0.000160401	0.00110089	Intron (ENSMUST00000159552.1/13132, intron 1 of 5)	15	6445327	6498751	53425	1	12279	-33683	ENSMUSG00000022149	C9	complement component 9
peak_35043	chr16	18231979	18232540	562	1.66392	1.44549e-05	0.000141869	Intron (ENSMUST00000076957.6/27801, intron 1 of 10)	16	18220753	18235136	14384	2	27801	2596	ENSMUSG00000060166	Zdhhc8	zinc finger, DHHC domain containing 8
peak_26619	chr11	86023245	86023930	686	1.66206	5.01018e-11	2.21015e-09	Distal Intergenic	11	85886422	85916097	29676	1	21387	136823	ENSMUSG00000000094	Tbx4	T-box 4
peak_41285	chrX	169087311	169087613	303	1.66199	0.000928304	0.00481226	Intron (ENSMUST00000033721.12/11856, intron 1 of 12)	20	169176114	169187200	11087	2	11704	99587	ENSMUSG00000031354	Amelx	amelogenin, X-linked
peak_37154	chr17	59076571	59077134	564	1.66156	0.0042893	0.0169268	Distal Intergenic	17	58999618	59013372	13755	2	67993	-63199	ENSMUSG00000024228	Nudt12	nudix (nucleoside diphosphate linked moiety X)-type motif 12
peak_36877	chr17	45087145	45087396	252	1.65992	0.00969879	0.0330088	Intron (ENSMUST00000050630.13/109115, intron 11 of 11)	17	44879770	44880295	526	2	75341	-206850	NA	4930564C03Rik	RIKEN cDNA 4930564C03 gene
peak_36162	chr17	15214007	15214538	532	1.65925	0.000190475	0.00127508	Distal Intergenic	17	15231581	15247917	16337	2	328747	33379	ENSMUSG00000097624	Gm5091	predicted gene 5091
peak_8352	chr4	33465891	33466180	290	1.65879	0.000415666	0.00246274	Intron (ENSMUST00000108153.8/24018, intron 14 of 15)	4	33438081	33438209	129	1	102465904	27810	ENSMUSG00000098310	Mir8118	microRNA 8118
peak_2364	chr1	184612836	184613161	326	1.65875	0.000214077	0.00140618	Intron (ENSMUST00000193667.5/ENSMUST00000193667.5, intron 2 of 2)	1	184527841	184557691	29851	2	73590	-55145	ENSMUSG00000101574	1700112H15Rik	RIKEN cDNA 1700112H15 gene
peak_20209	chr8	124045807	124046139	333	1.65868	0.00015264	0.00105924	Intron (ENSMUST00000127664.1/108148, intron 1 of 15)	8	124022641	124022722	82	1	100316819	23166	ENSMUSG00000088414	Mir1967	microRNA 1967
peak_12759	chr5	136784539	136784869	331	1.65864	0.0055628	0.0210241	Intron (ENSMUST00000057497.12/140709, intron 3 of 12)	5	136693146	136701094	7949	1	59310	91393	ENSMUSG00000005474	Myl10	myosin, light chain 10, regulatory
peak_33687	chr15	74607652	74608178	527	1.65801	0.000311767	0.00192362	Exon (ENSMUST00000137963.7/69439, exon 21 of 24)	15	74606029	74636353	30325	2	69439	28175	ENSMUSG00000022603	Mroh4	maestro heat-like repeat family member 4
peak_38909	chr18	74009269	74009616	348	1.65771	1.87367e-05	0.000177359	Intron (ENSMUST00000162863.7/225724, intron 1 of 4)	18	74017907	74020088	2182	1	77855	-8291	ENSMUSG00000090263	D730045A05Rik	RIKEN cDNA D730045A05 gene
peak_1262	chr1	120556741	120557360	620	1.65752	6.92451e-07	1.00638e-05	Distal Intergenic	1	120602418	120607992	5575	1	13798	-45058	ENSMUSG00000058665	En1	engrailed 1
peak_36322	chr17	25083340	25083589	250	1.65733	0.00722769	0.0259505	Promoter (<=1kb)	17	25057702	25083591	25890	2	407831	2	ENSMUSG00000024168	Tmem204	transmembrane protein 204
peak_11438	chr5	65991241	65991497	257	1.65709	9.94719e-05	0.00074097	Intron (ENSMUST00000201351.3/231253, intron 4 of 6)	5	65979358	66004285	24928	2	231253	12788	ENSMUSG00000054598	9130230L23Rik	RIKEN cDNA 9130230L23 gene
peak_13028	chr5	144479688	144479942	255	1.65445	0.0031721	0.0132299	Distal Intergenic	5	144545902	144557478	11577	1	53324	-65960	ENSMUSG00000059991	Nptx2	neuronal pentraxin 2
peak_9191	chr4	101472922	101473405	484	1.65364	0.00428474	0.0169104	Distal Intergenic	4	101496631	101642799	146169	1	72685	-23226	ENSMUSG00000028528	Dnajc6	DnaJ heat shock protein family (Hsp40) member C6
peak_11069	chr5	34955706	34956012	307	1.65344	0.00914314	0.0314768	Intron (ENSMUST00000030984.13/71729, intron 1 of 16)	5	34949445	35039644	90200	1	71729	6261	ENSMUSG00000029101	Rgs12	regulator of G-protein signaling 12
peak_23075	chr10	45883825	45884103	279	1.65237	0.000815556	0.0043211	Distal Intergenic	10	45807704	45852283	44580	1	320363	76121	ENSMUSG00000110874	D030045P18Rik	RIKEN cDNA D030045P18 gene
peak_37138	chr17	57079836	57080382	547	1.65212	9.68595e-06	0.000100637	Promoter (1-2kb)	17	57065905	57078514	12610	2	70785	-1322	ENSMUSG00000002668	Dennd1c	DENN/MADD domain containing 1C
peak_9491	chr4	118008296	118008940	645	1.65117	1.01302e-06	1.39985e-05	Intron (ENSMUST00000030263.8/20441, intron 5 of 11)	4	117926162	117929763	3602	2	11876	-78533	ENSMUSG00000028539	Artn	artemin
peak_1790	chr1	156578667	156578936	270	1.65074	0.00699125	0.0252908	Intron (ENSMUST00000173929.7/11352, intron 1 of 2)	1	156558786	156649568	90783	1	11352	19881	ENSMUSG00000026596	Abl2	v-abl Abelson murine leukemia viral oncogene 2 (arg, Abelson-related gene)
peak_38473	chr18	56370444	56370671	228	1.65065	0.000310697	0.0019196	Distal Intergenic	18	56400337	56503792	103456	1	107022	-29666	ENSMUSG00000001700	Gramd3	GRAM domain containing 3
peak_286	chr1	39499555	39499956	402	1.65064	0.00155295	0.00734833	Distal Intergenic	1	39371492	39478755	107264	2	54610	-20800	ENSMUSG00000003134	Tbc1d8	TBC1 domain family, member 8
peak_8211	chr4	15046407	15046869	463	1.65062	0.000288011	0.00180024	Intron (ENSMUST00000041606.13/69352, intron 5 of 12)	4	14952245	15149794	197550	2	69352	102925	ENSMUSG00000040536	Necab1	N-terminal EF-hand calcium binding protein 1
peak_33210	chr15	44666837	44667591	755	1.65031	1.2605e-09	3.88114e-08	Distal Intergenic	15	44619175	44641515	22341	1	55960	47662	ENSMUSG00000022339	Ebag9	estrogen receptor-binding fragment-associated gene 9
peak_22585	chr10	17579270	17579817	548	1.65019	3.67923e-05	0.000316174	Intron (ENSMUST00000219966.1/ENSMUST00000219966.1, intron 1 of 2)	10	17723218	17725674	2457	1	17684	-143401	ENSMUSG00000039910	Cited2	Cbp/p300-interacting transactivator, with Glu/Asp-rich carboxy-terminal domain, 2
peak_7327	chr3	104298959	104299179	221	1.6496	0.000476604	0.0027674	Distal Intergenic	3	104013259	104220374	207116	2	99470	-78585	ENSMUSG00000052539	Magi3	membrane associated guanylate kinase, WW and PDZ domain containing 3
peak_20066	chr8	121248691	121249592	902	1.64914	7.15736e-06	7.70606e-05	Intron (ENSMUST00000127664.1/108148, intron 1 of 15)	8	121127940	121130644	2705	1	14241	120751	ENSMUSG00000097084	Foxl1	forkhead box L1
peak_3013	chr2	28294651	28295033	383	1.64799	0.00245401	0.0106839	Distal Intergenic	2	28192992	28230736	37745	1	56177	101659	ENSMUSG00000026833	Olfm1	olfactomedin 1
peak_27097	chr11	100389941	100390433	493	1.64741	3.38281e-12	2.01553e-10	Intron (ENSMUST00000001592.14/16480, intron 1 of 13)	11	100368958	100397763	28806	2	16480	7330	ENSMUSG00000001552	Jup	junction plakoglobin
peak_3062	chr2	29643478	29643781	304	1.64614	7.02235e-05	0.000551431	Intron (ENSMUST00000095087.10/107746, intron 1 of 25)	2	29619720	29740978	121259	1	107746	23758	ENSMUSG00000039844	Rapgef1	Rap guanine nucleotide exchange factor (GEF) 1
peak_30714	chr13	94328099	94328437	339	1.64523	0.00362381	0.014759	Distal Intergenic	13	94355839	94358923	3085	2	328309	30486	ENSMUSG00000042857	Gm9776	predicted gene 9776
peak_9087	chr4	96556128	96556381	254	1.64503	8.69413e-06	9.14833e-05	Distal Intergenic	4	96516138	96553661	37524	2	13110	-2467	ENSMUSG00000052914	Cyp2j6	cytochrome P450, family 2, subfamily j, polypeptide 6
peak_19339	chr8	86770401	86770645	245	1.64499	0.000154847	0.00107078	Distal Intergenic	8	86724007	86745934	21928	2	20437	-24467	ENSMUSG00000036840	Siah1a	siah E3 ubiquitin protein ligase 1A
peak_14626	chr6	96060525	96060905	381	1.64415	0.00106484	0.00539607	Distal Intergenic	6	96113154	96657198	544045	1	320265	-52249	ENSMUSG00000059187	Tafa1	TAFA chemokine like family member 1
peak_27359	chr11	105577376	105577675	300	1.64405	0.00892674	0.0308491	Distal Intergenic	11	105589986	105929304	339319	1	77097	-12311	ENSMUSG00000053580	Tanc2	tetratricopeptide repeat, ankyrin repeat and coiled-coil containing 2
peak_20962	chr9	49527414	49527734	321	1.64381	0.00332449	0.0137433	Intron (ENSMUST00000216483.1/100036537, intron 2 of 5)	9	49518288	49572591	54304	1	100036537	9126	ENSMUSG00000079564	Gm11149	predicted gene 11149
peak_30029	chr13	39523784	39524492	709	1.64356	1.28555e-11	6.56123e-10	Distal Intergenic	13	38932136	38960875	28740	2	108652	-562909	ENSMUSG00000021432	Slc35b3	solute carrier family 35, member B3
peak_8151	chr4	9487052	9487752	701	1.64299	1.21558e-07	2.19176e-06	Intron (ENSMUST00000078139.12/65973, intron 20 of 23)	4	9448069	9669344	221276	2	65973	181592	ENSMUSG00000028207	Asph	aspartate-beta-hydroxylase
peak_37229	chr17	66419277	66419800	524	1.64295	1.73501e-07	3.00246e-06	Intron (ENSMUST00000086693.11/68617, intron 3 of 13)	17	66336982	66449750	112769	2	68617	29950	ENSMUSG00000052105	Mtcl1	microtubule crosslinking factor 1
peak_14104	chr6	66848827	66849243	417	1.64213	0.00520695	0.0198885	Distal Intergenic	6	66804415	66805332	918	2	546903	-43495	ENSMUSG00000093755	Vmn1r39	vomeronasal 1 receptor 39
peak_15151	chr6	126981606	126982129	524	1.64179	0.000722358	0.00391419	Distal Intergenic	6	127015586	127028187	12602	1	14177	-33457	ENSMUSG00000000183	Fgf6	fibroblast growth factor 6
peak_22394	chr10	4413827	4414204	378	1.64165	1.85625e-06	2.381e-05	Intron (ENSMUST00000132184.1/ENSMUST00000132184.1, intron 1 of 1)	10	4401915	4432388	30474	2	66084	18184	ENSMUSG00000019763	Rmnd1	required for meiotic nuclear division 1 homolog
peak_18417	chr8	24568503	24568982	480	1.64105	1.63672e-06	2.12785e-05	Intron (ENSMUST00000121992.1/209176, intron 1 of 9)	8	24531892	24576333	44442	2	209176	7351	ENSMUSG00000031549	Ido2	indoleamine 2,3-dioxygenase 2
peak_12101	chr5	113249327	113249798	472	1.64036	8.75105e-06	9.19651e-05	Intron (ENSMUST00000048112.12/52850, intron 24 of 24)	5	113226909	113239263	12355	1	333048	22418	ENSMUSG00000066964	Tmem211	transmembrane protein 211
peak_11455	chr5	66517551	66518055	505	1.64025	2.88572e-06	3.48091e-05	Intron (ENSMUST00000162366.7/11787, intron 2 of 15)	5	66298703	66618784	320082	2	11787	100729	ENSMUSG00000029207	Apbb2	amyloid beta (A4) precursor protein-binding, family B, member 2
peak_14563	chr6	91806092	91806451	360	1.63907	0.00900143	0.0310656	Intron (ENSMUST00000162300.7/243547, intron 1 of 23)	6	91761509	91827250	65742	2	243547	20799	ENSMUSG00000030098	Grip2	glutamate receptor interacting protein 2
peak_890	chr1	86462217	86462493	277	1.6389	0.00311033	0.013013	Distal Intergenic	1	86426329	86428052	1724	1	71863	35888	ENSMUSG00000036574	Tex44	testis expressed 44
peak_16514	chr7	58691135	58691534	400	1.63804	0.000763049	0.00409332	Intron (ENSMUST00000168747.2/11982, intron 1 of 20)	7	58658246	58829420	171175	1	11982	32889	ENSMUSG00000025324	Atp10a	ATPase, class V, type 10A
peak_13168	chr5	149381738	149382225	488	1.63725	0.00146311	0.00700102	Intron (ENSMUST00000202022.3/ENSMUST00000202022.3, intron 4 of 6)	5	149368476	149431723	63248	1	70717	13262	ENSMUSG00000029659	Medag	mesenteric estrogen dependent adipogenesis
peak_694	chr1	74070205	74070693	489	1.63712	0.00757386	0.0269298	Intron (ENSMUST00000169786.7/21961, intron 2 of 34)	1	73910231	74124449	214219	2	21961	53756	ENSMUSG00000055322	Tns1	tensin 1
peak_13970	chr6	53337403	53337865	463	1.63655	6.71156e-06	7.29456e-05	Intron (ENSMUST00000205222.2/231991, intron 1 of 3)	6	53287270	53700376	413107	1	231991	50133	ENSMUSG00000053007	Creb5	cAMP responsive element binding protein 5
peak_12805	chr5	137660113	137660443	331	1.63654	6.90901e-05	0.000544102	Exon (ENSMUST00000100544.10/231801, exon 7 of 13)	5	137643031	137645714	2684	2	16369	-14399	ENSMUSG00000047182	Irs3	insulin receptor substrate 3
peak_34669	chr15	100700459	100701028	570	1.63653	2.41396e-05	0.000219833	Intron (ENSMUST00000229410.1/ENSMUST00000229410.1, intron 1 of 2)	15	100674421	100687921	13501	2	109901	-12538	ENSMUSG00000023031	Cela1	chymotrypsin-like elastase family, member 1
peak_10884	chr5	29703150	29703418	269	1.63651	5.64078e-07	8.40215e-06	Distal Intergenic	5	29735688	29818134	82447	1	23950	-32270	ENSMUSG00000029131	Dnajb6	DnaJ heat shock protein family (Hsp40) member B6
peak_23058	chr10	44873590	44874145	556	1.63597	1.77336e-05	0.000168986	Distal Intergenic	10	45067203	45167198	99996	1	19072	-193058	ENSMUSG00000019849	Prep	prolyl endopeptidase
peak_14536	chr6	91282963	91283484	522	1.63591	3.11288e-07	5.02073e-06	Distal Intergenic	6	91212455	91272540	60086	1	14115	70508	ENSMUSG00000064080	Fbln2	fibulin 2
peak_13359	chr6	20037805	20038215	411	1.63574	4.01789e-07	6.27216e-06	Distal Intergenic	6	19555342	19555461	120	1	102465192	482463	ENSMUSG00000099149	Mir6370	microRNA 6370
peak_31522	chr14	33258378	33258772	395	1.63463	0.00233942	0.010276	Intron (ENSMUST00000111956.8/239027, intron 2 of 10)	14	33214026	33369934	155909	1	239027	44352	ENSMUSG00000063506	Arhgap22	Rho GTPase activating protein 22
peak_33968	chr15	79368414	79369024	611	1.63452	1.58374e-06	2.06742e-05	Intron (ENSMUST00000074991.9/223693, intron 5 of 8)	15	79375228	79375300	73	2	100316695	6276	ENSMUSG00000088901	Mir1943	microRNA 1943
peak_12105	chr5	113621553	113621838	286	1.63437	0.000321711	0.00197445	Intron (ENSMUST00000047936.12/14747, intron 1 of 2)	5	113612354	113650426	38073	2	14747	28588	ENSMUSG00000042190	Cmklr1	chemokine-like receptor 1
peak_1018	chr1	90732891	90733215	325	1.63402	0.000200417	0.00133235	Distal Intergenic	1	90765923	90843971	78049	2	12835	110756	ENSMUSG00000048126	Col6a3	collagen, type VI, alpha 3
peak_14	chr1	7313524	7313800	277	1.63351	0.000462204	0.0026963	Distal Intergenic	1	7088920	7173628	84709	1	319263	224604	ENSMUSG00000051285	Pcmtd1	protein-L-isoaspartate (D-aspartate) O-methyltransferase domain containing 1
peak_35768	chr16	90483499	90483728	230	1.63312	0.013537	0.043225	Intron (ENSMUST00000065856.7/26559, intron 8 of 10)	16	90386013	90499553	113541	1	26559	97486	ENSMUSG00000053414	Hunk	hormonally upregulated Neu-associated kinase
peak_26273	chr11	74973263	74973663	401	1.63304	0.000300165	0.00186536	Intron (ENSMUST00000045281.12/103677, intron 8 of 18)	11	74906359	74925948	19590	2	27364	-47315	ENSMUSG00000001323	Srr	serine racemase
peak_33825	chr15	77245479	77245818	340	1.63295	0.000274529	0.0017319	5' UTR	15	77078990	77307004	228015	2	93686	61186	ENSMUSG00000033565	Rbfox2	RNA binding protein, fox-1 homolog (C. elegans) 2
peak_37779	chr18	12320879	12321256	378	1.63286	0.00110823	0.00558306	Distal Intergenic	18	12333819	12583013	249195	1	16774	-12563	ENSMUSG00000024421	Lama3	laminin, alpha 3
peak_36784	chr17	35799006	35799269	264	1.63285	0.000198918	0.00132452	Distal Intergenic	17	35821684	35822923	1240	1	15937	-22415	ENSMUSG00000003541	Ier3	immediate early response 3
peak_19463	chr8	92938726	92939353	628	1.63253	5.79858e-06	6.43265e-05	Distal Intergenic	8	92960079	93001667	41589	1	20538	-20726	ENSMUSG00000055368	Slc6a2	solute carrier family 6 (neurotransmitter transporter, noradrenalin), member 2
peak_27084	chr11	99637259	99637628	370	1.63218	0.000233704	0.00151005	Distal Intergenic	11	99634111	99635084	974	2	68673	-2175	ENSMUSG00000044649	Krtap4-2	keratin associated protein 4-2
peak_40525	chrX	20914945	20915355	411	1.63154	0.0002193	0.00143432	Intron (ENSMUST00000115345.7/20964, intron 1 of 12)	20	20860511	20921004	60494	2	20964	5649	ENSMUSG00000037217	Syn1	synapsin I
peak_8884	chr4	64098340	64098758	419	1.6312	2.12066e-05	0.000196724	Intron (ENSMUST00000141428.7/ENSMUST00000141428.7, intron 3 of 4)	4	63959785	64047015	87231	2	21923	-51325	ENSMUSG00000028364	Tnc	tenascin C
peak_3493	chr2	49742092	49742512	421	1.63087	0.00086992	0.00456288	Intron (ENSMUST00000028102.13/16574, intron 19 of 25)	2	49787688	49948849	161162	1	71897	-45176	ENSMUSG00000026765	Lypd6b	LY6/PLAUR domain containing 6B
peak_18655	chr8	45233377	45233694	318	1.63003	9.74661e-05	0.000728262	Distal Intergenic	8	45241174	45262031	20858	2	109821	28337	ENSMUSG00000031645	F11	coagulation factor XI
peak_16054	chr7	29146802	29147194	393	1.62989	0.00149662	0.00713492	Intron (ENSMUST00000161522.7/233046, intron 9 of 16)	7	29152510	29156234	3725	2	73833	9040	ENSMUSG00000030590	Fam98c	family with sequence similarity 98, member C
peak_20817	chr9	41577792	41578081	290	1.62923	2.02592e-05	0.000188997	Exon (ENSMUST00000216299.1/ENSMUST00000216299.1, exon 1 of 1)	9	41581926	41582002	77	1	387236	-3845	ENSMUSG00000093354	Mir125b-1	microRNA 125b-1
peak_19101	chr8	75194631	75194879	249	1.62911	0.00427294	0.01688	Distal Intergenic	8	75213944	75224113	10170	1	75141	-19065	ENSMUSG00000034472	Rasd2	RASD family, member 2
peak_33535	chr15	64331067	64331467	401	1.62762	5.09285e-07	7.7027e-06	Intron (ENSMUST00000177374.7/13196, intron 2 of 30)	15	64086857	64382919	296063	2	13196	51452	ENSMUSG00000022377	Asap1	ArfGAP with SH3 domain, ankyrin repeat and PH domain1
peak_10888	chr5	29751238	29751808	571	1.6276	3.19989e-06	3.79806e-05	Intron (ENSMUST00000008733.14/23950, intron 3 of 9)	5	29735334	29735936	603	2	332993	-15302	ENSMUSG00000053121	Gm5129	predicted gene 5129
peak_3903	chr2	77201104	77201403	300	1.62623	0.00567205	0.0213471	Intron (ENSMUST00000102660.7/228071, intron 10 of 17)	2	77009902	77170636	160735	2	545428	-30468	ENSMUSG00000044033	Ccdc141	coiled-coil domain containing 141
peak_26421	chr11	78382760	78383013	254	1.62614	0.00227036	0.0100314	Intron (ENSMUST00000108294.1/15218, intron 1 of 8)	11	78357577	78386558	28982	2	15218	3545	ENSMUSG00000002057	Foxn1	forkhead box N1
peak_23401	chr10	67785547	67785862	316	1.62576	0.000414551	0.00245719	Exon (ENSMUST00000219006.1/ENSMUST00000219006.1, exon 1 of 1)	10	67886103	67912662	26560	2	216049	126800	ENSMUSG00000037855	Zfp365	zinc finger protein 365
peak_14509	chr6	90695807	90696422	616	1.62568	7.12761e-18	1.27956e-15	Intron (ENSMUST00000101153.9/232227, intron 1 of 13)	6	90604725	90646412	41688	1	71699	91082	ENSMUSG00000030089	Slc41a3	solute carrier family 41, member 3
peak_19486	chr8	94110630	94111057	428	1.62539	0.00207388	0.00930866	Distal Intergenic	8	94067954	94098928	30975	2	67378	-11702	ENSMUSG00000031755	Bbs2	Bardet-Biedl syndrome 2 (human)
peak_13890	chr6	51102905	51103418	514	1.62529	4.9396e-05	0.000407912	Distal Intergenic	6	51269812	51269910	99	2	387166	166492	ENSMUSG00000065505	Mir148a	microRNA 148a
peak_4948	chr2	139788506	139788935	430	1.62421	3.38938e-07	5.40337e-06	Distal Intergenic	2	139678178	139758581	80404	1	319909	110328	ENSMUSG00000074766	Ism1	isthmin 1, angiogenesis inhibitor
peak_39636	chr19	21227180	21227531	352	1.62354	8.62846e-05	0.000657323	Intron (ENSMUST00000235456.1/ENSMUST00000235456.1, intron 1 of 5)	19	21272278	21286840	14563	1	22682	-44747	ENSMUSG00000024750	Zfand5	zinc finger, AN1-type domain 5
peak_39055	chr18	79466948	79467395	448	1.62322	8.09993e-10	2.64175e-08	Distal Intergenic	18	78750380	79109391	359012	2	240427	-357557	ENSMUSG00000024548	Setbp1	SET binding protein 1
peak_21272	chr9	62438771	62439030	260	1.62273	0.00107036	0.00542071	Intron (ENSMUST00000048043.11/235431, intron 3 of 11)	9	62341293	62378812	37520	1	11737	97478	ENSMUSG00000032249	Anp32a	acidic (leucine-rich) nuclear phosphoprotein 32 family, member A
peak_18207	chr8	8602625	8603073	449	1.6221	1.06452e-05	0.000109122	Distal Intergenic	8	8617434	8661242	43809	2	13642	58169	ENSMUSG00000001300	Efnb2	ephrin B2
peak_2497	chr1	191425925	191426253	329	1.62179	0.00266955	0.0114592	Distal Intergenic	1	191351975	191399299	47325	2	226849	-26626	ENSMUSG00000026626	Ppp2r5a	protein phosphatase 2, regulatory subunit B', alpha
peak_36388	chr17	26476394	26476893	500	1.62173	0.00118017	0.00588659	Intron (ENSMUST00000235705.1/ENSMUST00000235705.1, intron 1 of 2)	17	26414829	26446349	31521	1	240055	61565	ENSMUSG00000034413	Neurl1b	neuralized E3 ubiquitin protein ligase 1B
peak_40334	chr19	57615913	57616386	474	1.62061	0.000110417	0.000809213	Intron (ENSMUST00000077282.6/226255, intron 1 of 28)	19	57611034	58133343	522310	1	226255	4879	ENSMUSG00000054843	Atrnl1	attractin like 1
peak_19059	chr8	72310771	72311225	455	1.62044	1.42683e-08	3.39365e-07	Distal Intergenic	8	72319033	72321656	2624	1	16598	-7808	ENSMUSG00000055148	Klf2	Kruppel-like factor 2 (lung)
peak_2616	chr2	4587269	4587544	276	1.62004	6.85131e-05	0.00054028	Exon (ENSMUST00000142452.1/209630, exon 4 of 4)	2	4622058	4652113	30056	2	67229	64569	ENSMUSG00000039449	Prpf18	pre-mRNA processing factor 18
peak_34055	chr15	80979172	80980165	994	1.61887	2.49976e-17	4.01615e-15	Promoter (1-2kb)	15	80977765	81012290	34526	1	105835	1407	ENSMUSG00000042303	Sgsm3	small G protein signaling modulator 3
peak_21016	chr9	51215416	51215712	297	1.6186	0.000269496	0.00170458	Promoter (1-2kb)	9	51213708	51240080	26373	1	18985	1708	ENSMUSG00000032053	Pou2af1	POU domain, class 2, associating factor 1
peak_109	chr1	23228516	23228803	288	1.61837	4.95396e-10	1.706e-08	Intron (ENSMUST00000191045.1/ENSMUST00000191045.1, intron 1 of 3)	1	23272269	23272339	71	1	387225	-43466	ENSMUSG00000065405	Mir30a	microRNA 30a
peak_14138	chr6	70872221	70872541	321	1.61816	0.000132468	0.000943194	Intron (ENSMUST00000034093.14/13666, intron 2 of 16)	6	70844515	70905245	60731	1	13666	27706	ENSMUSG00000031668	Eif2ak3	eukaryotic translation initiation factor 2 alpha kinase 3
peak_13010	chr5	143642318	143642633	316	1.61804	0.000648464	0.00358004	Intron (ENSMUST00000116456.9/19159, intron 1 of 12)	5	143622447	143710250	87804	1	19159	19871	ENSMUSG00000018001	Cyth3	cytohesin 3
peak_38981	chr18	76056862	76057383	522	1.61793	3.93903e-08	8.17299e-07	Intron (ENSMUST00000058997.14/207259, intron 3 of 4)	18	76091557	76098471	6915	2	73009	41088	ENSMUSG00000117797	2900057B20Rik	RIKEN cDNA 2900057B20 gene
peak_18112	chr7	144430398	144431183	786	1.61772	2.98253e-07	4.82936e-06	Distal Intergenic	7	144435733	144471009	35277	2	13043	39826	ENSMUSG00000031078	Cttn	cortactin
peak_27895	chr11	119715546	119716155	610	1.61758	3.7645e-06	4.39583e-05	Intron (ENSMUST00000125583.7/74370, intron 3 of 12)	11	119602905	119899576	296672	1	74370	112641	ENSMUSG00000025583	Rptor	regulatory associated protein of MTOR, complex 1
peak_10970	chr5	32035717	32036304	588	1.61645	8.58838e-22	2.8144e-19	Intron (ENSMUST00000201352.3/107976, intron 10 of 11)	5	32135801	32157842	22042	1	14284	-99497	ENSMUSG00000029135	Fosl2	fos-like antigen 2
peak_32599	chr15	7048645	7048891	247	1.61515	8.85815e-05	0.000672217	Distal Intergenic	15	7090614	7197489	106876	1	16880	-41723	ENSMUSG00000054263	Lifr	LIF receptor alpha
peak_40173	chr19	47235597	47235947	351	1.61485	0.000140377	0.000987836	Intron (ENSMUST00000111808.10/18011, intron 1 of 5)	19	47273519	47273589	71	2	102466782	37642	ENSMUSG00000098786	Mir6995	microRNA 6995
peak_12878	chr5	139572483	139572753	271	1.61446	0.00721052	0.0259092	Distal Intergenic	5	139543494	139548179	4686	1	22255	28989	ENSMUSG00000029546	Uncx	UNC homeobox
peak_6545	chr3	63542735	63543280	546	1.6143	0.000931742	0.00482584	Distal Intergenic	3	63481112	63483879	2768	2	102637511	-58856	ENSMUSG00000103476	Strit1	small transmembrane regulator of ion transport 1
peak_26820	chr11	94498223	94498712	490	1.61291	0.00159538	0.00752066	Promoter (1-2kb)	11	94489599	94499974	10376	2	71889	1262	ENSMUSG00000010080	Epn3	epsin 3
peak_10553	chr4	155634124	155634356	233	1.61236	0.00997623	0.0337583	Exon (ENSMUST00000067081.9/12537, exon 6 of 20)	4	155624854	155649938	25085	1	12537	9270	ENSMUSG00000029062	Cdk11b	cyclin-dependent kinase 11B
peak_27845	chr11	118523881	118524292	412	1.61087	0.000262346	0.00166656	Intron (ENSMUST00000117731.7/52897, intron 3 of 13)	11	118476829	118489209	12381	1	217364	47052	ENSMUSG00000033857	Engase	endo-beta-N-acetylglucosaminidase
peak_35834	chr16	92103378	92104309	932	1.61052	4.97243e-23	2.03279e-20	Intron (ENSMUST00000047429.8/121022, intron 2 of 2)	16	92058322	92087473	29152	1	53881	45056	ENSMUSG00000089774	Slc5a3	solute carrier family 5 (inositol transporters), member 3
peak_12875	chr5	139478907	139479471	565	1.61036	6.99616e-07	1.015e-05	Exon (ENSMUST00000132454.1/100494, exon 1 of 3)	5	139471211	139484549	13339	2	100494	5078	ENSMUSG00000053581	Zfand2a	zinc finger, AN1-type domain 2A
peak_508	chr1	58859877	58860187	311	1.60994	1.83466e-05	0.000174065	Intron (ENSMUST00000188624.1/ENSMUST00000188624.1, intron 8 of 11)	1	58795374	58847503	52130	1	12370	64503	ENSMUSG00000026029	Casp8	caspase 8
peak_16144	chr7	31131860	31132191	332	1.60888	0.000260312	0.00165638	Intron (ENSMUST00000220635.1/52857, intron 5 of 5)	7	31116524	31127003	10480	2	20266	-4857	ENSMUSG00000019194	Scn1b	sodium channel, voltage-gated, type I, beta
peak_32922	chr15	30805142	30805404	263	1.60824	0.000429054	0.0025272	Intron (ENSMUST00000081728.6/18163, intron 10 of 22)	15	31039128	31043331	4204	1	73784	-233724	ENSMUSG00000115474	4930430F21Rik	RIKEN cDNA 4930430F21 gene
peak_33271	chr15	54745407	54745735	329	1.6079	0.00178255	0.00821353	Promoter (<=1kb)	15	54745702	54754039	8338	1	18133	0	ENSMUSG00000037362	Ccn3	cellular communication network factor 3
peak_11861	chr5	102104987	102105239	253	1.60663	0.0059635	0.0222392	Distal Intergenic	5	101832956	102069921	236966	2	72145	-35066	ENSMUSG00000043940	Wdfy3	WD repeat and FYVE domain containing 3
peak_7827	chr3	137784905	137785651	747	1.60475	4.47385e-07	6.87944e-06	Promoter (1-2kb)	3	137783535	137783615	81	2	102466638	-1290	ENSMUSG00000099011	Mir6380	microRNA 6380
peak_37834	chr18	16832435	16832859	425	1.60387	5.51406e-05	0.000447486	Distal Intergenic	18	16815721	16822783	7063	1	328906	16714	ENSMUSG00000086095	Gm15328	predicted gene 15328
peak_24906	chr11	3764018	3764779	762	1.60372	1.92406e-11	9.29174e-10	Intron (ENSMUST00000070552.13/74309, intron 2 of 13)	11	3703731	3863903	160173	2	74309	99124	ENSMUSG00000020435	Osbp2	oxysterol binding protein 2
peak_39105	chr18	81319644	81319882	239	1.60348	0.00292796	0.0123792	Intron (ENSMUST00000236674.1/ENSMUST00000236674.1, intron 3 of 4)	18	80966376	80986771	20396	2	20689	-332873	ENSMUSG00000024565	Sall3	spalt like transcription factor 3
peak_561	chr1	62678363	62679250	888	1.60321	2.4286e-09	6.98306e-08	Distal Intergenic	1	62703285	62818695	115411	1	18187	-24035	ENSMUSG00000025969	Nrp2	neuropilin 2
peak_15206	chr6	129216194	129216614	421	1.60262	0.00012185	0.000878657	Exon (ENSMUST00000181238.1/76432, exon 2 of 3)	6	129208412	129238725	30314	2	76432	22111	ENSMUSG00000097354	2310001H17Rik	RIKEN cDNA 2310001H17 gene
peak_32884	chr15	27529731	27530504	774	1.60234	2.77656e-20	7.64295e-18	Intron (ENSMUST00000022875.6/11732, intron 1 of 11)	15	27571494	27571558	65	1	102466808	-40990	ENSMUSG00000098416	Mir7117	microRNA 7117
peak_5970	chr3	8293061	8293347	287	1.60218	0.00390674	0.0157206	Distal Intergenic	3	8462228	8463035	808	2	620966	169688	NA	Gm6194	transmembrane protein 189 pseudogene
peak_24036	chr10	87602172	87602499	328	1.60196	9.12554e-05	0.000689845	Distal Intergenic	10	87521795	87584136	62342	1	18478	80377	ENSMUSG00000020051	Pah	phenylalanine hydroxylase
peak_39180	chr18	83895118	83895769	652	1.60149	1.01287e-12	6.75625e-11	Distal Intergenic	18	84011627	84087706	76080	2	110796	191937	ENSMUSG00000046982	Tshz1	teashirt zinc finger family member 1
peak_26094	chr11	69269545	69269874	330	1.60116	3.52005e-05	0.000304766	Distal Intergenic	11	69218117	69237036	18920	2	14919	-32509	ENSMUSG00000020890	Gucy2e	guanylate cyclase 2e
peak_34038	chr15	80561190	80561473	284	1.60089	0.00325605	0.0135104	Intron (ENSMUST00000229110.1/383075, intron 1 of 6)	15	80452240	80565156	112917	2	383075	3683	ENSMUSG00000050439	Enthd1	ENTH domain containing 1
peak_16483	chr7	51724099	51724559	461	1.60079	0.000733997	0.00396374	Distal Intergenic	7	51622006	51671119	49114	1	140919	102093	ENSMUSG00000030500	Slc17a6	solute carrier family 17 (sodium-dependent inorganic phosphate cotransporter), member 6
peak_37887	chr18	24101776	24102117	342	1.60003	0.00382865	0.0154546	Distal Intergenic	18	24104757	24121953	17197	2	225280	19836	ENSMUSG00000047989	Ino80c	INO80 complex subunit C
peak_28571	chr12	55443072	55443780	709	1.59983	6.1077e-17	8.87982e-15	Distal Intergenic	12	55489410	55492647	3238	2	18035	48867	ENSMUSG00000021025	Nfkbia	nuclear factor of kappa light polypeptide gene enhancer in B cells inhibitor, alpha
peak_10134	chr4	139146642	139147188	547	1.59949	1.11703e-11	5.80883e-10	Distal Intergenic	4	139101814	139131113	29300	2	433771	-15529	ENSMUSG00000050608	Micos10	mitochondrial contact site and cristae organizing system subunit 10
peak_552	chr1	60920503	60920770	268	1.59933	0.000399601	0.00237985	Distal Intergenic	1	60887000	60915832	28833	1	12477	33503	ENSMUSG00000026011	Ctla4	cytotoxic T-lymphocyte-associated protein 4
peak_14051	chr6	56784808	56785363	556	1.59806	3.48565e-05	0.000302168	Intron (ENSMUST00000114323.7/210973, intron 2 of 3)	6	56777524	56797813	20290	2	210973	12450	ENSMUSG00000059486	Kbtbd2	kelch repeat and BTB (POZ) domain containing 2
peak_40301	chr19	56460194	56460679	486	1.59788	0.00064045	0.00354575	Promoter (<=1kb)	19	56461640	56486752	25113	1	226245	-961	ENSMUSG00000035818	Plekhs1	pleckstrin homology domain containing, family S member 1
peak_31130	chr14	8250242	8250688	447	1.59772	2.82779e-05	0.000252289	Intron (ENSMUST00000022271.13/93732, intron 8 of 14)	14	8225511	8259353	33843	2	93732	8665	ENSMUSG00000021751	Acox2	acyl-Coenzyme A oxidase 2, branched chain
peak_27979	chr11	120938861	120939262	402	1.5975	1.94846e-05	0.000183597	Distal Intergenic	11	120826529	120932872	106344	2	71276	-5989	ENSMUSG00000048445	Ccdc57	coiled-coil domain containing 57
peak_21157	chr9	57870107	57870810	704	1.59739	9.75359e-07	1.35416e-05	Distal Intergenic	9	57790353	57836793	46441	2	56380	-33314	ENSMUSG00000004661	Arid3b	AT rich interactive domain 3B (BRIGHT-like)
peak_34345	chr15	91103989	91104843	855	1.59602	1.02487e-07	1.8841e-06	Distal Intergenic	15	90933276	91049948	116673	2	16564	-54041	ENSMUSG00000022629	Kif21a	kinesin family member 21A
peak_38465	chr18	56028349	56028912	564	1.59547	6.25456e-06	6.87752e-05	Distal Intergenic	18	56400337	56503792	103456	1	107022	-371425	ENSMUSG00000001700	Gramd3	GRAM domain containing 3
peak_20047	chr8	120962921	120963248	328	1.59545	0.00170656	0.00793242	Intron (ENSMUST00000127664.1/108148, intron 1 of 15)	8	121054882	121083110	28229	2	68790	119862	ENSMUSG00000097336	Fendrr	Foxf1 adjacent non-coding developmental regulatory RNA
peak_15817	chr7	19541913	19542418	506	1.59528	1.79904e-05	0.000170882	Intron (ENSMUST00000058444.9/232947, intron 1 of 12)	7	19530800	19563076	32277	2	232947	20658	ENSMUSG00000051403	Ppp1r37	protein phosphatase 1, regulatory subunit 37
peak_25368	chr11	33265708	33265995	288	1.59523	0.00407989	0.0162715	Intron (ENSMUST00000102815.9/66011, intron 23 of 27)	11	33200752	33203589	2838	2	27140	-62119	ENSMUSG00000040610	Tlx3	T cell leukemia, homeobox 3
peak_25628	chr11	52370645	52370988	344	1.59493	0.000589293	0.00330956	Intron (ENSMUST00000102758.7/22333, intron 1 of 8)	11	52360860	52389397	28538	1	22333	9785	ENSMUSG00000020402	Vdac1	voltage-dependent anion channel 1
peak_33594	chr15	68301055	68301408	354	1.59448	0.00222843	0.0098863	Distal Intergenic	15	68334715	68337510	2796	2	387226	36102	ENSMUSG00000065476	Mir30b	microRNA 30b
peak_30591	chr13	80951363	80951931	569	1.59322	0.000211571	0.00139193	Distal Intergenic	13	80940411	80948597	8187	1	71416	10952	NA	5430425K12Rik	RIKEN cDNA 5430425K12 gene
peak_7801	chr3	135546200	135546849	650	1.59312	2.99123e-10	1.09106e-08	Intron (ENSMUST00000131610.7/110173, intron 10 of 13)	3	135485611	135571404	85794	1	110173	60589	ENSMUSG00000028164	Manba	mannosidase, beta A, lysosomal
peak_875	chr1	86263788	86264108	321	1.59286	0.00435265	0.0171245	Intron (ENSMUST00000113309.8/78795, intron 23 of 24)	1	86303234	86307305	4072	1	227327	-39126	ENSMUSG00000079445	B3gnt7	UDP-GlcNAc:betaGal beta-1,3-N-acetylglucosaminyltransferase 7
peak_6305	chr3	41246172	41246670	499	1.5927	0.000150717	0.00104837	Distal Intergenic	3	41066326	41083046	16721	2	70804	-163126	ENSMUSG00000049940	Pgrmc2	progesterone receptor membrane component 2
peak_17044	chr7	98736874	98737430	557	1.59253	0.000126592	0.000907777	Distal Intergenic	7	98703103	98718062	14960	1	72981	33771	ENSMUSG00000030753	Thap12	THAP domain containing 12
peak_32465	chr14	120342284	120342611	328	1.59231	0.00283112	0.0120289	Exon (ENSMUST00000227644.1/105559, exon 2 of 3)	14	120275669	120431697	156029	1	105559	66615	ENSMUSG00000022139	Mbnl2	muscleblind like splicing factor 2
peak_27025	chr11	98371559	98371831	273	1.59226	0.00577029	0.0216399	Intron (ENSMUST00000018311.4/59045, intron 1 of 14)	11	98383811	98384953	1143	1	21393	-11980	ENSMUSG00000007877	Tcap	titin-cap
peak_25886	chr11	61119906	61120376	471	1.59153	1.04144e-11	5.45698e-10	Distal Intergenic	11	61126755	61149372	22618	1	57916	-6379	ENSMUSG00000010142	Tnfrsf13b	tumor necrosis factor receptor superfamily, member 13b
peak_30587	chr13	80557166	80557805	640	1.59109	2.15274e-06	2.70172e-05	Distal Intergenic	13	80883384	80896042	12659	1	105171	-325579	ENSMUSG00000074794	Arrdc3	arrestin domain containing 3
peak_708	chr1	74297336	74297646	311	1.59098	5.00307e-14	4.33985e-12	5' UTR	1	74288247	74305622	17376	2	69660	7976	ENSMUSG00000006301	Tmbim1	transmembrane BAX inhibitor motif containing 1
peak_4965	chr2	142163620	142164103	484	1.59086	0.00133704	0.00651172	Intron (ENSMUST00000110067.7/72899, intron 8 of 16)	2	142617474	142901531	284058	2	16558	737428	ENSMUSG00000038844	Kif16b	kinesin family member 16B
peak_17181	chr7	101853837	101854693	857	1.59009	1.58826e-11	7.82569e-10	Intron (ENSMUST00000210598.1/14276, intron 2 of 5)	7	101839988	101857194	17207	2	14276	2501	ENSMUSG00000032725	Folr2	folate receptor 2 (fetal)
peak_14659	chr6	98901126	98901524	399	1.59002	0.00356423	0.0145422	Distal Intergenic	6	98235708	98342754	107047	2	330390	-558372	ENSMUSG00000090667	Mdfic2	MyoD family inhibitor domain containing 2
peak_10057	chr4	136450262	136450533	272	1.589	0.000314244	0.00193775	Distal Intergenic	4	136469761	136549319	79559	1	269593	-19228	ENSMUSG00000001089	Luzp1	leucine zipper protein 1
peak_19309	chr8	85470407	85470939	533	1.58876	9.66128e-07	1.34269e-05	Distal Intergenic	8	85492576	85527560	34985	1	108682	-21637	ENSMUSG00000031700	Gpt2	glutamic pyruvate transaminase (alanine aminotransferase) 2
peak_22818	chr10	31161757	31162125	369	1.5884	9.08683e-05	0.00068727	Distal Intergenic	10	31313383	31328204	14822	1	69692	-151258	ENSMUSG00000000295	Hddc2	HD domain containing 2
peak_11875	chr5	103231907	103232207	301	1.58839	0.000371893	0.00223775	Intron (ENSMUST00000198193.1/74624, intron 6 of 6)	5	102907948	103211334	303387	2	26414	-20573	ENSMUSG00000046709	Mapk10	mitogen-activated protein kinase 10
peak_23246	chr10	60795923	60796429	507	1.58839	0.000106214	0.000782999	Intron (ENSMUST00000077925.6/107449, intron 1 of 16)	10	60762593	60831581	68989	2	107449	35152	ENSMUSG00000020099	Unc5b	unc-5 netrin receptor B
peak_11087	chr5	35609476	35609753	278	1.58791	0.00101777	0.00519583	Exon (ENSMUST00000068947.13/80911, exon 18 of 19)	5	35581227	35588763	7537	2	74364	-20713	ENSMUSG00000055061	4931431C16Rik	RIKEN cDNA 4931431C16 gene
peak_36182	chr17	15892284	15892574	291	1.58769	0.000784165	0.00418701	Distal Intergenic	17	15803188	15830885	27698	2	68799	-61399	ENSMUSG00000048027	Rgmb	repulsive guidance molecule family member B
peak_3959	chr2	79994335	79995067	733	1.58688	1.4819e-06	1.94741e-05	Intron (ENSMUST00000102655.9/18573, intron 1 of 14)	2	79834453	80129458	295006	2	18573	134391	ENSMUSG00000059173	Pde1a	phosphodiesterase 1A, calmodulin-dependent
peak_31696	chr14	48383891	48384239	349	1.58557	0.00404021	0.0161523	Distal Intergenic	14	48446124	48524246	78123	1	218989	-61885	ENSMUSG00000036339	Tmem260	transmembrane protein 260
peak_1105	chr1	92809659	92809938	280	1.58509	0.014159	0.0448051	Distal Intergenic	1	92831645	92860779	29135	1	14733	-21707	ENSMUSG00000034220	Gpc1	glypican 1
peak_19707	chr8	106799906	106800269	364	1.58399	0.00112071	0.00563426	Intron (ENSMUST00000048359.4/272538, intron 15 of 17)	8	106870242	106884566	14325	1	15118	-69973	ENSMUSG00000031910	Has3	hyaluronan synthase 3
peak_5441	chr2	162282760	162283145	386	1.58314	0.00319909	0.0133149	Intron (ENSMUST00000109443.7/19281, intron 2 of 30)	2	162390813	162393945	3133	1	77645	-107668	ENSMUSG00000084919	Ptprtos	protein tyrosine phosphatase, receptor type T, opposite strand
peak_19327	chr8	86389801	86390313	513	1.58239	1.07637e-06	1.47555e-05	Distal Intergenic	8	86482260	86580686	98427	2	244562	190373	ENSMUSG00000036872	Abcc12	ATP-binding cassette, sub-family C (CFTR/MRP), member 12
peak_37992	chr18	32748198	32748588	391	1.58166	4.94159e-05	0.000407995	Distal Intergenic	18	32815383	32819797	4415	1	53603	-66795	ENSMUSG00000024379	Tslp	thymic stromal lymphopoietin
peak_17921	chr7	139359955	139360206	252	1.58144	2.79113e-06	3.38008e-05	Distal Intergenic	7	139389109	139579652	190544	1	212111	-28903	ENSMUSG00000025477	Inpp5a	inositol polyphosphate-5-phosphatase A
peak_20881	chr9	44487607	44487846	240	1.58105	2.57051e-05	0.000232195	Intron (ENSMUST00000220303.1/80288, intron 1 of 7)	9	44482825	44511896	29072	1	80288	4782	ENSMUSG00000063382	Bcl9l	B cell CLL/lymphoma 9-like
peak_24355	chr10	107624235	107624593	359	1.58097	0.000505769	0.00291217	Intron (ENSMUST00000050702.8/237523, intron 25 of 44)	10	107517049	107720051	203003	2	237523	95458	ENSMUSG00000035916	Ptprq	protein tyrosine phosphatase, receptor type, Q
peak_26621	chr11	86050477	86050913	437	1.58089	7.06014e-06	7.60933e-05	Distal Intergenic	11	86058138	86201193	143056	2	237911	150280	ENSMUSG00000034329	Brip1	BRCA1 interacting protein C-terminal helicase 1
peak_13776	chr6	43292132	43293089	958	1.58081	7.72898e-11	3.28661e-09	Distal Intergenic	6	43303674	43309554	5881	2	18291	16465	ENSMUSG00000029736	Nobox	NOBOX oogenesis homeobox
peak_19200	chr8	83686312	83686608	297	1.58044	5.956e-05	0.000478613	Intron (ENSMUST00000005616.15/320795, intron 4 of 21)	8	83666536	83699179	32644	2	320795	12571	ENSMUSG00000057672	Pkn1	protein kinase N1
peak_16233	chr7	37801320	37801621	302	1.58025	0.010908	0.036281	Distal Intergenic	7	37318024	37773641	455618	2	243937	-27679	ENSMUSG00000043456	Zfp536	zinc finger protein 536
peak_7193	chr3	98089576	98089959	384	1.57993	0.00310869	0.0130075	Intron (ENSMUST00000198324.1/18129, intron 5 of 7)	3	98160660	98164169	3510	1	71078	-70701	ENSMUSG00000043468	Adam30	a disintegrin and metallopeptidase domain 30
peak_16615	chr7	67435773	67436045	273	1.57955	0.00703684	0.0254178	Intron (ENSMUST00000208755.1/ENSMUST00000208755.1, intron 1 of 2)	7	67231163	67372858	141696	2	17258	-62915	ENSMUSG00000030557	Mef2a	myocyte enhancer factor 2A
peak_36017	chr17	6868952	6869272	321	1.57842	0.000509935	0.00293305	Distal Intergenic	17	6895229	6895337	109	2	751529	26065	ENSMUSG00000076218	Mir692-1	microRNA 692-1
peak_997	chr1	90164201	90164798	598	1.57838	1.14848e-08	2.78292e-07	Distal Intergenic	1	90042132	90153401	111270	2	74918	-10800	ENSMUSG00000026301	Iqca	IQ motif containing with AAA domain
peak_40190	chr19	47491623	47492340	718	1.57815	6.35974e-08	1.24452e-06	Distal Intergenic	19	47512982	47516578	3597	1	100503104	-20642	ENSMUSG00000097990	Gm19557	predicted gene, 19557
peak_28302	chr12	29969689	29970152	464	1.57668	0.000542423	0.00309004	Intron (ENSMUST00000220271.1/69675, intron 1 of 22)	12	29937608	30017658	80051	1	69675	32081	ENSMUSG00000020674	Pxdn	peroxidasin
peak_28500	chr12	52478475	52479028	554	1.57507	5.05303e-08	1.01676e-06	Promoter (1-2kb)	12	52475739	52480609	4871	2	102638611	1581	ENSMUSG00000111982	Gm35135	predicted gene, 35135
peak_22668	chr10	21606993	21607296	304	1.57465	5.9413e-05	0.000477631	Intron (ENSMUST00000057341.5/67692, intron 2 of 2)	10	21593145	21622376	29232	1	67692	13848	ENSMUSG00000050844	1700020N01Rik	RIKEN cDNA 1700020N01 gene
peak_22017	chr9	108136400	108137959	1560	1.57402	4.62972e-13	3.30405e-11	Exon (ENSMUST00000194283.5/76873, exon 2 of 3)	9	108133718	108138567	4850	1	76873	2682	ENSMUSG00000102224	4930447F24Rik	RIKEN cDNA 4930447F24 gene
peak_23515	chr10	75104198	75104772	575	1.57384	2.76383e-06	3.34953e-05	Intron (ENSMUST00000164107.2/110279, intron 1 of 22)	10	75060592	75184921	124330	1	110279	43606	ENSMUSG00000009681	Bcr	BCR activator of RhoGEF and GTPase
peak_7778	chr3	132915570	132916212	643	1.57363	3.91781e-12	2.29571e-10	Intron (ENSMUST00000042744.15/114249, intron 3 of 11)	3	132881745	132950291	68547	2	114249	34079	ENSMUSG00000040998	Npnt	nephronectin
peak_5740	chr2	170086450	170086917	468	1.57362	0.000289046	0.001805	Distal Intergenic	2	170108643	170148103	39461	2	228913	61186	ENSMUSG00000052056	Zfp217	zinc finger protein 217
peak_16065	chr7	29316967	29317979	1013	1.57329	2.57143e-06	3.14497e-05	3' UTR	7	29303951	29317588	13638	1	29861	13016	ENSMUSG00000030584	Dpf1	D4, zinc and double PHD fingers family 1
peak_35538	chr16	55636270	55636968	699	1.57315	0.000660199	0.00363268	Distal Intergenic	16	55494731	55494797	67	1	100628589	141539	ENSMUSG00000093292	Mir5118	microRNA 5118
peak_3770	chr2	71568353	71568908	556	1.57297	6.84413e-06	7.40356e-05	Distal Intergenic	2	71543408	71546754	3347	2	13392	-21599	ENSMUSG00000023391	Dlx2	distal-less homeobox 2
peak_36539	chr17	29330753	29331118	366	1.57275	0.00197027	0.00893	Downstream (<=300bp)	17	29317680	29330593	12914	1	74116	13073	ENSMUSG00000024011	Pi16	peptidase inhibitor 16
peak_8108	chr4	6347087	6347790	704	1.57268	1.66873e-06	2.16469e-05	Distal Intergenic	4	6365650	6408423	42774	1	53378	-17860	ENSMUSG00000028249	Sdcbp	syndecan binding protein
peak_22859	chr10	36803461	36804187	727	1.57235	7.22764e-07	1.04273e-05	Intron (ENSMUST00000167191.7/319415, intron 3 of 4)	10	36974544	37001889	27346	1	15182	-170357	ENSMUSG00000019777	Hdac2	histone deacetylase 2
peak_581	chr1	63567016	63567517	502	1.57174	5.79622e-05	0.000467434	Intron (ENSMUST00000182642.7/23792, intron 21 of 23)	1	63615968	63620819	4852	1	105243944	-48451	ENSMUSG00000115378	Gm39653	predicted gene, 39653
peak_4166	chr2	93881407	93882177	771	1.57139	8.51418e-05	0.000650177	Distal Intergenic	2	93855361	93869157	13797	2	381411	-12250	ENSMUSG00000075023	Accsl	1-aminocyclopropane-1-carboxylate synthase (non-functional)-like
peak_14033	chr6	55123052	55123322	271	1.57043	0.000192064	0.00128447	Intron (ENSMUST00000003568.14/12922, intron 2 of 12)	6	55090049	55133016	42968	2	12922	9694	ENSMUSG00000003476	Crhr2	corticotropin releasing hormone receptor 2
peak_38403	chr18	53345781	53346190	410	1.56981	0.000276953	0.00174453	Intron (ENSMUST00000165032.8/69226, intron 3 of 6)	18	53406332	53418115	11784	2	19038	71925	ENSMUSG00000024538	Ppic	peptidylprolyl isomerase C
peak_34663	chr15	100609978	100610264	287	1.56932	8.2853e-05	0.000635047	Distal Intergenic	15	100614137	100615110	974	2	78445	4846	ENSMUSG00000097093	C330013E15Rik	RIKEN cDNA C330013E15 gene
peak_35240	chr16	30517875	30518119	245	1.56917	0.00107732	0.00545385	Exon (ENSMUST00000125559.7/224090, exon 10 of 10)	16	30511855	30550842	38988	2	224090	32723	ENSMUSG00000022537	Tmem44	transmembrane protein 44
peak_1417	chr1	133296498	133296733	236	1.56906	0.000606779	0.00338887	Intron (ENSMUST00000187285.6/240753, intron 21 of 22)	1	133309800	133329901	20102	1	68338	-13067	ENSMUSG00000103421	Golt1a	golgi transport 1A
peak_24049	chr10	88308598	88309228	631	1.56866	2.8702e-06	3.46522e-05	Distal Intergenic	10	88322804	88379080	56277	2	71712	69852	ENSMUSG00000020057	Dram1	DNA-damage regulated autophagy modulator 1
peak_14089	chr6	60045313	60046070	758	1.56747	3.26073e-06	3.86107e-05	Intron (ENSMUST00000101355.8/434019, intron 1 of 7)	6	60031967	60150045	118079	1	434019	13346	ENSMUSG00000073045	Gm5570	predicted gene 5570
peak_21173	chr9	58299358	58299857	500	1.56747	0.000711932	0.00387091	Intron (ENSMUST00000061799.9/16949, intron 1 of 6)	9	58287738	58313186	25449	2	16949	13329	ENSMUSG00000032334	Loxl1	lysyl oxidase-like 1
peak_21047	chr9	54649322	54649653	332	1.56731	0.0111963	0.0370519	Intron (ENSMUST00000034822.11/94180, intron 1 of 13)	9	54604877	54661870	56994	2	94180	12217	ENSMUSG00000032281	Acsbg1	acyl-CoA synthetase bubblegum family member 1
peak_39783	chr19	30125282	30125705	424	1.56685	0.00678506	0.0247029	Intron (ENSMUST00000025778.8/104174, intron 15 of 24)	19	30098447	30175429	76983	2	104174	49724	ENSMUSG00000024827	Gldc	glycine decarboxylase
peak_28280	chr12	28531685	28532045	361	1.56596	0.00277523	0.0118463	Intron (ENSMUST00000189735.6/68511, intron 3 of 8)	12	28437795	28552399	114605	2	68511	20354	ENSMUSG00000020633	Dcdc2c	doublecortin domain containing 2C
peak_30496	chr13	68258133	68258548	416	1.56541	0.0124058	0.0403683	Distal Intergenic	13	68353364	68356825	3462	2	666272	98277	ENSMUSG00000113050	Gm8016	predicted gene 8016
peak_29681	chr13	9008839	9009160	322	1.5651	0.000607706	0.00339221	Intron (ENSMUST00000221672.1/ENSMUST00000221672.1, intron 2 of 2)	13	8966331	8996083	29753	2	69237	-12756	ENSMUSG00000021149	Gtpbp4	GTP binding protein 4
peak_4562	chr2	121220122	121220385	264	1.56457	0.00170813	0.00793816	Intron (ENSMUST00000110647.7/27223, intron 16 of 26)	2	121158273	121171125	12853	2	99334	-48997	ENSMUSG00000050619	Zscan29	zinc finger SCAN domains 29
peak_11296	chr5	53444104	53444343	240	1.56394	0.00567412	0.021351	Distal Intergenic	5	53466152	53657362	191211	1	19664	-21809	ENSMUSG00000039191	Rbpj	recombination signal binding protein for immunoglobulin kappa J region
peak_16658	chr7	72143290	72143850	561	1.56381	4.13857e-07	6.42215e-06	Intron (ENSMUST00000079323.7/244049, intron 17 of 22)	7	72077830	72306608	228779	2	244049	162758	ENSMUSG00000032776	Mctp2	multiple C2 domains, transmembrane 2
peak_40300	chr19	56451878	56452190	313	1.56353	0.00216103	0.00964021	Distal Intergenic	19	56461640	56486752	25113	1	226245	-9450	ENSMUSG00000035818	Plekhs1	pleckstrin homology domain containing, family S member 1
peak_31833	chr14	55279486	55279792	307	1.56352	0.00235162	0.0103165	Intron (ENSMUST00000227782.1/ENSMUST00000227782.1, intron 1 of 1)	14	55222007	55241435	19429	1	71412	57479	ENSMUSG00000022209	Dhrs2	dehydrogenase/reductase member 2
peak_3355	chr2	35374956	35375276	321	1.56348	0.00124283	0.00613465	Distal Intergenic	2	35354218	35367729	13512	2	75859	-7227	ENSMUSG00000026882	4930568D16Rik	RIKEN cDNA 4930568D16 gene
peak_22658	chr10	21105281	21105632	352	1.56326	0.000814031	0.00431523	Distal Intergenic	10	21124935	21160984	36050	2	17863	55352	ENSMUSG00000019982	Myb	myeloblastosis oncogene
peak_23292	chr10	62105041	62105394	354	1.56323	0.00295712	0.0124897	Distal Intergenic	10	62133090	62134763	1674	1	11925	-27696	ENSMUSG00000044312	Neurog3	neurogenin 3
peak_18343	chr8	17528484	17528880	397	1.5628	0.00146415	0.0070043	Intron (ENSMUST00000082104.6/94109, intron 1 of 69)	8	15892537	17535586	1643050	2	94109	6706	ENSMUSG00000060924	Csmd1	CUB and Sushi multiple domains 1
peak_4403	chr2	115432461	115432896	436	1.56278	0.000200685	0.00133391	Distal Intergenic	2	115329264	115344280	15017	2	78193	-88181	ENSMUSG00000087309	4930528P14Rik	RIKEN cDNA 4930528P14 gene
peak_28695	chr12	70681338	70681778	441	1.56246	0.000222994	0.00145342	Exon (ENSMUST00000222630.1/ENSMUST00000222630.1, exon 1 of 4)	12	70825514	70902234	76721	1	319710	-143736	ENSMUSG00000048285	Frmd6	FERM domain containing 6
peak_26646	chr11	86898302	86898693	392	1.56191	1.27709e-09	3.92636e-08	Distal Intergenic	11	86768846	86807746	38901	2	67487	-90556	ENSMUSG00000018425	Dhx40	DEAH (Asp-Glu-Ala-His) box polypeptide 40
peak_9810	chr4	129983792	129984271	480	1.56147	1.21197e-05	0.000121995	Promoter (<=1kb)	4	129984870	130022633	37764	1	230775	-599	ENSMUSG00000028782	Adgrb2	adhesion G protein-coupled receptor B2
peak_5538	chr2	165316727	165317220	494	1.56137	7.16328e-12	3.91053e-10	5' UTR	2	165288031	165326479	38449	2	140579	9259	ENSMUSG00000017670	Elmo2	engulfment and cell motility 2
peak_8298	chr4	30450356	30450697	342	1.56031	0.00226218	0.0100038	Intron (ENSMUST00000152306.1/ENSMUST00000152306.1, intron 3 of 3)	4	29068079	29088811	20733	1	102634169	1382277	NA	Gm11917	predicted gene 11917
peak_786	chr1	78371679	78372034	356	1.55904	0.00238311	0.0104247	Intron (ENSMUST00000036172.9/433323, intron 2 of 4)	1	78310345	78420289	109945	1	433323	61334	ENSMUSG00000032908	Sgpp2	sphingosine-1-phosphate phosphatase 2
peak_25743	chr11	57547858	57548146	289	1.55868	0.00340726	0.0140125	Distal Intergenic	11	57518664	57533815	15152	1	216760	29194	ENSMUSG00000020522	Mfap3	microfibrillar-associated protein 3
peak_25533	chr11	49739865	49740290	426	1.55866	0.00210291	0.00941851	Distal Intergenic	11	49671503	49712723	41221	2	104625	-27142	ENSMUSG00000020362	Cnot6	CCR4-NOT transcription complex, subunit 6
peak_8795	chr4	59282650	59283007	358	1.55811	0.0135287	0.0432106	Distal Intergenic	4	59260051	59263269	3219	1	101055769	22599	NA	Gm12596	predicted gene 12596
peak_33075	chr15	37607610	37607920	311	1.55773	0.000356948	0.00215947	Intron (ENSMUST00000168992.7/52589, intron 2 of 6)	15	37421134	37433414	12281	2	100503538	-174196	ENSMUSG00000086992	Gm15941	predicted gene 15941
peak_15346	chr6	137404240	137404497	258	1.55757	0.0059883	0.0223156	Intron (ENSMUST00000167679.7/19277, intron 12 of 25)	6	137252319	137463233	210915	1	19277	151921	ENSMUSG00000030223	Ptpro	protein tyrosine phosphatase, receptor type, O
peak_10693	chr5	20266183	20266495	313	1.55747	0.00103364	0.00526187	Intron (ENSMUST00000197354.4/50791, intron 6 of 21)	5	20758663	20882124	123462	2	68770	615629	ENSMUSG00000039987	Phtf2	putative homeodomain transcription factor 2
peak_33048	chr15	36981021	36981634	614	1.55647	7.98695e-07	1.13875e-05	Distal Intergenic	15	36997027	37007773	10747	2	68036	26139	ENSMUSG00000062397	Zfp706	zinc finger protein 706
peak_17078	chr7	99328914	99329275	362	1.55556	2.79279e-07	4.56509e-06	Intron (ENSMUST00000068973.10/17760, intron 3 of 3)	7	99345376	99353239	7864	2	12406	23964	ENSMUSG00000070436	Serpinh1	serine (or cysteine) peptidase inhibitor, clade H, member 1
peak_25075	chr11	9046901	9047266	366	1.55525	0.00697789	0.0252521	Promoter (1-2kb)	11	9048594	9069356	20763	1	626870	-1328	ENSMUSG00000040978	Gm11992	predicted gene 11992
peak_39545	chr19	10740918	10741348	431	1.55441	0.000225876	0.00146843	Promoter (<=1kb)	19	10740947	10786043	45097	1	403202	0	ENSMUSG00000067577	A430093F15Rik	RIKEN cDNA A430093F15 gene
peak_7161	chr3	97188763	97189364	602	1.55428	2.17477e-07	3.66217e-06	Distal Intergenic	3	97158777	97176574	17798	1	66659	29986	ENSMUSG00000028093	Acp6	acid phosphatase 6, lysophosphatidic
peak_21729	chr9	92174351	92174763	413	1.55424	0.00034498	0.0020972	Distal Intergenic	9	92192936	92209772	16837	1	100504689	-18173	ENSMUSG00000095654	Plscr5	phospholipid scramblase family, member 5
peak_39896	chr19	38609022	38609656	635	1.5535	2.8235e-05	0.000252015	Intron (ENSMUST00000182481.7/74055, intron 2 of 32)	19	38481121	38785030	303910	1	74055	127901	ENSMUSG00000024998	Plce1	phospholipase C, epsilon 1
peak_5256	chr2	155242187	155242849	663	1.55325	6.01053e-09	1.55791e-07	Exon (ENSMUST00000054912.14/67068, exon 2 of 4)	2	155236533	155250277	13745	1	67068	5654	ENSMUSG00000047459	Dynlrb1	dynein light chain roadblock-type 1
peak_8278	chr4	23879966	23880359	394	1.55295	0.000418518	0.00247751	Distal Intergenic	4	24496451	24602950	106500	1	212377	-616092	ENSMUSG00000045751	Mms22l	MMS22-like, DNA repair protein
peak_21269	chr9	62394069	62394497	429	1.55287	6.22824e-09	1.60929e-07	Distal Intergenic	9	62341293	62378812	37520	1	11737	52776	ENSMUSG00000032249	Anp32a	acidic (leucine-rich) nuclear phosphoprotein 32 family, member A
peak_16247	chr7	38136006	38136624	619	1.55283	6.79488e-07	9.90681e-06	Distal Intergenic	7	38097984	38107534	9551	2	12447	-28472	ENSMUSG00000002068	Ccne1	cyclin E1
peak_25919	chr11	61746005	61746272	268	1.55267	0.0107465	0.0358447	Intron (ENSMUST00000168115.7/212627, intron 5 of 10)	11	61729650	61762088	32439	2	212627	15816	ENSMUSG00000020528	Prpsap2	phosphoribosyl pyrophosphate synthetase-associated protein 2
peak_38149	chr18	37188954	37189416	463	1.55256	0.00010134	0.000752439	Intron (ENSMUST00000115661.4/100384868, intron 1 of 3)	18	37143503	37187657	44155	1	353237	45451	ENSMUSG00000102697	Pcdhac2	protocadherin alpha subfamily C, 2
peak_11170	chr5	38247865	38248294	430	1.55251	0.00145721	0.00698251	Distal Intergenic	5	38260185	38269634	9450	1	66309	-11891	ENSMUSG00000067365	Tmem128	transmembrane protein 128
peak_8239	chr4	19728312	19728777	466	1.5514	3.02189e-08	6.49187e-07	Distal Intergenic	4	19716732	19720199	3468	2	102632246	-8113	ENSMUSG00000086071	Gm12354	predicted gene 12354
peak_4328	chr2	108046033	108046497	465	1.55083	6.695e-05	0.000529673	Distal Intergenic	2	107290639	107298502	7864	1	16492	755394	ENSMUSG00000042604	Kcna4	potassium voltage-gated channel, shaker-related subfamily, member 4
peak_17723	chr7	128024991	128025302	312	1.54943	1.03246e-05	0.000106072	Distal Intergenic	7	128003949	128011033	7085	1	434246	21042	ENSMUSG00000042828	Trim72	tripartite motif-containing 72
peak_1365	chr1	132113231	132113541	311	1.54921	0.00155244	0.00734833	3' UTR	1	132112237	132139684	27448	2	18557	26143	ENSMUSG00000026437	Cdk18	cyclin-dependent kinase 18
peak_26396	chr11	78021480	78021956	477	1.54868	0.000562438	0.00318124	Intron (ENSMUST00000108360.7/268448, intron 7 of 10)	11	78032280	78037866	5587	1	70451	-10324	ENSMUSG00000020834	Dhrs13	dehydrogenase/reductase (SDR family) member 13
peak_21485	chr9	70888790	70889473	684	1.54863	1.18567e-06	1.60092e-05	Intron (ENSMUST00000034731.9/15450, intron 1 of 8)	9	70798128	70952226	154099	2	15450	62753	ENSMUSG00000032207	Lipc	lipase, hepatic
peak_5913	chr2	180399688	180400161	474	1.54819	6.37523e-13	4.42409e-11	Promoter (1-2kb)	2	180398379	180398482	104	1	723954	1309	ENSMUSG00000065460	Mir133a-2	microRNA 133a-2
peak_26783	chr11	93109576	93109919	344	1.54814	0.00276671	0.0118111	Intron (ENSMUST00000107859.7/72605, intron 2 of 4)	11	93098028	93601749	503722	1	72605	11548	ENSMUSG00000056158	Car10	carbonic anhydrase 10
peak_35832	chr16	92039374	92039797	424	1.5479	0.00143343	0.00688694	Distal Intergenic	16	92058270	92187341	129072	1	121022	-18473	ENSMUSG00000039680	Mrps6	mitochondrial ribosomal protein S6
peak_31575	chr14	39853010	39853468	459	1.54732	1.36013e-06	1.81161e-05	Distal Intergenic	14	39655663	39685293	29631	1	73591	197347	ENSMUSG00000101261	1700109I08Rik	RIKEN cDNA 1700109I08 gene
peak_2984	chr2	27599203	27599495	293	1.5469	0.000106949	0.000787994	Distal Intergenic	2	27676440	27762957	86518	1	20181	-76945	ENSMUSG00000015846	Rxra	retinoid X receptor alpha
peak_33107	chr15	38391510	38391783	274	1.54686	9.31984e-05	0.000701229	Intron (ENSMUST00000227422.1/ENSMUST00000227422.1, intron 1 of 1)	15	38291463	38300706	9244	2	21847	-90804	ENSMUSG00000037465	Klf10	Kruppel-like factor 10
peak_499	chr1	58614466	58614850	385	1.54679	4.32346e-06	4.95739e-05	Distal Intergenic	1	58586384	58595964	9581	1	66495	28082	ENSMUSG00000026032	Ndufb3	NADH:ubiquinone oxidoreductase subunit B3
peak_40788	chrX	85634020	85634319	300	1.54641	0.00215679	0.00962433	3' UTR	20	85574022	85634469	60448	1	66724	59998	ENSMUSG00000035476	Tab3	TGF-beta activated kinase 1/MAP3K7 binding protein 3
peak_33118	chr15	38552706	38552970	265	1.54588	0.0116846	0.0384097	Intron (ENSMUST00000185323.2/69679, intron 2 of 2)	15	38487427	38519266	31840	2	54375	-33440	ENSMUSG00000037458	Azin1	antizyme inhibitor 1
peak_507	chr1	58856894	58857268	375	1.54521	0.000496858	0.00286767	Intron (ENSMUST00000188624.1/ENSMUST00000188624.1, intron 8 of 11)	1	58795374	58847503	52130	1	12370	61520	ENSMUSG00000026029	Casp8	caspase 8
peak_37875	chr18	23821859	23822135	277	1.54517	0.0121483	0.0396997	Intron (ENSMUST00000170802.7/212307, intron 2 of 7)	18	23774864	23774989	126	2	102465185	-46870	ENSMUSG00000098607	Mir6360	microRNA 6360
peak_16292	chr7	43710132	43710655	524	1.54502	0.00135383	0.00657722	Promoter (1-2kb)	7	43712567	43727534	14968	1	626834	-1912	ENSMUSG00000054046	Klk13	kallikrein related-peptidase 13
peak_5301	chr2	156353490	156353873	384	1.54356	0.00510176	0.0195755	Intron (ENSMUST00000037096.8/70873, intron 9 of 12)	2	156388065	156392979	4915	2	347740	39106	ENSMUSG00000102869	Norad	non-coding RNA activated by DNA damage
peak_37840	chr18	19960087	19960577	491	1.54309	2.52012e-06	3.09138e-05	Distal Intergenic	18	19960930	20002351	41422	2	13507	41774	ENSMUSG00000059898	Dsc3	desmocollin 3
peak_17449	chr7	116603196	116603772	577	1.54308	1.40303e-06	1.8544e-05	Distal Intergenic	7	116504369	116540584	36216	1	53322	98827	ENSMUSG00000030659	Nucb2	nucleobindin 2
peak_40501	chrX	17405721	17406054	334	1.54254	0.00573413	0.0215336	Distal Intergenic	20	17132049	17319368	187320	2	74405	-86353	ENSMUSG00000025038	Efhc2	EF-hand domain (C-terminal) containing 2
peak_20952	chr9	48694654	48695020	367	1.54195	0.00206892	0.00929248	Intron (ENSMUST00000093852.4/235320, intron 4 of 6)	9	48591877	48605153	13277	2	18113	-89501	ENSMUSG00000032271	Nnmt	nicotinamide N-methyltransferase
peak_777	chr1	78032661	78033232	572	1.54058	3.32947e-05	0.000290397	Distal Intergenic	1	78101267	78197134	95868	2	18505	163902	ENSMUSG00000004872	Pax3	paired box 3
peak_16410	chr7	45802682	45803104	423	1.54041	0.00063041	0.00349954	Intron (ENSMUST00000209617.1/381983, intron 15 of 15)	7	45806637	45814581	7945	2	19158	11477	ENSMUSG00000003269	Cyth2	cytohesin 2
peak_7874	chr3	142222577	142222912	336	1.53795	6.06864e-07	8.97794e-06	Distal Intergenic	3	141837136	142169425	332290	2	12167	-53152	ENSMUSG00000052430	Bmpr1b	bone morphogenetic protein receptor, type 1B
peak_22656	chr10	21043149	21043618	470	1.53783	0.000523499	0.00299837	Intron (ENSMUST00000105525.11/52906, intron 19 of 23)	10	20952547	21080429	127883	1	52906	90602	ENSMUSG00000019986	Ahi1	Abelson helper integration site 1
peak_22620	chr10	19126662	19127150	489	1.53771	0.00802313	0.028261	Distal Intergenic	10	19141751	19206702	64952	1	100504265	-14601	NA	Gm20139	predicted gene, 20139
peak_17615	chr7	125898998	125899423	426	1.53756	5.98762e-09	1.55392e-07	Intron (ENSMUST00000073935.6/269994, intron 5 of 6)	7	125878420	126082411	203992	2	269994	182988	ENSMUSG00000046182	Gsg1l	GSG1-like
peak_13669	chr6	37662965	37663378	414	1.53684	0.00201041	0.00907409	Distal Intergenic	6	37530173	37568815	38643	1	208665	132792	ENSMUSG00000038641	Akr1d1	aldo-keto reductase family 1, member D1
peak_23283	chr10	61669994	61670303	310	1.53651	0.000204056	0.0013509	Intron (ENSMUST00000020286.6/67895, intron 8 of 10)	10	61674789	61680255	5467	2	75539	9952	NA	1700022H01Rik	RIKEN cDNA 1700022H01 gene
peak_34535	chr15	98512516	98513311	796	1.53612	7.81994e-18	1.39175e-15	Distal Intergenic	15	98519716	98519853	138	2	100217417	6542	NA	Snora34	small nucleolar RNA, H/ACA box 34
peak_10902	chr5	30279107	30279727	621	1.53543	0.000909833	0.00473292	Promoter (1-2kb)	5	30281388	30366695	85308	1	381738	-1661	ENSMUSG00000073102	Drc1	dynein regulatory complex subunit 1
peak_25420	chr11	41057863	41058112	250	1.53524	0.000258603	0.00164703	Distal Intergenic	11	40748552	40755311	6760	2	12450	-302552	ENSMUSG00000020326	Ccng1	cyclin G1
peak_4689	chr2	127405442	127405728	287	1.53497	0.00123618	0.00610914	Distal Intergenic	2	127425199	127436092	10894	1	215456	-19471	ENSMUSG00000046338	Gpat2	glycerol-3-phosphate acyltransferase 2, mitochondrial
peak_1455	chr1	134111048	134111304	257	1.53487	0.000193506	0.0012937	Promoter (<=1kb)	1	134111242	134151540	40299	1	71884	0	ENSMUSG00000026450	Chit1	chitinase 1 (chitotriosidase)
peak_200	chr1	36095578	36096271	694	1.53468	0.00188565	0.00860788	Intron (ENSMUST00000088174.3/50785, intron 1 of 1)	1	36068400	36106446	38047	1	50785	27178	ENSMUSG00000045216	Hs6st1	heparan sulfate 6-O-sulfotransferase 1
peak_13560	chr6	33382121	33382507	387	1.53421	0.0122137	0.0398722	Intron (ENSMUST00000052266.14/20336, intron 7 of 17)	6	33249085	33973979	724895	1	20336	133036	ENSMUSG00000029763	Exoc4	exocyst complex component 4
peak_30307	chr13	55176326	55176567	242	1.53384	6.73211e-05	0.000532201	Distal Intergenic	13	55152640	55168759	16120	1	14186	23686	ENSMUSG00000005320	Fgfr4	fibroblast growth factor receptor 4
peak_5612	chr2	167093386	167093934	549	1.53035	1.74827e-06	2.25723e-05	Exon (ENSMUST00000121824.1/ENSMUST00000121824.1, exon 1 of 1)	2	167065276	167065365	90	1	100217443	28110	NA	Snord12	small nucleolar RNA, C/D box 12
peak_31669	chr14	47354197	47354491	295	1.53	5.81187e-07	8.6352e-06	Distal Intergenic	14	47367751	47386160	18410	1	16854	-13260	ENSMUSG00000050335	Lgals3	lectin, galactose binding, soluble 3
peak_1198	chr1	108046259	108046542	284	1.52921	3.49463e-05	0.000302883	Distal Intergenic	1	107917259	108028337	111079	1	319596	129000	ENSMUSG00000100457	D830032E09Rik	RIKEN cDNA D830032E09 gene
peak_17167	chr7	101523236	101523527	292	1.52853	0.000542346	0.00309003	Distal Intergenic	7	101552453	101560865	8413	2	11871	37338	ENSMUSG00000092517	Art2a	ADP-ribosyltransferase 2a
peak_11483	chr5	67722312	67722761	450	1.52801	4.69208e-11	2.09444e-09	Intron (ENSMUST00000135930.7/11980, intron 21 of 35)	5	67607882	67623552	15671	1	330096	114430	ENSMUSG00000050010	Shisa3	shisa family member 3
peak_27981	chr11	120984458	120984934	477	1.52767	0.000220031	0.00143706	Intron (ENSMUST00000239115.1/104318, intron 1 of 8)	11	120958990	120991330	32341	2	104318	6396	ENSMUSG00000025162	Csnk1d	casein kinase 1, delta
peak_2479	chr1	191189833	191190177	345	1.52718	0.000160991	0.00110439	Intron (ENSMUST00000195117.1/11910, intron 1 of 3)	1	191162584	191164817	2234	2	619288	-25016	ENSMUSG00000091017	Fam71a	family with sequence similarity 71, member A
peak_22743	chr10	24730981	24731821	841	1.52715	5.22825e-08	1.04628e-06	Distal Intergenic	10	24637914	24712159	74246	2	18605	-18822	ENSMUSG00000037370	Enpp1	ectonucleotide pyrophosphatase/phosphodiesterase 1
peak_38649	chr18	61614200	61614657	458	1.52695	6.25003e-05	0.000499253	Distal Intergenic	18	61639542	61647472	7931	1	545261	-24885	ENSMUSG00000098098	Bvht	braveheart long non-coding RNA
peak_39669	chr19	23756865	23757307	443	1.52653	0.000328064	0.00200886	Promoter (1-2kb)	19	23758887	23949596	190710	1	319924	-1580	ENSMUSG00000024897	Apba1	amyloid beta (A4) precursor protein binding, family A, member 1
peak_24971	chr11	5140742	5141085	344	1.52605	0.0117988	0.0387168	Intron (ENSMUST00000062821.12/140703, intron 3 of 14)	11	5106265	5152257	45993	2	140703	11172	ENSMUSG00000034164	Emid1	EMI domain containing 1
peak_10138	chr4	139287505	139287894	390	1.52601	0.000140388	0.000987836	Exon (ENSMUST00000102508.9/12345, exon 8 of 9)	4	139294029	139310708	16680	2	212555	22814	ENSMUSG00000028744	Slc66a1	solute carrier family 66 member 1
peak_32728	chr15	11524443	11524763	321	1.52566	7.1704e-07	1.03572e-05	Distal Intergenic	15	11382301	11399665	17365	2	110960	-124778	ENSMUSG00000022241	Tars	threonyl-tRNA synthetase
peak_35692	chr16	85160201	85160687	487	1.5256	0.000198919	0.00132452	Intron (ENSMUST00000227723.1/11820, intron 1 of 17)	16	84949685	85173766	224082	2	11820	13079	ENSMUSG00000022892	App	amyloid beta (A4) precursor protein
peak_37562	chr17	86801296	86801591	296	1.52544	0.00470234	0.0182876	Intron (ENSMUST00000024954.10/13819, intron 2 of 15)	17	86753700	86833410	79711	1	13819	47596	ENSMUSG00000024140	Epas1	endothelial PAS domain protein 1
peak_14807	chr6	112778155	112778484	330	1.52531	0.00287126	0.0121757	Intron (ENSMUST00000088373.10/259302, intron 5 of 21)	6	112619850	112696686	76837	2	58186	-81469	ENSMUSG00000030254	Rad18	RAD18 E3 ubiquitin protein ligase
peak_3671	chr2	63999786	64000099	314	1.52525	0.00170474	0.0079258	Intron (ENSMUST00000131615.8/60344, intron 2 of 2)	2	63971507	64098038	126532	2	60344	97939	ENSMUSG00000075324	Fign	fidgetin
peak_21154	chr9	57798834	57799195	362	1.52514	0.00230762	0.0101656	Intron (ENSMUST00000170133.7/ENSMUST00000170133.7, intron 1 of 3)	9	57750624	57765860	15237	2	102414	-32974	ENSMUSG00000032316	Clk3	CDC-like kinase 3
peak_31013	chr13	112685874	112686323	450	1.52508	0.000116277	0.000846006	3' UTR	13	112660766	112738749	77984	1	268706	25108	ENSMUSG00000047789	Slc38a9	solute carrier family 38, member 9
peak_19987	chr8	120032642	120033194	553	1.52484	9.09719e-06	9.5235e-05	Intron (ENSMUST00000127664.1/108148, intron 1 of 15)	8	119992438	120052793	60356	1	78892	40204	ENSMUSG00000031825	Crispld2	cysteine-rich secretory protein LCCL domain containing 2
peak_36290	chr17	24567017	24567437	421	1.52474	0.000355088	0.00215074	Exon (ENSMUST00000035565.4/18763, exon 7 of 46)	17	24549950	24596508	46559	1	18763	17067	ENSMUSG00000032855	Pkd1	polycystin 1, transient receptor potential channel interacting
peak_19895	chr8	116063501	116063978	478	1.52469	0.000554903	0.00314898	Distal Intergenic	8	115701435	115707794	6360	2	17132	-355707	ENSMUSG00000055435	Maf	avian musculoaponeurotic fibrosarcoma oncogene homolog
peak_19041	chr8	71698716	71699314	599	1.52438	0.000274283	0.00173062	Intron (ENSMUST00000034260.8/72297, intron 1 of 2)	8	71690756	71701789	11034	2	72297	2475	ENSMUSG00000031803	B3gnt3	UDP-GlcNAc:betaGal beta-1,3-N-acetylglucosaminyltransferase 3
peak_20315	chr8	126783918	126784216	299	1.52427	0.0128324	0.0414431	Distal Intergenic	8	126839233	126851473	12241	1	414091	-55017	NA	A630001O12Rik	RIKEN cDNA A630001O12 gene
peak_33558	chr15	66391731	66392464	734	1.52427	0.00121826	0.00603866	Intron (ENSMUST00000023006.6/54562, intron 11 of 11)	15	65986387	66286642	300256	2	110862	-105089	ENSMUSG00000056258	Kcnq3	potassium voltage-gated channel, subfamily Q, member 3
peak_33310	chr15	55734299	55734793	495	1.52409	0.000243363	0.00156202	Intron (ENSMUST00000039769.12/20649, intron 3 of 6)	15	55636388	55906949	270562	2	20649	172156	ENSMUSG00000060429	Sntb1	syntrophin, basic 1
peak_24260	chr10	95911026	95911362	337	1.52365	0.000140025	0.000986458	Distal Intergenic	10	95940650	96045518	104869	1	216238	-29288	ENSMUSG00000036499	Eea1	early endosome antigen 1
peak_26207	chr11	72015260	72015550	291	1.52339	0.00312429	0.0130595	Distal Intergenic	11	72027963	72037509	9547	2	114230	21959	ENSMUSG00000040554	Aipl1	aryl hydrocarbon receptor-interacting protein-like 1
peak_6585	chr3	65938372	65938664	293	1.52312	0.00566122	0.0213171	Distal Intergenic	3	65946151	65958249	12099	2	56706	19585	ENSMUSG00000027829	Ccnl1	cyclin L1
peak_31118	chr14	8030258	8030933	676	1.52288	2.09606e-05	0.000194792	Intron (ENSMUST00000166497.8/66082, intron 2 of 8)	14	8002902	8056763	53862	1	66082	27356	ENSMUSG00000025277	Abhd6	abhydrolase domain containing 6
peak_16678	chr7	73578000	73578326	327	1.52269	0.00421363	0.0166956	Distal Intergenic	7	73539203	73558395	19193	2	69170	-19605	ENSMUSG00000101970	Chaserr	CHD2 adjacent suppressive regulatory RNA
peak_3514	chr2	51431420	51431835	416	1.52262	0.000611236	0.00340915	Intron (ENSMUST00000152467.1/73375, intron 1 of 1)	2	51420984	51438785	17802	2	73375	6950	ENSMUSG00000086007	1700057H21Rik	RIKEN cDNA 1700057H21 gene
peak_11398	chr5	64821291	64821585	295	1.52197	0.00517491	0.0197771	Intron (ENSMUST00000165536.7/16599, intron 2 of 5)	5	64803388	64832901	29514	1	16599	17903	ENSMUSG00000029178	Klf3	Kruppel-like factor 3 (basic)
peak_12065	chr5	111810376	111810868	493	1.52179	4.8077e-06	5.45507e-05	Distal Intergenic	5	111734284	111761725	27442	2	269683	-48651	ENSMUSG00000085271	E130006D01Rik	RIKEN cDNA E130006D01 gene
peak_6278	chr3	39269302	39269820	519	1.52081	1.15299e-06	1.56293e-05	Distal Intergenic	3	38886940	39011985	125046	1	329628	382362	ENSMUSG00000046743	Fat4	FAT atypical cadherin 4
peak_21299	chr9	63079982	63080872	891	1.52058	4.43636e-20	1.17421e-17	Exon (ENSMUST00000214934.1/ENSMUST00000214934.1, exon 2 of 2)	9	63138170	63148961	10792	2	207667	68089	ENSMUSG00000022245	Skor1	SKI family transcriptional corepressor 1
peak_9014	chr4	89001499	89001839	341	1.52013	0.0047843	0.0185418	Intron (ENSMUST00000232991.1/ENSMUST00000232991.1, intron 1 of 1)	4	89050308	89084614	34307	1	100040617	-48469	ENSMUSG00000085183	Wincr1	WNT induced non-coding RNA 1
peak_12555	chr5	126008022	126008319	298	1.51997	0.000326801	0.00200232	Distal Intergenic	5	125531774	125792583	260810	1	208151	476248	ENSMUSG00000070498	Tmem132b	transmembrane protein 132B
peak_22654	chr10	21023239	21023635	397	1.51983	0.000383049	0.00229618	Intron (ENSMUST00000105525.11/52906, intron 18 of 23)	10	20952547	21080429	127883	1	52906	70692	ENSMUSG00000019986	Ahi1	Abelson helper integration site 1
peak_29872	chr13	28416254	28416579	326	1.51944	8.37443e-06	8.87071e-05	Intron (ENSMUST00000222823.1/ENSMUST00000222823.1, intron 2 of 3)	13	28142484	28151611	9128	1	28078	273770	ENSMUSG00000017064	Prl5a1	prolactin family 5, subfamily a, member 1
peak_6496	chr3	58330267	58330648	382	1.51894	5.49625e-05	0.000446469	Distal Intergenic	3	58414715	58466783	52069	1	72033	-84067	ENSMUSG00000027806	Tsc22d2	TSC22 domain family, member 2
peak_14383	chr6	86479942	86480846	905	1.51864	1.14841e-06	1.55775e-05	Promoter (<=1kb)	6	86470277	86480830	10554	2	320486	0	ENSMUSG00000085589	A430078I02Rik	RIKEN cDNA A430078I02 gene
peak_25043	chr11	8365568	8365931	364	1.51838	3.81446e-05	0.000325479	Distal Intergenic	11	8431652	8664681	233030	2	319939	298750	ENSMUSG00000020422	Tns3	tensin 3
peak_12300	chr5	118449069	118449478	410	1.51801	0.00162461	0.00762622	Distal Intergenic	5	118560679	118765438	204760	1	76199	-111201	ENSMUSG00000018076	Med13l	mediator complex subunit 13-like
peak_22731	chr10	24554137	24554559	423	1.51679	4.95548e-06	5.60273e-05	Intron (ENSMUST00000136908.7/102638890, intron 3 of 3)	10	24595442	24598683	3242	1	14219	-40883	ENSMUSG00000019997	Ccn2	cellular communication network factor 2
peak_23580	chr10	76668490	76669346	857	1.51664	1.24826e-09	3.85494e-08	Distal Intergenic	10	76595762	76623630	27869	2	12834	-44860	ENSMUSG00000020241	Col6a2	collagen, type VI, alpha 2
peak_26513	chr11	82032813	82033372	560	1.51619	7.7457e-06	8.25982e-05	Intron (ENSMUST00000171515.1/ENSMUST00000171515.1, intron 1 of 1)	11	82035571	82037453	1883	1	20296	-2199	ENSMUSG00000035385	Ccl2	chemokine (C-C motif) ligand 2
peak_1400	chr1	133057504	133058041	538	1.51465	0.000190178	0.00127392	Intron (ENSMUST00000153707.7/240752, intron 1 of 1)	1	133045667	133108687	63021	1	240752	11837	ENSMUSG00000026447	Pik3c2b	phosphatidylinositol-4-phosphate 3-kinase catalytic subunit type 2 beta
peak_4524	chr2	119993471	119993962	492	1.51437	0.000262355	0.00166656	Intron (ENSMUST00000066058.7/26390, intron 1 of 29)	2	119972699	120027408	54710	1	26390	20772	ENSMUSG00000033902	Mapkbp1	mitogen-activated protein kinase binding protein 1
peak_17278	chr7	110116779	110117099	321	1.51391	2.13917e-07	3.60957e-06	Intron (ENSMUST00000185931.6/69781, intron 2 of 3)	7	110122046	110143286	21241	1	22390	-4947	ENSMUSG00000031016	Wee1	WEE 1 homolog 1 (S. pombe)
peak_33065	chr15	37317775	37318372	598	1.51356	6.39219e-13	4.42842e-11	Intron (ENSMUST00000161405.7/252973, intron 8 of 9)	15	37231793	37233309	1517	2	105245924	-84466	ENSMUSG00000089804	Gm16136	predicted gene 16136
peak_24764	chr10	127430482	127430787	306	1.51323	0.000100907	0.000749634	Intron (ENSMUST00000170164.7/71750, intron 3 of 3)	10	127380327	127499384	119058	1	71750	50155	ENSMUSG00000025404	R3hdm2	R3H domain containing 2
peak_670	chr1	72538187	72538618	432	1.51205	7.08145e-08	1.36705e-06	Promoter (1-2kb)	1	72427112	72536930	109819	2	381270	-1257	ENSMUSG00000039372	Marchf4	membrane associated ring-CH-type finger 4
peak_35014	chr16	17745017	17745576	560	1.5118	1.08417e-06	1.48525e-05	Distal Intergenic	16	17651208	17732891	81684	2	94112	-12126	ENSMUSG00000012114	Med15	mediator complex subunit 15
peak_12656	chr5	134232281	134232826	546	1.51064	0.000538562	0.00307144	Distal Intergenic	5	134220053	134229625	9573	2	17969	-2656	ENSMUSG00000015950	Ncf1	neutrophil cytosolic factor 1
peak_9064	chr4	95232645	95232928	284	1.50965	0.000690672	0.0037742	Distal Intergenic	4	95049034	95052222	3189	2	16476	-180423	ENSMUSG00000052684	Jun	jun proto-oncogene
peak_7569	chr3	120571143	120571486	344	1.50943	0.00120483	0.00598741	Distal Intergenic	3	120604109	120886733	282625	2	320739	315247	NA	6530403H02Rik	RIKEN cDNA 6530403H02 gene
peak_13285	chr6	7800080	7800330	251	1.50929	0.00259006	0.0111719	Distal Intergenic	6	7844842	7875687	30846	1	94192	-44512	ENSMUSG00000042460	C1galt1	core 1 synthase, glycoprotein-N-acetylgalactosamine 3-beta-galactosyltransferase, 1
peak_38092	chr18	35894819	35895726	908	1.50912	4.38843e-11	1.96955e-09	Distal Intergenic	18	35829397	35861688	32292	1	67393	65422	ENSMUSG00000046668	Cxxc5	CXXC finger 5
peak_39099	chr18	81033714	81034116	403	1.50905	0.00641408	0.0235767	Distal Intergenic	18	80966376	80986771	20396	2	20689	-46943	ENSMUSG00000024565	Sall3	spalt like transcription factor 3
peak_37962	chr18	31924372	31924601	230	1.50901	0.00515496	0.0197173	Intron (ENSMUST00000233994.1/225341, intron 1 of 4)	18	31922290	31958619	36330	1	225341	2082	ENSMUSG00000024395	Lims2	LIM and senescent cell antigen like domains 2
peak_13300	chr6	8495693	8496176	484	1.50843	1.95538e-06	2.49422e-05	Intron (ENSMUST00000162564.6/170772, intron 4 of 10)	6	8491040	8509138	18099	2	320312	12962	ENSMUSG00000087305	A430035B10Rik	RIKEN cDNA A430035B10 gene
peak_38509	chr18	57434337	57435013	677	1.50822	1.63793e-05	0.000157719	Exon (ENSMUST00000130696.7/75084, exon 3 of 4)	18	57405415	57416150	10736	1	100503007	28922	ENSMUSG00000117864	Gm19500	predicted gene, 19500
peak_31265	chr14	20502951	20503441	491	1.50806	0.000109997	0.000806471	Exon (ENSMUST00000159027.7/19056, exon 13 of 14)	14	20482867	20496901	14035	2	74843	-6050	ENSMUSG00000021815	Mss51	MSS51 mitochondrial translational activator
peak_3488	chr2	49609563	49610015	453	1.50806	3.56829e-08	7.50942e-07	Distal Intergenic	2	49619298	49774778	155481	1	16574	-9283	ENSMUSG00000026764	Kif5c	kinesin family member 5C
peak_4158	chr2	93774763	93775334	572	1.50798	9.22362e-08	1.71783e-06	Intron (ENSMUST00000184931.7/14043, intron 8 of 11)	2	93661028	93822568	161541	2	14043	47234	ENSMUSG00000027198	Ext2	exostosin glycosyltransferase 2
peak_33492	chr15	62920481	62920938	458	1.50774	0.0102447	0.0344783	Distal Intergenic	15	62218221	62219332	1112	2	67552	-701149	NA	Macroh2a3	macroH2A.3 histone
peak_32361	chr14	104561299	104561573	275	1.50701	0.00850765	0.0296891	Distal Intergenic	14	104477536	104522645	45110	2	72486	-38654	ENSMUSG00000022120	Obi1	ORC ubiquitin ligase 1
peak_19699	chr8	106577050	106577619	570	1.50674	5.54476e-07	8.28004e-06	Distal Intergenic	8	106587143	106594820	7678	1	68692	-9524	ENSMUSG00000099139	1110028F18Rik	RIKEN cDNA 1110028F18 gene
peak_13986	chr6	53855144	53855439	296	1.50663	0.00336869	0.0138871	Intron (ENSMUST00000204648.1/ENSMUST00000204648.1, intron 1 of 4)	6	53815468	53820830	5363	2	66873	-34314	ENSMUSG00000043496	Tril	TLR4 interactor with leucine-rich repeats
peak_1339	chr1	131350174	131350431	258	1.50643	0.000122728	0.000884062	Intron (ENSMUST00000097588.8/14270, intron 7 of 22)	1	131254343	131279606	25264	2	56489	-70568	ENSMUSG00000042349	Ikbke	inhibitor of kappaB kinase epsilon
peak_8110	chr4	6383666	6384287	622	1.50595	1.08648e-05	0.000111042	Exon (ENSMUST00000108371.3/53378, exon 5 of 5)	4	6365650	6408423	42774	1	53378	18016	ENSMUSG00000028249	Sdcbp	syndecan binding protein
peak_24480	chr10	116192341	116192585	245	1.50501	0.000355726	0.00215397	Intron (ENSMUST00000063470.10/19279, intron 6 of 13)	10	116111664	116113917	2254	2	619332	-78424	ENSMUSG00000074734	Taf7l2	Taf7l2
peak_21271	chr9	62426921	62427488	568	1.50487	8.00001e-10	2.62159e-08	Intron (ENSMUST00000048043.11/235431, intron 8 of 11)	9	62341293	62378812	37520	1	11737	85628	ENSMUSG00000032249	Anp32a	acidic (leucine-rich) nuclear phosphoprotein 32 family, member A
peak_19595	chr8	95732092	95732455	364	1.50466	6.31383e-05	0.000503862	Exon (ENSMUST00000212535.1/ENSMUST00000212535.1, exon 1 of 1)	8	95715881	95719010	3130	1	66083	16211	ENSMUSG00000031671	Setd6	SET domain containing 6
peak_31113	chr14	7943172	7943537	366	1.50411	4.52901e-05	0.000378242	Intron (ENSMUST00000052678.8/286940, intron 43 of 45)	14	7957288	7960636	3349	1	108168208	-13751	ENSMUSG00000109649	Gm45521	predicted gene 45521
peak_13203	chr5	150706556	150707128	573	1.5038	0.000222124	0.00144889	Intron (ENSMUST00000202170.3/100710, intron 1 of 34)	5	150673739	150810690	136952	1	100710	32817	ENSMUSG00000034021	Pds5b	PDS5 cohesin associated factor B
peak_23932	chr10	83709944	83710385	442	1.50369	0.00235203	0.0103171	Distal Intergenic	10	83722865	83762762	39898	1	69784	-12480	ENSMUSG00000087651	1500009L16Rik	RIKEN cDNA 1500009L16 gene
peak_22575	chr10	17184975	17185253	279	1.50325	0.00924926	0.0317616	Distal Intergenic	10	16906427	17095807	189381	2	100504235	-89168	ENSMUSG00000101969	Gm20125	predicted gene, 20125
peak_10850	chr5	25544601	25545121	521	1.50316	2.45578e-05	0.000223002	Distal Intergenic	5	25530013	25531466	1454	1	73571	14588	ENSMUSG00000101856	1700096K18Rik	RIKEN cDNA 1700096K18 gene
peak_24919	chr11	3985035	3985320	286	1.50314	0.00272289	0.0116542	Promoter (1-2kb)	11	3983636	3999326	15691	1	53897	1399	ENSMUSG00000049721	Gal3st1	galactose-3-O-sulfotransferase 1
peak_11594	chr5	75990275	75990572	298	1.50282	1.40111e-05	0.00013817	Distal Intergenic	5	75932827	75978458	45632	2	16542	-11817	ENSMUSG00000062960	Kdr	kinase insert domain protein receptor
peak_13088	chr5	147234397	147234860	464	1.5025	4.49173e-06	5.12739e-05	Intron (ENSMUST00000174285.7/70147, intron 3 of 5)	5	147269959	147275848	5890	1	18609	-35099	ENSMUSG00000029644	Pdx1	pancreatic and duodenal homeobox 1
peak_7851	chr3	138815524	138815779	256	1.50234	0.00117769	0.00587566	Intron (ENSMUST00000029800.8/56224, intron 1 of 7)	3	138742195	138907905	165711	1	56224	73329	ENSMUSG00000028152	Tspan5	tetraspanin 5
peak_33502	chr15	63517389	63517640	252	1.50163	0.00806026	0.0283724	Intron (ENSMUST00000228339.2/432958, intron 2 of 8)	15	63176838	63718289	541452	2	432958	200649	ENSMUSG00000115520	Gm20740	predicted gene, 20740
peak_36018	chr17	6885307	6885578	272	1.49933	0.00081657	0.00432481	Distal Intergenic	17	6895229	6895337	109	2	751529	9759	ENSMUSG00000076218	Mir692-1	microRNA 692-1
peak_19258	chr8	84712347	84712827	481	1.49931	8.53764e-05	0.000651727	Intron (ENSMUST00000109764.7/18032, intron 10 of 10)	8	84701449	84704940	3492	1	17095	10898	ENSMUSG00000034041	Lyl1	lymphoblastomic leukemia 1
peak_31688	chr14	47776313	47776865	553	1.4989	7.67808e-07	1.10003e-05	Distal Intergenic	14	47898851	47944189	45339	1	73961	-121986	ENSMUSG00000115609	4930447J18Rik	RIKEN cDNA 4930447J18 gene
peak_33605	chr15	71393480	71393735	256	1.49828	0.00103893	0.00528275	Distal Intergenic	15	71431609	71727838	296230	2	70363	334103	ENSMUSG00000036800	Fam135b	family with sequence similarity 135, member B
peak_10912	chr5	30614187	30614496	310	1.49823	0.0141336	0.0447321	Intron (ENSMUST00000066295.3/16527, intron 1 of 1)	5	30573987	30588619	14633	2	100502829	-25568	ENSMUSG00000053214	Gm9899	predicted gene 9899
peak_38879	chr18	70697847	70698113	267	1.49748	0.0121793	0.0397757	Intron (ENSMUST00000237754.1/ENSMUST00000237754.1, intron 2 of 3)	18	70568189	70626131	57943	1	17191	129658	ENSMUSG00000024513	Mbd2	methyl-CpG binding domain protein 2
peak_14775	chr6	108569388	108569961	574	1.49748	2.59718e-13	1.95332e-11	Distal Intergenic	6	108489743	108489803	61	1	102465766	79645	ENSMUSG00000105697	Mir7661	microRNA 7661
peak_645	chr1	70165523	70166136	614	1.49713	0.000533656	0.00304851	Intron (ENSMUST00000187159.6/66722, intron 11 of 12)	1	69826970	70725132	898163	1	66722	338553	ENSMUSG00000053153	Spag16	sperm associated antigen 16
peak_20400	chr9	11380427	11380824	398	1.49662	0.00022287	0.00145307	Distal Intergenic	9	9660891	10904775	1243885	2	244682	-475652	ENSMUSG00000039488	Cntn5	contactin 5
peak_4863	chr2	133861114	133861361	248	1.49637	0.00664401	0.0243008	Distal Intergenic	2	133564708	133564794	87	1	100526500	296406	ENSMUSG00000093338	Mir3090	microRNA 3090
peak_27986	chr11	121041285	121041750	466	1.49533	1.30789e-10	5.24808e-09	Promoter (1-2kb)	11	121036747	121039418	2672	2	12516	-1867	ENSMUSG00000025163	Cd7	CD7 antigen
peak_8607	chr4	47979462	47980041	580	1.49484	2.06711e-07	3.49943e-06	Distal Intergenic	4	48045153	48086447	41295	1	18124	-65112	ENSMUSG00000028341	Nr4a3	nuclear receptor subfamily 4, group A, member 3
peak_1710	chr1	153180556	153180979	424	1.49456	0.00208065	0.00932995	Intron (ENSMUST00000185356.6/16782, intron 1 of 22)	1	153122756	153186447	63692	2	16782	5468	ENSMUSG00000026479	Lamc2	laminin, gamma 2
peak_10747	chr5	22141842	22142100	259	1.49303	0.00262218	0.0112828	Intron (ENSMUST00000161356.7/19699, intron 6 of 64)	5	21884454	22344702	460249	2	19699	202602	ENSMUSG00000042453	Reln	reelin
peak_8668	chr4	54527615	54528026	412	1.49291	3.55785e-06	4.17658e-05	Distal Intergenic	4	54945048	55083563	138516	1	242466	-417022	ENSMUSG00000060206	Zfp462	zinc finger protein 462
peak_20205	chr8	123958016	123958411	396	1.4929	0.0026305	0.0113133	Exon (ENSMUST00000212188.1/ENSMUST00000212188.1, exon 3 of 3)	8	123897123	123949265	52143	2	234865	-8751	ENSMUSG00000039509	Nup133	nucleoporin 133
peak_28235	chr12	21480312	21480597	286	1.49202	0.00286092	0.0121355	Distal Intergenic	12	21390071	21417637	27567	2	22630	-62675	ENSMUSG00000076432	Ywhaq	tyrosine 3-monooxygenase/tryptophan 5-monooxygenase activation protein theta
peak_2404	chr1	186294774	186294995	222	1.49179	0.00172133	0.00798416	Distal Intergenic	1	186087731	186117310	29580	2	226791	-177464	ENSMUSG00000039246	Lyplal1	lysophospholipase-like 1
peak_38518	chr18	57686516	57687121	606	1.49069	0.00151209	0.00719392	Intron (ENSMUST00000079738.9/75444, intron 6 of 6)	18	57632079	57638585	6507	2	70157	-47931	ENSMUSG00000118322	2210409D07Rik	RIKEN cDNA 2210409D07 gene
peak_36231	chr17	22877578	22878149	572	1.49068	0.00147535	0.0070506	Distal Intergenic	17	22846697	22867134	20438	2	240041	-10444	ENSMUSG00000059142	Zfp945	zinc finger protein 945
peak_18744	chr8	47889315	47889547	233	1.49014	0.00514348	0.0196905	Intron (ENSMUST00000057561.8/52357, intron 4 of 22)	8	47824482	47825476	995	1	75677	64833	ENSMUSG00000038064	Cldn22	claudin 22
peak_35261	chr16	31290387	31291575	1189	1.48972	6.15044e-17	8.91059e-15	Exon (ENSMUST00000232175.1/ENSMUST00000232175.1, exon 1 of 2)	16	31251537	31275277	23741	2	66849	-15110	ENSMUSG00000047714	Ppp1r2	protein phosphatase 1, regulatory inhibitor subunit 2
peak_28002	chr11	121419039	121419290	252	1.48926	0.000100248	0.000745807	Distal Intergenic	11	121421401	121431288	9888	1	238024	-2111	ENSMUSG00000039253	Fn3krp	fructosamine 3 kinase related protein
peak_10093	chr4	137739309	137739743	435	1.48906	0.0137058	0.0436425	Distal Intergenic	4	137696979	137706606	9628	2	69808	-32703	ENSMUSG00000087476	Rap1gapos	RAP1 GTPase activating protein, opposite strand
peak_27663	chr11	115964657	115965537	881	1.48891	4.28372e-16	5.35984e-14	3' UTR	11	115974709	116008412	33704	1	192897	-9172	ENSMUSG00000020758	Itgb4	integrin beta 4
peak_3684	chr2	65007143	65007827	685	1.48827	7.2853e-12	3.96847e-10	Intron (ENSMUST00000028252.13/50915, intron 2 of 13)	2	64912476	65022782	110307	2	50915	14955	ENSMUSG00000026888	Grb14	growth factor receptor bound protein 14
peak_27155	chr11	101162265	101163067	803	1.48826	2.03204e-21	6.55492e-19	3' UTR	11	101155907	101161787	5881	1	103768	6358	ENSMUSG00000045007	Tubg2	tubulin, gamma 2
peak_17217	chr7	105421068	105421332	265	1.48805	0.0131767	0.042333	Distal Intergenic	7	105425731	105470898	45168	1	12426	-4399	ENSMUSG00000030898	Cckbr	cholecystokinin B receptor
peak_22020	chr9	108172946	108173467	522	1.48801	2.17527e-06	2.72503e-05	Intron (ENSMUST00000035208.13/12217, intron 1 of 11)	9	108096022	108190384	94363	2	12217	16917	ENSMUSG00000032589	Bsn	bassoon
peak_194	chr1	35759662	35760185	524	1.4876	8.65473e-07	1.21839e-05	Distal Intergenic	1	36068400	36106446	38047	1	50785	-308215	ENSMUSG00000045216	Hs6st1	heparan sulfate 6-O-sulfotransferase 1
peak_5569	chr2	166080622	166081353	732	1.48712	1.5405e-07	2.7021e-06	Exon (ENSMUST00000109249.8/72043, exon 13 of 21)	2	166073089	166155663	82575	2	72043	74310	ENSMUSG00000006800	Sulf2	sulfatase 2
peak_196	chr1	35904081	35904358	278	1.48664	0.000799858	0.00425266	Distal Intergenic	1	36068400	36106446	38047	1	50785	-164042	ENSMUSG00000045216	Hs6st1	heparan sulfate 6-O-sulfotransferase 1
peak_27602	chr11	114903009	114903508	500	1.48627	0.0023048	0.0101574	3' UTR	11	114890041	114904654	14614	1	217303	12968	ENSMUSG00000034652	Cd300a	CD300A molecule
peak_33028	chr15	36669697	36670130	434	1.48618	6.82648e-07	9.94584e-06	Intron (ENSMUST00000226482.1/ENSMUST00000226482.1, intron 1 of 1)	15	36595661	36609668	14008	2	18458	-60029	ENSMUSG00000022283	Pabpc1	poly(A) binding protein, cytoplasmic 1
peak_6331	chr3	49642317	49642825	509	1.48596	8.1532e-10	2.65605e-08	Distal Intergenic	3	49743296	49757325	14030	2	73173	114500	ENSMUSG00000037892	Pcdh18	protocadherin 18
peak_30003	chr13	37784330	37784718	389	1.48594	0.00707172	0.0255215	Intron (ENSMUST00000122842.7/68750, intron 1 of 3)	13	37778400	37952005	173606	1	68750	5930	ENSMUSG00000039087	Rreb1	ras responsive element binding protein 1
peak_37460	chr17	81402786	81403396	611	1.48552	0.00185355	0.00848599	Intron (ENSMUST00000234131.1/20541, intron 7 of 7)	17	81373105	81738377	365273	2	20541	334981	ENSMUSG00000054640	Slc8a1	solute carrier family 8 (sodium/calcium exchanger), member 1
peak_19437	chr8	92120136	92120393	258	1.48535	0.00340761	0.0140126	Distal Intergenic	8	92326033	92356120	30088	2	71296	235727	ENSMUSG00000031736	Crnde	colorectal neoplasia differentially expressed (non-protein coding)
peak_32865	chr15	26374155	26375255	1101	1.48532	2.12836e-12	1.32549e-10	Intron (ENSMUST00000140840.7/211147, intron 2 of 3)	15	26309048	26409576	100529	1	211147	65107	ENSMUSG00000022269	Marchf11	membrane associated ring-CH-type finger 11
peak_26975	chr11	97573979	97574479	501	1.485	2.73035e-07	4.47721e-06	Promoter (<=1kb)	11	97509340	97575226	65887	2	56013	747	ENSMUSG00000038453	Srcin1	SRC kinase signaling inhibitor 1
peak_4319	chr2	107518191	107518528	338	1.48474	0.00247773	0.010769	Distal Intergenic	2	107290639	107298502	7864	1	16492	227552	ENSMUSG00000042604	Kcna4	potassium voltage-gated channel, shaker-related subfamily, member 4
peak_39743	chr19	28517977	28518589	613	1.48454	5.50138e-05	0.00044671	Intron (ENSMUST00000162022.7/226075, intron 4 of 10)	19	28678224	28720027	41804	1	320176	-159635	ENSMUSG00000097735	D930032P07Rik	RIKEN cDNA D930032P07 gene
peak_37813	chr18	14654731	14655391	661	1.4841	1.89851e-11	9.20065e-10	3' UTR	18	14624198	14682914	58717	2	268996	27523	ENSMUSG00000037013	Ss18	SS18, nBAF chromatin remodeling complex subunit
peak_23644	chr10	78282537	78282768	232	1.48391	0.00363789	0.0148003	Intron (ENSMUST00000001240.11/28169, intron 6 of 9)	10	78186725	78244641	57917	2	216131	-37896	ENSMUSG00000000374	Trappc10	trafficking protein particle complex 10
peak_17170	chr7	101623976	101624356	381	1.48327	0.000443753	0.00260375	Distal Intergenic	7	101576970	101585600	8631	2	11872	-38376	ENSMUSG00000030651	Art2b	ADP-ribosyltransferase 2b
peak_15783	chr7	19155968	19156581	614	1.48225	9.09971e-11	3.80676e-09	3' UTR	7	19149722	19153542	3821	1	107686	6246	ENSMUSG00000040824	Snrpd2	small nuclear ribonucleoprotein D2
peak_33179	chr15	41626622	41626855	234	1.48198	0.00679284	0.0247246	Intron (ENSMUST00000090096.10/170719, intron 2 of 15)	15	41447482	41861048	413567	1	170719	179140	ENSMUSG00000022307	Oxr1	oxidation resistance 1
peak_29660	chr13	6108811	6109717	907	1.48157	1.72322e-17	2.82348e-15	Distal Intergenic	13	5861482	5870394	8913	1	23849	247329	ENSMUSG00000000078	Klf6	Kruppel-like factor 6
peak_24148	chr10	93247947	93248257	311	1.48131	0.00246437	0.0107188	3' UTR	10	93247414	93311135	63722	2	13713	62878	ENSMUSG00000008398	Elk3	ELK3, member of ETS oncogene family
peak_19853	chr8	111888025	111888663	639	1.48119	5.27051e-09	1.39054e-07	Distal Intergenic	8	111863038	111876750	13713	2	66817	-11275	ENSMUSG00000031953	Tmem170	transmembrane protein 170
peak_14598	chr6	93935853	93936234	382	1.48104	0.000697092	0.00380324	Intron (ENSMUST00000055224.14/14924, intron 2 of 21)	6	94132923	94283025	150103	2	78178	346791	ENSMUSG00000045095	4930511A08Rik	RIKEN cDNA 4930511A08 gene
peak_13404	chr6	27397613	27397996	384	1.48046	0.00289166	0.0122458	Intron (ENSMUST00000115323.7/14823, intron 8 of 10)	6	27936655	27936750	96	2	735266	538754	ENSMUSG00000076067	Mir592	microRNA 592
peak_25942	chr11	62463402	62464192	791	1.48001	1.88028e-08	4.31316e-07	Intron (ENSMUST00000014389.5/327942, intron 1 of 6)	11	62316426	62458541	142116	2	20185	-4861	ENSMUSG00000018501	Ncor1	nuclear receptor co-repressor 1
peak_5735	chr2	169962462	169963444	983	1.47928	1.27978e-25	7.23866e-23	Promoter (<=1kb)	2	169962015	169963187	1173	2	446211	0	ENSMUSG00000103935	AY702102	cDNA sequence AY702102
peak_2843	chr2	22957401	22957867	467	1.47923	3.68401e-08	7.72145e-07	Intron (ENSMUST00000126112.7/11308, intron 5 of 9)	2	22895522	22940266	44745	1	56075	61879	ENSMUSG00000026784	Pdss1	prenyl (solanesyl) diphosphate synthase, subunit 1
peak_14092	chr6	61851053	61851680	628	1.4791	0.00104067	0.00528985	Intron (ENSMUST00000126214.7/232035, intron 9 of 10)	6	61173983	61180810	6828	2	100504262	-670243	NA	A730020E08Rik	RIKEN cDNA A730020E08 gene
peak_2590	chr2	3453085	3453355	271	1.47833	0.00865233	0.0300846	Exon (ENSMUST00000061852.11/227525, exon 14 of 16)	2	3455815	3475031	19217	2	64707	21676	ENSMUSG00000026646	Suv39h2	suppressor of variegation 3-9 2
peak_30083	chr13	43261378	43261699	322	1.47826	0.000391192	0.00233842	Intron (ENSMUST00000055341.6/328232, intron 1 of 1)	13	43195245	43304172	108928	2	328232	42473	ENSMUSG00000051335	Gfod1	glucose-fructose oxidoreductase domain containing 1
peak_2897	chr2	25533967	25534638	672	1.47757	4.79722e-06	5.44468e-05	Intron (ENSMUST00000028311.12/22030, intron 4 of 10)	2	25517982	25546940	28959	2	22030	12302	ENSMUSG00000026942	Traf2	TNF receptor-associated factor 2
peak_25072	chr11	8965983	8966719	737	1.47662	1.27693e-07	2.28351e-06	Intron (ENSMUST00000154153.7/ENSMUST00000154153.7, intron 1 of 49)	11	8993137	9011191	18055	2	15574	44472	ENSMUSG00000020413	Hus1	HUS1 checkpoint clamp component
peak_35940	chr17	3457931	3458482	552	1.47561	0.000323511	0.00198451	Intron (ENSMUST00000169838.8/24001, intron 14 of 26)	17	3532554	3533213	660	1	621628	-74072	ENSMUSG00000091530	Cldn20	claudin 20
peak_22838	chr10	32984683	32985504	822	1.47483	4.68436e-09	1.25565e-07	Distal Intergenic	10	31689310	32890461	1201152	2	432450	-94222	ENSMUSG00000069670	Nkain2	Na+/K+ transporting ATPase interacting 2
peak_22261	chr9	120658657	120659051	395	1.4748	0.000159477	0.00109619	Distal Intergenic	9	120577331	120578074	744	1	76100	81326	ENSMUSG00000052658	5830454E08Rik	RIKEN cDNA 5830454E08 gene
peak_10883	chr5	29698492	29698916	425	1.47436	2.44107e-16	3.16955e-14	Distal Intergenic	5	29735688	29818134	82447	1	23950	-36772	ENSMUSG00000029131	Dnajb6	DnaJ heat shock protein family (Hsp40) member B6
peak_1200	chr1	110483199	110483944	746	1.47431	5.60907e-10	1.90036e-08	Distal Intergenic	1	110888326	110977584	89259	2	227485	493640	ENSMUSG00000047216	Cdh19	cadherin 19, type 2
peak_25845	chr11	60268272	60268953	682	1.47413	1.10725e-09	3.47405e-08	Intron (ENSMUST00000095254.11/216810, intron 4 of 13)	11	60199089	60222581	23493	2	20787	-45691	ENSMUSG00000020538	Srebf1	sterol regulatory element binding transcription factor 1
peak_1636	chr1	150151476	150151737	262	1.47404	0.000588301	0.00330489	Distal Intergenic	1	150159043	150164948	5906	2	102639566	13211	ENSMUSG00000097754	Ptgs2os2	prostaglandin-endoperoxide synthase 2, opposite strand 2
peak_15246	chr6	134431451	134431909	459	1.47388	0.000730315	0.00394842	Intron (ENSMUST00000032321.10/66813, intron 5 of 6)	6	134308951	134403415	94465	2	102639979	-28036	ENSMUSG00000107666	4933406J09Rik	RIKEN cDNA 4933406J09 gene
peak_446	chr1	54930813	54931264	452	1.47373	0.000582322	0.00327353	Distal Intergenic	1	54645340	54926387	281048	2	329154	-4426	ENSMUSG00000052331	Ankrd44	ankyrin repeat domain 44
peak_35468	chr16	44977298	44977541	244	1.47325	0.0114155	0.0376774	Intron (ENSMUST00000164007.7/74603, intron 5 of 5)	16	44943678	44981380	37703	1	74603	33620	ENSMUSG00000036172	Cd200r3	CD200 receptor 3
peak_35672	chr16	80418478	80418772	295	1.47219	0.0107872	0.0359514	Distal Intergenic	16	79999376	80000546	1171	1	78654	419102	ENSMUSG00000101810	1700066C05Rik	RIKEN cDNA 1700066C05 gene
peak_32598	chr15	7047752	7048164	413	1.47215	7.62966e-06	8.14659e-05	Distal Intergenic	15	7090614	7197489	106876	1	16880	-42450	ENSMUSG00000054263	Lifr	LIF receptor alpha
peak_24976	chr11	5271388	5272302	915	1.47201	9.13098e-10	2.91584e-08	Distal Intergenic	11	5191552	5261558	70007	2	84035	-9830	ENSMUSG00000020393	Kremen1	kringle containing transmembrane protein 1
peak_28608	chr12	59086275	59086623	349	1.47181	0.00373346	0.015131	Distal Intergenic	12	59095799	59191583	95785	1	338320	-9176	ENSMUSG00000021000	Mia2	MIA SH3 domain ER export factor 2
peak_19265	chr8	84781005	84781491	487	1.47145	0.00342327	0.0140629	Intron (ENSMUST00000076715.12/18032, intron 1 of 8)	8	84704712	84800344	95633	2	18032	18853	ENSMUSG00000001911	Nfix	nuclear factor I/X
peak_10890	chr5	29861439	29862031	593	1.4711	3.95012e-05	0.000335459	Distal Intergenic	5	29735334	29735936	603	2	332993	-125503	ENSMUSG00000053121	Gm5129	predicted gene 5129
peak_33218	chr15	47759413	47759681	269	1.47101	0.00234877	0.0103072	Intron (ENSMUST00000160658.7/239420, intron 31 of 68)	15	47580637	48792063	1211427	2	239420	1032382	ENSMUSG00000022311	Csmd3	CUB and Sushi multiple domains 3
peak_20610	chr9	26518633	26519070	438	1.4706	1.7873e-05	0.000170001	Distal Intergenic	9	26733728	26763101	29374	1	76898	-214658	ENSMUSG00000045994	B3gat1	beta-1,3-glucuronyltransferase 1 (glucuronosyltransferase P)
peak_26473	chr11	79653373	79653602	230	1.46992	5.99171e-05	0.000481131	Intron (ENSMUST00000017783.12/268451, intron 3 of 14)	11	79670372	79675128	4757	2	72218	21526	ENSMUSG00000086569	Rab11fip4os2	RAB11 family interacting protein 4 (class II), opposite strand 2
peak_6648	chr3	69711778	69712566	789	1.46954	1.57918e-10	6.20402e-09	Distal Intergenic	3	69721985	69756373	34389	1	97112	-9419	ENSMUSG00000027787	Nmd3	NMD3 ribosome export adaptor
peak_36869	chr17	44597776	44598055	280	1.46924	0.0122395	0.0399438	Intron (ENSMUST00000162816.7/12393, intron 5 of 5)	17	44777152	45119290	342139	1	109115	-179097	ENSMUSG00000038954	Supt3	SPT3, SAGA and STAGA complex component
peak_28497	chr12	52433995	52434297	303	1.46845	0.000101665	0.000754043	Intron (ENSMUST00000218097.1/ENSMUST00000218097.1, intron 1 of 1)	12	52475739	52480609	4871	2	102638611	46312	ENSMUSG00000111982	Gm35135	predicted gene, 35135
peak_33326	chr15	56231831	56232275	445	1.46682	0.00174815	0.00809114	Distal Intergenic	15	55636388	55906949	270562	2	20649	-324882	ENSMUSG00000060429	Sntb1	syntrophin, basic 1
peak_31411	chr14	27172966	27173502	537	1.46597	4.0272e-05	0.000341023	Intron (ENSMUST00000225949.1/71704, intron 3 of 13)	14	27114899	27403911	289013	1	71704	58067	ENSMUSG00000021895	Arhgef3	Rho guanine nucleotide exchange factor (GEF) 3
peak_16334	chr7	44776935	44777478	544	1.4657	3.7373e-06	4.37023e-05	3' UTR	7	44731480	44751050	19571	2	243963	-25885	ENSMUSG00000048012	Zfp473	zinc finger protein 473
peak_193	chr1	35274566	35275125	560	1.46511	0.000349023	0.00211898	Distal Intergenic	1	34849976	34879580	29605	1	226971	424590	ENSMUSG00000026123	Plekhb2	pleckstrin homology domain containing, family B (evectins) member 2
peak_1869	chr1	161507532	161508032	501	1.46505	1.12652e-05	0.000114595	Distal Intergenic	1	161494655	161505290	10636	1	240873	12877	ENSMUSG00000066755	Tnfsf18	tumor necrosis factor (ligand) superfamily, member 18
peak_36100	chr17	11208961	11209392	432	1.46487	1.80368e-06	2.32079e-05	Intron (ENSMUST00000066658.12/50873, intron 2 of 6)	17	10840384	12063361	1222978	1	50873	368577	ENSMUSG00000023826	Prkn	parkin RBR E3 ubiquitin protein ligase
peak_24037	chr10	87639379	87639724	346	1.46482	0.00156194	0.00738321	Distal Intergenic	10	87521795	87584136	62342	1	18478	117584	ENSMUSG00000020051	Pah	phenylalanine hydroxylase
peak_38701	chr18	63555174	63555505	332	1.46476	1.39934e-06	1.85327e-05	Distal Intergenic	18	63708685	63989776	281092	1	104082	-153180	ENSMUSG00000040560	Wdr7	WD repeat domain 7
peak_13621	chr6	34971597	34971951	355	1.46433	5.8834e-05	0.000473632	Intron (ENSMUST00000044387.13/243753, intron 2 of 7)	6	34945278	34988404	43127	2	243753	16453	ENSMUSG00000029847	Slc23a4	solute carrier family 23 member 4
peak_11855	chr5	101847687	101848410	724	1.46417	4.68627e-09	1.25565e-07	Exon (ENSMUST00000053177.13/72145, exon 62 of 67)	5	101765130	101823858	58729	1	74596	82557	ENSMUSG00000029330	Cds1	CDP-diacylglycerol synthase 1
peak_28468	chr12	49969672	49969935	264	1.46412	0.000679469	0.00372036	Distal Intergenic	12	49476991	49480862	3872	2	69054	-488810	ENSMUSG00000100844	1810007C17Rik	RIKEN cDNA 1810007C17 gene
peak_30897	chr13	104034469	104035041	573	1.4637	0.000663774	0.00364895	Exon (ENSMUST00000225704.1/75805, exon 1 of 2)	13	104023057	104109614	86558	2	75805	74573	ENSMUSG00000021710	Nln	neurolysin (metallopeptidase M3 family)
peak_31662	chr14	47218814	47219130	317	1.46353	0.00126798	0.00623224	Distal Intergenic	14	47153895	47189413	35519	2	14528	-29401	ENSMUSG00000037580	Gch1	GTP cyclohydrolase 1
peak_19891	chr8	115895796	115896472	677	1.4632	0.000208206	0.0013733	Distal Intergenic	8	115701435	115707794	6360	2	17132	-188002	ENSMUSG00000055435	Maf	avian musculoaponeurotic fibrosarcoma oncogene homolog
peak_7688	chr3	126778025	126778395	371	1.4625	0.00140361	0.00676807	Exon (ENSMUST00000134987.2/108058, exon 1 of 2)	3	126596302	126846326	250025	1	108058	181723	ENSMUSG00000053819	Camk2d	calcium/calmodulin-dependent protein kinase II, delta
peak_25828	chr11	59899690	59900313	624	1.46172	6.30132e-06	6.91788e-05	Intron (ENSMUST00000143391.1/ENSMUST00000143391.1, intron 1 of 3)	11	59921499	59921889	391	1	69854	-21186	ENSMUSG00000085551	1810063I02Rik	RIKEN cDNA 1810063I02 gene
peak_1850	chr1	160509873	160510268	396	1.46145	0.00336755	0.0138838	Intron (ENSMUST00000028049.12/29809, intron 13 of 20)	1	160295864	160295972	109	2	100316784	-213901	ENSMUSG00000089204	Mir1927	microRNA 1927
peak_29661	chr13	6191791	6192136	346	1.46121	0.000155145	0.0010723	Distal Intergenic	13	5861482	5870394	8913	1	23849	330309	ENSMUSG00000000078	Klf6	Kruppel-like factor 6
peak_13561	chr6	33399505	33399774	270	1.461	0.00408228	0.0162794	Intron (ENSMUST00000052266.14/20336, intron 7 of 17)	6	33249085	33973979	724895	1	20336	150420	ENSMUSG00000029763	Exoc4	exocyst complex component 4
peak_29459	chr12	111186907	111187353	447	1.45988	0.000629481	0.0034958	Intron (ENSMUST00000117269.7/22031, intron 1 of 9)	12	111159850	111184491	24642	2	78062	-2416	ENSMUSG00000083193	4930595D18Rik	RIKEN cDNA 4930595D18 gene
peak_25728	chr11	55404792	55405591	800	1.45947	1.5731e-07	2.74876e-06	Exon (ENSMUST00000108858.7/20692, exon 5 of 10)	11	55394500	55423183	28684	2	20692	17592	ENSMUSG00000018593	Sparc	secreted acidic cysteine rich glycoprotein
peak_4373	chr2	112318715	112319375	661	1.45915	1.09304e-06	1.49443e-05	Intron (ENSMUST00000110991.8/107723, intron 2 of 24)	2	112363011	112368027	5017	2	68032	48652	ENSMUSG00000027131	Emc4	ER membrane protein complex subunit 4
peak_10855	chr5	25751453	25751782	330	1.45885	0.00320051	0.0133174	Distal Intergenic	5	25759997	25850688	90692	1	242894	-8215	ENSMUSG00000056367	Actr3b	ARP3 actin-related protein 3B
peak_3037	chr2	28979910	28980625	716	1.45874	0.00013592	0.00096263	Intron (ENSMUST00000189027.6/329375, intron 4 of 6)	2	28907679	28916668	8990	2	54422	-63242	ENSMUSG00000026805	Barhl1	BarH like homeobox 1
peak_26679	chr11	87689469	87689732	264	1.45787	0.00283278	0.0120347	Intron (ENSMUST00000134684.7/207742, intron 1 of 5)	11	87701396	87705331	3936	1	68690	-11664	NA	1110028F11Rik	RIKEN cDNA 1110028F11 gene
peak_33689	chr15	74622411	74623062	652	1.45701	9.25695e-05	0.000697481	Intron (ENSMUST00000137963.7/69439, intron 8 of 23)	15	74606029	74636353	30325	2	69439	13291	ENSMUSG00000022603	Mroh4	maestro heat-like repeat family member 4
peak_29761	chr13	20433093	20433599	507	1.45699	0.000120804	0.00087233	Intron (ENSMUST00000072519.6/140580, intron 15 of 21)	13	20090596	20608353	517758	1	140580	342497	ENSMUSG00000041112	Elmo1	engulfment and cell motility 1
peak_16049	chr7	28971029	28972681	1653	1.4556	5.27887e-15	5.40855e-13	3' UTR	7	28893248	28962340	69093	2	60595	-8689	ENSMUSG00000054808	Actn4	actinin alpha 4
peak_4045	chr2	85098540	85099356	817	1.45555	1.24354e-10	5.01915e-09	Distal Intergenic	2	85073614	85086461	12848	2	74687	-12079	ENSMUSG00000086969	4930443O20Rik	RIKEN cDNA 4930443O20 gene
peak_32762	chr15	12555515	12556150	636	1.45536	9.28297e-05	0.000699314	Intron (ENSMUST00000075317.11/68070, intron 1 of 23)	15	12359711	12739924	380214	2	68070	183774	ENSMUSG00000022197	Pdzd2	PDZ domain containing 2
peak_40881	chrX	98681881	98682189	309	1.45523	0.00307397	0.0128923	Intron (ENSMUST00000033560.8/94190, intron 15 of 24)	20	98554277	98891025	336749	2	94190	208836	ENSMUSG00000031214	Ophn1	oligophrenin 1
peak_20755	chr9	36952015	36952470	456	1.45513	2.35667e-05	0.000215138	Intron (ENSMUST00000177218.7/208076, intron 3 of 10)	9	36821864	36878924	57061	1	235180	130151	ENSMUSG00000032118	Fez1	fasciculation and elongation protein zeta 1 (zygin I)
peak_22664	chr10	21399118	21399408	291	1.45471	0.00534927	0.0203531	Distal Intergenic	10	21377291	21396585	19295	1	237320	21827	ENSMUSG00000037542	Aldh8a1	aldehyde dehydrogenase 8 family, member A1
peak_28882	chr12	79600195	79600890	696	1.45468	6.38713e-10	2.13369e-08	Intron (ENSMUST00000171210.2/19363, intron 7 of 10)	12	79297282	79814690	517409	1	19363	302913	ENSMUSG00000059060	Rad51b	RAD51 paralog B
peak_36917	chr17	46004119	46004593	475	1.4546	0.000941232	0.00487107	Distal Intergenic	17	46016993	46032369	15377	2	22339	27776	ENSMUSG00000023951	Vegfa	vascular endothelial growth factor A
peak_38982	chr18	76075343	76075737	395	1.45436	0.000186258	0.00125295	Intron (ENSMUST00000058997.14/207259, intron 3 of 4)	18	76091557	76098471	6915	2	73009	22734	ENSMUSG00000117797	2900057B20Rik	RIKEN cDNA 2900057B20 gene
peak_28918	chr12	80318997	80319399	403	1.45435	0.0014644	0.0070043	Distal Intergenic	12	80167547	80260371	92825	2	109711	-58626	ENSMUSG00000015143	Actn1	actinin, alpha 1
peak_8517	chr4	44727798	44728055	258	1.45421	0.00813455	0.0285876	Distal Intergenic	4	44524757	44710487	185731	2	18507	-17311	ENSMUSG00000014030	Pax5	paired box 5
peak_17522	chr7	119762243	119763092	850	1.45393	1.58921e-05	0.000153673	Promoter (1-2kb)	7	119760923	119787513	26591	1	20216	1320	ENSMUSG00000030935	Acsm3	acyl-CoA synthetase medium-chain family member 3
peak_39916	chr19	40698098	40698489	392	1.45323	0.00252517	0.010936	Intron (ENSMUST00000134063.7/12495, intron 1 of 9)	19	40612366	40741602	129237	1	12495	85732	ENSMUSG00000048120	Entpd1	ectonucleoside triphosphate diphosphohydrolase 1
peak_24233	chr10	95183087	95183437	351	1.45298	1.95057e-05	0.000183711	Intron (ENSMUST00000220279.1/12905, intron 1 of 1)	10	95120582	95145825	25244	2	628062	-37262	ENSMUSG00000112481	Gm29684	predicted gene, 29684
peak_6706	chr3	81017662	81018114	453	1.45263	7.29873e-07	1.05191e-05	Distal Intergenic	3	81036416	81214040	177625	1	54635	-18302	ENSMUSG00000028019	Pdgfc	platelet-derived growth factor, C polypeptide
peak_13429	chr6	28876324	28876827	504	1.45194	0.000558183	0.00316357	3' UTR	6	28828133	28831747	3615	2	192198	-44577	ENSMUSG00000049939	Lrrc4	leucine rich repeat containing 4
peak_11234	chr5	45472613	45473628	1016	1.4513	5.65448e-12	3.19389e-10	Distal Intergenic	5	45453751	45464149	10399	1	624224	18862	ENSMUSG00000049530	Clrn2	clarin 2
peak_30172	chr13	47352800	47353125	326	1.45052	0.000136495	0.000965713	Distal Intergenic	13	47143942	47148670	4729	2	319467	-204130	ENSMUSG00000114961	A930002C04Rik	RIKEN cDNA A930002C04 gene
peak_19177	chr8	81849775	81850509	735	1.44994	1.98727e-07	3.3809e-06	Intron (ENSMUST00000213285.1/234515, intron 9 of 24)	8	81342556	82127914	785359	1	234515	507219	ENSMUSG00000037940	Inpp4b	inositol polyphosphate-4-phosphatase, type II
peak_33336	chr15	56634255	56634807	553	1.44953	7.67713e-08	1.46754e-06	Distal Intergenic	15	56689944	56778399	88456	1	594843	-55137	ENSMUSG00000086541	Has2os	hyaluronan synthase 2, opposite strand
peak_7806	chr3	136166722	136166992	271	1.44947	0.000907147	0.00472394	Exon (ENSMUST00000198354.1/ENSMUST00000198354.1, exon 4 of 4)	3	136053363	136326066	272704	2	242248	159074	ENSMUSG00000037922	Bank1	B cell scaffold protein with ankyrin repeats 1
peak_22294	chr9	121822565	121823028	464	1.44873	1.38196e-05	0.00013664	Intron (ENSMUST00000152043.2/ENSMUST00000152043.2, intron 1 of 1)	9	121797627	121839461	41835	2	100502861	16433	ENSMUSG00000079235	Ccdc13	coiled-coil domain containing 13
peak_39108	chr18	81496447	81496818	372	1.44868	0.000847448	0.00445974	Intron (ENSMUST00000236629.1/ENSMUST00000236629.1, intron 2 of 2)	18	81992010	81992080	71	2	100628596	495262	ENSMUSG00000093036	Mir5127	microRNA 5127
peak_11602	chr5	76437213	76437469	257	1.4485	0.00890373	0.0307875	Distal Intergenic	5	76484040	76516649	32610	1	639545	-46571	ENSMUSG00000091204	Gm7271	predicted gene 7271
peak_10686	chr5	16601540	16601776	237	1.4484	0.00574716	0.0215669	Intron (ENSMUST00000199581.4/15234, intron 10 of 18)	5	16553495	16620152	66658	1	15234	48045	ENSMUSG00000028864	Hgf	hepatocyte growth factor
peak_38508	chr18	57407648	57408201	554	1.44838	8.69074e-07	1.22263e-05	Exon (ENSMUST00000238028.1/100503007, exon 2 of 4)	18	57405415	57416150	10736	1	100503007	2233	ENSMUSG00000117864	Gm19500	predicted gene, 19500
peak_2624	chr2	4941294	4942049	756	1.44831	2.42108e-06	2.99031e-05	Distal Intergenic	2	4919019	4938730	19712	1	16922	22275	ENSMUSG00000026664	Phyh	phytanoyl-CoA hydroxylase
peak_19722	chr8	107133733	107134237	505	1.44819	0.0011744	0.00586136	Distal Intergenic	8	107150640	107187471	36832	1	66427	-16403	ENSMUSG00000031924	Cyb5b	cytochrome b5 type B
peak_11156	chr5	37833777	37834287	511	1.4476	2.27586e-10	8.535e-09	Distal Intergenic	5	37820485	37824583	4099	2	17701	-9194	ENSMUSG00000048450	Msx1	msh homeobox 1
peak_30857	chr13	101244443	101244698	256	1.44536	0.010076	0.0340354	Intron (ENSMUST00000223648.1/328324, intron 3 of 3)	13	101254294	101462208	207915	1	71174	-9596	ENSMUSG00000100733	4933416M06Rik	RIKEN cDNA 4933416M06 gene
peak_1063	chr1	91692755	91693251	497	1.4452	5.2222e-06	5.86893e-05	Distal Intergenic	1	91801461	91848028	46568	1	13345	-108210	ENSMUSG00000007805	Twist2	twist basic helix-loop-helix transcription factor 2
peak_26309	chr11	75592601	75593031	431	1.4434	7.04072e-08	1.36165e-06	Intron (ENSMUST00000143219.7/18738, intron 2 of 11)	11	75588097	75628804	40708	1	18738	4504	ENSMUSG00000017781	Pitpna	phosphatidylinositol transfer protein, alpha
peak_1038	chr1	91166784	91167312	529	1.4431	3.9553e-06	4.58362e-05	Exon (ENSMUST00000094698.1/329207, exon 13 of 16)	1	91179822	91225196	45375	1	51801	-12510	ENSMUSG00000034353	Ramp1	receptor (calcitonin) activity modifying protein 1
peak_13287	chr6	8023444	8024097	654	1.44295	8.94178e-08	1.67364e-06	Intron (ENSMUST00000115537.1/213945, intron 27 of 34)	6	7997808	8192617	194810	2	213945	168520	ENSMUSG00000068794	Col28a1	collagen, type XXVIII, alpha 1
peak_16917	chr7	89483922	89484263	342	1.44287	0.0120692	0.0394777	Distal Intergenic	7	89507783	89527187	19405	2	76453	42924	ENSMUSG00000039405	Prss23	protease, serine 23
peak_22557	chr10	15536138	15536521	384	1.44249	0.00193015	0.00877516	Distal Intergenic	10	15791777	15807065	15289	1	77538	-255256	ENSMUSG00000112227	C330004P14Rik	RIKEN cDNA C330004P14 gene
peak_98	chr1	21096896	21097448	553	1.44231	2.39543e-06	2.96219e-05	Distal Intergenic	1	20996299	21079229	82931	2	170829	-17667	ENSMUSG00000041779	Tram2	translocating chain-associating membrane protein 2
peak_7199	chr3	98278543	98278867	325	1.44222	0.00135534	0.00658219	Promoter (1-2kb)	3	98280435	98310738	30304	1	15360	-1568	ENSMUSG00000027875	Hmgcs2	3-hydroxy-3-methylglutaryl-Coenzyme A synthase 2
peak_1338	chr1	131293747	131294254	508	1.44141	2.80236e-07	4.57893e-06	Intron (ENSMUST00000097588.8/14270, intron 21 of 22)	1	131254343	131279606	25264	2	56489	-14141	ENSMUSG00000042349	Ikbke	inhibitor of kappaB kinase epsilon
peak_955	chr1	88345666	88345973	308	1.4412	0.00121404	0.00602529	Intron (ENSMUST00000113114.9/171382, intron 14 of 28)	1	88406961	88426438	19478	1	75396	-60988	ENSMUSG00000026295	Spp2	secreted phosphoprotein 2
peak_28370	chr12	34075854	34076375	522	1.44109	0.000560338	0.00317197	Intron (ENSMUST00000209902.1/79221, intron 24 of 24)	12	33957671	33959829	2159	1	22160	118183	ENSMUSG00000035799	Twist1	twist basic helix-loop-helix transcription factor 1
peak_25289	chr11	30160735	30161541	807	1.44073	3.42975e-14	3.05203e-12	Intron (ENSMUST00000006629.13/20742, intron 2 of 35)	11	30099395	30268169	168775	2	20742	106628	ENSMUSG00000020315	Sptbn1	spectrin beta, non-erythrocytic 1
peak_30595	chr13	81176191	81176446	256	1.44071	0.00468786	0.0182382	Intron (ENSMUST00000128120.1/110789, intron 4 of 7)	13	80962888	81126424	163537	1	319983	213303	ENSMUSG00000097098	9330111N05Rik	RIKEN cDNA 9330111N05 gene
peak_28211	chr12	17773779	17774081	303	1.44064	0.00603921	0.0224628	Intron (ENSMUST00000071858.4/53602, intron 1 of 3)	12	17690856	17791933	101078	1	53602	82923	ENSMUSG00000071379	Hpcal1	hippocalcin-like 1
peak_533	chr1	59895559	59895906	348	1.44012	0.00691243	0.0250737	Distal Intergenic	1	59913006	59985346	72341	1	72750	-17100	ENSMUSG00000041040	Fam117b	family with sequence similarity 117, member B
peak_450	chr1	55076879	55077888	1010	1.44006	4.03681e-06	4.66499e-05	3' UTR	1	55088132	55091307	3176	1	15528	-10244	ENSMUSG00000073676	Hspe1	heat shock protein 1 (chaperonin 10)
peak_32495	chr14	121436875	121437500	626	1.44004	6.66229e-06	7.24864e-05	Distal Intergenic	14	121286343	121380011	93669	2	223255	-56864	ENSMUSG00000063410	Stk24	serine/threonine kinase 24
peak_12233	chr5	115710186	115710432	247	1.43995	0.00685299	0.0249041	Intron (ENSMUST00000055408.12/75665, intron 2 of 8)	5	115648175	115731621	83447	2	75665	21189	ENSMUSG00000041609	Bicdl1	BICD family like cargo adaptor 1
peak_6047	chr3	19426079	19426409	331	1.43951	0.000990877	0.00508366	Distal Intergenic	3	19508595	19610862	102268	1	66326	-82186	ENSMUSG00000027606	Dnajc5b	DnaJ heat shock protein family (Hsp40) member C5 beta
peak_33319	chr15	56003788	56004410	623	1.43927	4.02973e-09	1.09899e-07	Exon (ENSMUST00000226266.1/ENSMUST00000226266.1, exon 1 of 2)	15	55636388	55906949	270562	2	20649	-96839	ENSMUSG00000060429	Sntb1	syntrophin, basic 1
peak_1453	chr1	134096288	134096553	266	1.43791	2.43345e-05	0.000221413	Exon (ENSMUST00000193617.1/ENSMUST00000193617.1, exon 1 of 1)	1	134111242	134151540	40299	1	71884	-14689	ENSMUSG00000026450	Chit1	chitinase 1 (chitotriosidase)
peak_37157	chr17	62378990	62379280	291	1.43772	0.000371206	0.00223459	Distal Intergenic	17	62604184	62881317	277134	2	13640	502037	ENSMUSG00000048915	Efna5	ephrin A5
peak_2159	chr1	177643973	177644640	668	1.43754	1.38167e-07	2.45162e-06	Promoter (1-2kb)	1	177641542	177642943	1402	2	75589	-1030	ENSMUSG00000101746	2310043L19Rik	RIKEN cDNA 2310043L19 gene
peak_13082	chr5	147011288	147011773	486	1.43635	3.68402e-05	0.000316441	Distal Intergenic	5	146951573	146963800	12228	2	76366	-47488	ENSMUSG00000016510	Mtif3	mitochondrial translational initiation factor 3
peak_35005	chr16	17542647	17542992	346	1.43574	0.00618569	0.0228773	Distal Intergenic	16	17527982	17531136	3155	2	69009	-11511	ENSMUSG00000022760	Thap7	THAP domain containing 7
peak_17598	chr7	123461938	123462273	336	1.43548	0.00161882	0.00760593	Promoter (<=1kb)	7	123462291	123468004	5714	1	11833	-18	ENSMUSG00000030762	Aqp8	aquaporin 8
peak_2769	chr2	14112522	14112781	260	1.43542	0.00410914	0.016366	Intron (ENSMUST00000102960.10/20844, intron 2 of 13)	2	14074098	14149634	75537	1	20844	38424	ENSMUSG00000026718	Stam	signal transducing adaptor molecule (SH3 domain and ITAM motif) 1
peak_16952	chr7	91591298	91591812	515	1.43492	0.000947881	0.0048996	Intron (ENSMUST00000231777.2/23859, intron 7 of 27)	7	92092206	92119511	27306	2	75845	527699	ENSMUSG00000109382	4930567K12Rik	RIKEN cDNA 4930567K12 gene
peak_39029	chr18	77811606	77811921	316	1.43466	0.00371676	0.0150751	Intron (ENSMUST00000238172.1/19201, intron 1 of 13)	18	77793259	77796743	3485	2	619308	-14863	ENSMUSG00000073529	F830208F22Rik	RIKEN cDNA F830208F22 gene
peak_7086	chr3	95733931	95734340	410	1.43452	5.42547e-06	6.06273e-05	Promoter (<=1kb)	3	95734911	95734973	63	2	102466787	633	ENSMUSG00000098737	Mir7014	microRNA 7014
peak_28031	chr12	3662750	3663030	281	1.43429	0.0014062	0.00677889	Exon (ENSMUST00000173524.7/13528, exon 9 of 9)	12	3572381	3781796	209416	1	13528	90369	ENSMUSG00000071454	Dtnb	dystrobrevin, beta
peak_38179	chr18	38017429	38017751	323	1.43401	3.95352e-05	0.00033568	Distal Intergenic	18	37972628	37998969	26342	2	106952	-18460	ENSMUSG00000024451	Arap3	ArfGAP with RhoGAP domain, ankyrin repeat and PH domain 3
peak_31250	chr14	20211448	20211768	321	1.43372	0.0009926	0.00508997	Distal Intergenic	14	20140057	20181809	41753	2	16529	-29639	ENSMUSG00000023243	Kcnk5	potassium channel, subfamily K, member 5
peak_38548	chr18	58458218	58458637	420	1.43342	0.00256289	0.0110773	Distal Intergenic	18	58556257	58612773	56517	1	225579	-97620	ENSMUSG00000024600	Slc27a6	solute carrier family 27 (fatty acid transporter), member 6
peak_13005	chr5	143561404	143562012	609	1.43317	9.3672e-11	3.91469e-09	Intron (ENSMUST00000067145.11/67238, intron 1 of 1)	5	143548706	143564531	15826	1	67238	12698	ENSMUSG00000083012	Fam220a	family with sequence similarity 220, member A
peak_18408	chr8	24400133	24400557	425	1.43247	5.99478e-06	6.62538e-05	Distal Intergenic	8	24437180	24438984	1805	2	69068	38427	ENSMUSG00000056313	Tcim	transcriptional and immune response regulator
peak_36610	chr17	32006706	32007132	427	1.4324	2.1244e-06	2.66941e-05	Intron (ENSMUST00000002145.11/74377, intron 6 of 7)	17	32036100	32062865	26766	1	72462	-28968	ENSMUSG00000058392	Rrp1b	ribosomal RNA processing 1B
peak_839	chr1	82634509	82634939	431	1.43158	3.95027e-06	4.57908e-05	Intron (ENSMUST00000141994.1/12828, intron 1 of 1)	1	82586921	82722059	135139	1	12828	47588	ENSMUSG00000079465	Col4a3	collagen, type IV, alpha 3
peak_39581	chr19	14347488	14347724	237	1.43132	0.005814	0.0217801	Distal Intergenic	19	14448150	14598051	149902	2	21888	250327	ENSMUSG00000024642	Tle4	transducin-like enhancer of split 4
peak_1448	chr1	134071404	134072028	625	1.43105	4.27218e-06	4.90268e-05	Distal Intergenic	1	134075170	134079120	3951	2	12227	7092	ENSMUSG00000020423	Btg2	BTG anti-proliferation factor 2
peak_38989	chr18	76223454	76223660	207	1.43089	0.00778281	0.027543	Distal Intergenic	18	76241580	76310963	69384	1	17126	-17920	ENSMUSG00000024563	Smad2	SMAD family member 2
peak_29937	chr13	32428251	32428982	732	1.43086	9.64882e-06	0.000100327	Distal Intergenic	13	31819579	32338740	519162	2	218138	-89511	ENSMUSG00000038372	Gmds	GDP-mannose 4, 6-dehydratase
peak_8065	chr3	156999486	156999830	345	1.43038	5.11217e-05	0.000419645	Intron (ENSMUST00000074015.10/320840, intron 2 of 6)	3	156561794	157316445	754652	1	320840	437692	ENSMUSG00000040037	Negr1	neuronal growth regulator 1
peak_16865	chr7	82808294	82808741	448	1.43031	1.6461e-06	2.13735e-05	Distal Intergenic	7	82743368	82755644	12277	2	77800	-52650	ENSMUSG00000086690	4933406J10Rik	RIKEN cDNA 4933406J10 gene
peak_37517	chr17	84269909	84270629	721	1.43022	8.71805e-05	0.000663414	Exon (ENSMUST00000234724.1/240174, exon 15 of 15)	17	84183931	84187947	4017	2	12193	-81962	ENSMUSG00000045817	Zfp36l2	zinc finger protein 36, C3H type-like 2
peak_24066	chr10	88849862	88850462	601	1.4302	1.93625e-10	7.38889e-09	Distal Intergenic	10	88746607	88826804	80198	2	70683	-23058	ENSMUSG00000004356	Utp20	UTP20 small subunit processome component
peak_11153	chr5	37724862	37725419	558	1.42996	0.00670495	0.0244694	Distal Intergenic	5	37446825	37717171	270347	2	64293	-7691	ENSMUSG00000029123	Stk32b	serine/threonine kinase 32B
peak_33044	chr15	36924102	36924681	580	1.42981	3.38905e-10	1.22e-08	Intron (ENSMUST00000227301.1/ENSMUST00000227301.1, intron 1 of 1)	15	36997027	37007773	10747	2	68036	83092	ENSMUSG00000062397	Zfp706	zinc finger protein 706
peak_19506	chr8	94328178	94328614	437	1.42964	0.000636287	0.00352601	Promoter (<=1kb)	8	94329201	94366214	37014	1	20497	-587	ENSMUSG00000031766	Slc12a3	solute carrier family 12, member 3
peak_32597	chr15	7037559	7037851	293	1.42937	0.000613744	0.00342086	Distal Intergenic	15	7090614	7197489	106876	1	16880	-52763	ENSMUSG00000054263	Lifr	LIF receptor alpha
peak_13428	chr6	28867651	28867901	251	1.42897	0.00257722	0.01113	Intron (ENSMUST00000164915.7/56463, intron 15 of 16)	6	28828133	28831747	3615	2	192198	-35904	ENSMUSG00000049939	Lrrc4	leucine rich repeat containing 4
peak_19203	chr8	83700550	83701111	562	1.42864	5.37844e-12	3.06311e-10	Promoter (1-2kb)	8	83666536	83699179	32644	2	320795	-1371	ENSMUSG00000057672	Pkn1	protein kinase N1
peak_16261	chr7	40677550	40677901	352	1.42799	0.0121961	0.0398241	Exon (ENSMUST00000190160.1/71029, exon 2 of 4)	7	40674737	40691273	16537	1	71029	2813	ENSMUSG00000102004	4933402C06Rik	RIKEN cDNA 4933402C06 gene
peak_28879	chr12	79524520	79525131	612	1.42758	7.32562e-06	7.86611e-05	Intron (ENSMUST00000171210.2/19363, intron 7 of 10)	12	79297282	79814690	517409	1	19363	227238	ENSMUSG00000059060	Rad51b	RAD51 paralog B
peak_21014	chr9	51170216	51170773	558	1.42756	9.39526e-07	1.31146e-05	Distal Intergenic	9	51213708	51240080	26373	1	18985	-42935	ENSMUSG00000032053	Pou2af1	POU domain, class 2, associating factor 1
peak_5270	chr2	155552964	155553566	603	1.427	3.60141e-06	4.2221e-05	Intron (ENSMUST00000029135.14/60525, intron 7 of 17)	2	155547040	155556930	9891	2	74945	3364	ENSMUSG00000086529	Acss2os	acyl-CoA synthetase short-chain family member 2, opposite strand
peak_5533	chr2	165189614	165190023	410	1.42671	0.000697434	0.0038046	Intron (ENSMUST00000065438.12/104010, intron 1 of 11)	2	165111507	165234853	123347	2	104010	44830	ENSMUSG00000053166	Cdh22	cadherin 22
peak_20651	chr9	29496013	29496398	386	1.42637	0.00100466	0.00514349	Intron (ENSMUST00000075069.10/235106, intron 1 of 7)	9	28994750	29963141	968392	2	235106	466743	ENSMUSG00000059974	Ntm	neurotrimin
peak_33013	chr15	36310304	36310624	321	1.4263	0.00162286	0.00762146	Distal Intergenic	15	36239933	36283147	43215	2	30945	-27157	ENSMUSG00000022280	Rnf19a	ring finger protein 19A
peak_24979	chr11	5474303	5474548	246	1.42574	0.00952468	0.0325377	Distal Intergenic	11	5276324	5444847	168524	2	407821	-29456	ENSMUSG00000041961	Znrf3	zinc and ring finger 3
peak_25186	chr11	21013133	21013375	243	1.42555	0.00137701	0.00666548	Distal Intergenic	11	21091291	21150323	59033	1	67245	-77916	ENSMUSG00000020134	Peli1	pellino 1
peak_22265	chr9	120739228	120739880	653	1.42479	0.000984538	0.00505805	Distal Intergenic	9	120577331	120578074	744	1	76100	161897	ENSMUSG00000052658	5830454E08Rik	RIKEN cDNA 5830454E08 gene
peak_19602	chr8	96279419	96279866	448	1.42469	1.76817e-06	2.28078e-05	Distal Intergenic	8	95864134	95888547	24414	2	14719	-390872	ENSMUSG00000031672	Got2	glutamatic-oxaloacetic transaminase 2, mitochondrial
peak_26388	chr11	77808047	77808466	420	1.42409	0.000380999	0.00228489	Intron (ENSMUST00000108375.8/360013, intron 2 of 41)	11	77763246	77865980	102735	1	360013	44801	ENSMUSG00000000631	Myo18a	myosin XVIIIA
peak_32172	chr14	74903109	74903669	561	1.42396	7.40658e-06	7.93919e-05	Intron (ENSMUST00000088970.6/380916, intron 1 of 19)	14	74754675	74947876	193202	2	380916	44207	ENSMUSG00000068015	Lrch1	leucine-rich repeats and calponin homology (CH) domain containing 1
peak_23017	chr10	43155015	43155423	409	1.42393	0.00125453	0.00617766	Exon (ENSMUST00000187332.1/ENSMUST00000187332.1, exon 1 of 1)	10	43002500	43174530	172031	2	109205	19107	ENSMUSG00000038248	Sobp	sine oculis binding protein
peak_38819	chr18	67938634	67938992	359	1.42251	0.000336673	0.00205275	Intron (ENSMUST00000063775.4/52662, intron 1 of 5)	18	67933257	68268630	335374	1	52662	5377	ENSMUSG00000024544	Ldlrad4	low density lipoprotein receptor class A domain containing 4
peak_27202	chr11	101864847	101865219	373	1.42243	0.00177325	0.00818073	Distal Intergenic	11	101877510	101894374	16865	2	17285	29155	ENSMUSG00000001493	Meox1	mesenchyme homeobox 1
peak_3224	chr2	32458328	32458656	329	1.42195	9.85078e-06	0.000102016	Distal Intergenic	2	32414487	32451445	36959	2	227731	-6883	ENSMUSG00000026819	Slc25a25	solute carrier family 25 (mitochondrial carrier, phosphate carrier), member 25
peak_13376	chr6	22459327	22459905	579	1.42185	1.76096e-05	0.000167922	Distal Intergenic	6	22306520	22356243	49724	2	27999	-103084	ENSMUSG00000029672	Fam3c	FAM3 metabolism regulating signaling molecule C
peak_7373	chr3	105825603	105826225	623	1.42131	1.77922e-06	2.29216e-05	Distal Intergenic	3	105815540	105817357	1818	1	433637	10063	ENSMUSG00000104835	Gm5547	predicted gene 5547
peak_18732	chr8	47371552	47371892	341	1.42121	0.000755171	0.00405897	Intron (ENSMUST00000211882.1/71069, intron 2 of 5)	8	47180048	47413837	233790	2	71069	41945	ENSMUSG00000038143	Stox2	storkhead box 2
peak_5575	chr2	166170234	166170520	287	1.42011	0.00278607	0.0118782	Distal Intergenic	2	166073089	166155663	82575	2	72043	-14571	ENSMUSG00000006800	Sulf2	sulfatase 2
peak_2649	chr2	6098975	6099298	324	1.41974	0.000285554	0.00178943	3' UTR	2	6097607	6130211	32605	2	227545	30913	ENSMUSG00000045319	Proser2	proline and serine rich 2
peak_24559	chr10	118161062	118161417	356	1.41816	0.000832815	0.00439562	Intron (ENSMUST00000020437.12/17245, intron 11 of 13)	10	118141811	118168997	27187	1	17245	19251	ENSMUSG00000020212	Mdm1	transformed mouse 3T3 cell double minute 1
peak_22757	chr10	25290986	25291583	598	1.41812	1.81781e-07	3.12219e-06	Intron (ENSMUST00000041984.13/432442, intron 1 of 7)	10	25169090	25307870	138781	2	432442	16287	ENSMUSG00000039166	Akap7	A kinase (PRKA) anchor protein 7
peak_15995	chr7	28070808	28071116	309	1.41762	0.00974114	0.0331202	Promoter (<=1kb)	7	28071236	28120862	49627	1	215384	-120	ENSMUSG00000047730	Fcgbp	Fc fragment of IgG binding protein
peak_22085	chr9	110162370	110162819	450	1.41756	4.0674e-05	0.000343934	Intron (ENSMUST00000088716.11/20588, intron 7 of 27)	9	110084320	110117830	33511	2	72831	-44540	ENSMUSG00000032480	Dhx30	DEAH (Asp-Glu-Ala-His) box polypeptide 30
peak_10142	chr4	139341636	139342015	380	1.41718	2.22246e-05	0.000204787	Distal Intergenic	4	139347435	139352576	5142	2	69902	10561	ENSMUSG00000028741	Mrto4	mRNA turnover 4, ribosome maturation factor
peak_24443	chr10	111913360	111913751	392	1.41676	0.0022439	0.00993994	Distal Intergenic	10	111854521	111874376	19856	2	629206	-38984	ENSMUSG00000112533	Gm20758	predicted gene, 20758
peak_40075	chr19	45498344	45498863	520	1.41673	3.90634e-05	0.000332288	Intron (ENSMUST00000223764.1/12234, intron 1 of 2)	19	45552275	45560531	8257	2	56626	61668	ENSMUSG00000025218	Poll	polymerase (DNA directed), lambda
peak_39349	chr19	5794160	5795808	1649	1.41662	7.57695e-25	3.91065e-22	Exon (ENSMUST00000172812.2/72289, exon 1 of 1)	19	5795690	5802672	6983	2	72289	6864	ENSMUSG00000092341	Malat1	metastasis associated lung adenocarcinoma transcript 1 (non-coding RNA)
peak_39479	chr19	9044384	9044638	255	1.41542	0.000350062	0.00212372	Intron (ENSMUST00000237912.1/66395, intron 5 of 6)	19	9083636	9087958	4323	2	22287	43320	ENSMUSG00000024653	Scgb1a1	secretoglobin, family 1A, member 1 (uteroglobin)
peak_38275	chr18	43074158	43074570	413	1.41507	8.42399e-05	0.000644123	Intron (ENSMUST00000236720.1/ENSMUST00000236720.1, intron 2 of 3)	18	42637432	43059471	422040	2	72930	-14687	ENSMUSG00000024500	Ppp2r2b	protein phosphatase 2, regulatory subunit B, beta
peak_4315	chr2	106889318	106889806	489	1.41501	0.000636069	0.00352575	Distal Intergenic	2	106962527	106974424	11898	2	212772	84618	ENSMUSG00000027122	Arl14ep	ADP-ribosylation factor-like 14 effector protein
peak_7158	chr3	97052079	97053281	1203	1.41482	1.82699e-13	1.43143e-11	3' UTR	3	97046656	97092785	46130	2	75888	39504	ENSMUSG00000104766	4930573H18Rik	RIKEN cDNA 4930573H18 gene
peak_26685	chr11	87824874	87825230	357	1.41465	0.000112461	0.000822591	Intron (ENSMUST00000103177.9/76113, intron 1 of 12)	11	87806428	87828289	21862	2	76113	3059	ENSMUSG00000009356	Lpo	lactoperoxidase
peak_36908	chr17	45734945	45735671	727	1.41457	4.39085e-05	0.000368342	Promoter (<=1kb)	17	45734506	45788594	54089	1	433111	439	ENSMUSG00000097727	F630040K05Rik	RIKEN cDNA F630040K05 gene
peak_9047	chr4	94725763	94726223	461	1.41448	0.000316116	0.00194696	Distal Intergenic	4	94739289	94874976	135688	1	21687	-13066	ENSMUSG00000006386	Tek	TEK receptor tyrosine kinase
peak_11394	chr5	64788034	64788525	492	1.41443	1.47709e-07	2.60193e-06	Intron (ENSMUST00000180912.5/ENSMUST00000180912.5, intron 1 of 4)	5	64803388	64832901	29514	1	16599	-14863	ENSMUSG00000029178	Klf3	Kruppel-like factor 3 (basic)
peak_10549	chr4	155571329	155571751	423	1.41418	3.10495e-05	0.000273588	Intron (ENSMUST00000030939.13/192185, intron 1 of 11)	4	155562378	155591001	28624	1	192185	8951	ENSMUSG00000029063	Nadk	NAD kinase
peak_5062	chr2	146874964	146875554	591	1.414	0.000698518	0.00381001	Intron (ENSMUST00000099278.8/228730, intron 4 of 13)	2	146855864	146970097	114234	1	228730	19100	ENSMUSG00000074749	Kiz	kizuna centrosomal protein
peak_35095	chr16	20726262	20726989	728	1.41378	2.4317e-08	5.41857e-07	Exon (ENSMUST00000115437.3/21832, exon 5 of 6)	16	20733127	20742384	9258	1	12667	-6138	ENSMUSG00000006958	Chrd	chordin
peak_21665	chr9	83967576	83967965	390	1.41333	0.00182632	0.00838433	Intron (ENSMUST00000190637.6/12040, intron 3 of 10)	9	83925145	84124240	199096	1	12040	42431	ENSMUSG00000032263	Bckdhb	branched chain ketoacid dehydrogenase E1, beta polypeptide
peak_18574	chr8	35842348	35842589	242	1.4133	0.0155586	0.0482403	Distal Intergenic	8	35824712	35826559	1848	2	71908	-15789	ENSMUSG00000055976	Cldn23	claudin 23
peak_13751	chr6	40660967	40661247	281	1.41322	0.000238106	0.00153376	Intron (ENSMUST00000071535.9/232714, intron 10 of 47)	6	40628831	40769123	140293	1	232714	32136	ENSMUSG00000068587	Mgam	maltase-glucoamylase
peak_11319	chr5	54578595	54578849	255	1.4132	0.000593702	0.00332844	Distal Intergenic	5	54349991	54358543	8553	1	330086	228604	ENSMUSG00000105912	Gm10440	predicted gene 10440
peak_21297	chr9	63037544	63038300	757	1.41297	5.23762e-05	0.00042841	Distal Intergenic	9	62878368	62987924	109557	2	56469	-49620	ENSMUSG00000032405	Pias1	protein inhibitor of activated STAT 1
peak_30021	chr13	38793390	38793834	445	1.41276	0.00135919	0.00659783	Exon (ENSMUST00000224004.1/ENSMUST00000224004.1, exon 1 of 2)	13	38644207	38659058	14852	2	66143	-134332	ENSMUSG00000001707	Eef1e1	eukaryotic translation elongation factor 1 epsilon 1
peak_1364	chr1	132095609	132095928	320	1.41273	0.00370737	0.015043	Distal Intergenic	1	132022806	132068062	45257	2	213006	-27547	ENSMUSG00000059149	Mfsd4a	major facilitator superfamily domain containing 4A
peak_33901	chr15	78704892	78705209	318	1.41227	0.000932977	0.00483097	Intron (ENSMUST00000229441.1/207393, intron 1 of 1)	15	78667331	78718771	51441	2	207393	13562	ENSMUSG00000043460	Elfn2	leucine rich repeat and fibronectin type III, extracellular 2
peak_2147	chr1	177061626	177062083	458	1.41189	4.15526e-06	4.78446e-05	Intron (ENSMUST00000019843.14/23797, intron 8 of 12)	1	177020073	177258203	238131	2	23797	196120	ENSMUSG00000019699	Akt3	thymoma viral proto-oncogene 3
peak_14612	chr6	94642080	94642351	272	1.4118	0.000888331	0.00464235	Intron (ENSMUST00000204645.2/16206, intron 3 of 19)	6	94606364	94606415	52	2	102466992	-35665	ENSMUSG00000098531	Mir7041	microRNA 7041
peak_40493	chrX	13495431	13495929	499	1.41173	0.00274598	0.0117396	Distal Intergenic	20	13466110	13489313	23204	1	236690	29321	ENSMUSG00000051228	Nyx	nyctalopin
peak_11692	chr5	88983231	88983504	274	1.41167	0.00404663	0.0161717	Intron (ENSMUST00000148750.7/54403, intron 3 of 25)	5	88886818	89239653	352836	1	54403	96413	ENSMUSG00000060961	Slc4a4	solute carrier family 4 (anion exchanger), member 4
peak_28436	chr12	40248077	40248425	349	1.41108	0.00793415	0.0279834	Promoter (<=1kb)	12	40201567	40248504	46938	2	15982	79	ENSMUSG00000001627	Ifrd1	interferon-related developmental regulator 1
peak_6781	chr3	85880842	85881094	253	1.41098	0.00300541	0.0126665	Intron (ENSMUST00000154148.7/99889, intron 1 of 9)	3	84496093	85887516	1391424	2	99889	6422	ENSMUSG00000074513	Arfip1	ADP-ribosylation factor interacting protein 1
peak_14859	chr6	114833083	114833956	874	1.41094	1.32942e-05	0.000132046	Intron (ENSMUST00000032457.16/74244, intron 18 of 18)	6	114860628	114969994	109367	2	232334	136038	ENSMUSG00000030315	Vgll4	vestigial like family member 4
peak_22665	chr10	21411731	21412006	276	1.41023	0.0129012	0.0416295	Distal Intergenic	10	21377291	21396585	19295	1	237320	34440	ENSMUSG00000037542	Aldh8a1	aldehyde dehydrogenase 8 family, member A1
peak_27764	chr11	117308052	117308346	295	1.40994	0.00531493	0.0202373	5' UTR	11	117414389	117415368	980	1	105827746	-106043	ENSMUSG00000086588	Gm11729	predicted gene 11729
peak_36426	chr17	27043044	27043452	409	1.40988	2.3329e-05	0.000213345	Distal Intergenic	17	27057304	27122223	64920	1	16440	-13852	ENSMUSG00000042644	Itpr3	inositol 1,4,5-triphosphate receptor 3
peak_9260	chr4	106572154	106572463	310	1.40983	0.00541918	0.0205622	Exon (ENSMUST00000047973.3/74754, exon 4 of 9)	4	106561038	106589113	28076	1	74754	11116	ENSMUSG00000034926	Dhcr24	24-dehydrocholesterol reductase
peak_8581	chr4	47012519	47012794	276	1.40957	0.00973335	0.0331019	Distal Intergenic	4	46662305	46991873	329569	2	242425	-20646	ENSMUSG00000039809	Gabbr2	gamma-aminobutyric acid (GABA) B receptor, 2
peak_29919	chr13	31439863	31440102	240	1.40941	0.0100015	0.0338189	Distal Intergenic	13	31556134	31560976	4843	1	15220	-116032	ENSMUSG00000038415	Foxq1	forkhead box Q1
peak_19869	chr8	113523612	113523873	262	1.40919	0.00506618	0.0194607	Distal Intergenic	8	113635587	113645179	9593	1	270096	-111714	ENSMUSG00000078908	Mon1b	MON1 homolog B, secretory traffciking associated
peak_11407	chr5	65086574	65086805	232	1.40904	0.00425455	0.0168251	Intron (ENSMUST00000203664.1/243025, intron 1 of 7)	5	65054346	65092132	37787	2	243025	5327	ENSMUSG00000037913	Tmem156	transmembrane protein 156
peak_12224	chr5	115534084	115534530	447	1.40881	0.000283491	0.00177812	Intron (ENSMUST00000067268.14/19303, intron 1 of 10)	5	115559467	115563727	4261	1	11837	-24937	ENSMUSG00000067274	Rplp0	ribosomal protein, large, P0
peak_3122	chr2	30591009	30591281	273	1.40788	0.000440166	0.00258638	Distal Intergenic	2	30595040	30608943	13904	1	78617	-3759	ENSMUSG00000047363	Cstad	CSA-conditional, T cell activation-dependent protein
peak_29595	chr12	116460320	116460894	575	1.40782	0.00035202	0.00213435	3' UTR	12	116485720	117276849	791130	1	19276	-24826	ENSMUSG00000056553	Ptprn2	protein tyrosine phosphatase, receptor type, N polypeptide 2
peak_32795	chr15	15666718	15667157	440	1.40756	3.60835e-05	0.000311106	Distal Intergenic	15	16728756	16857094	128339	1	12565	-1061599	ENSMUSG00000025370	Cdh9	cadherin 9
peak_16588	chr7	66434618	66434938	321	1.40752	0.00355675	0.0145181	Distal Intergenic	7	66390890	66427517	36628	2	56847	-7101	ENSMUSG00000015134	Aldh1a3	aldehyde dehydrogenase family 1, subfamily A3
peak_19644	chr8	105387434	105388339	906	1.40665	0.000173762	0.00117926	Exon (ENSMUST00000063071.12/279499, exon 11 of 17)	8	105373274	105382862	9589	1	102075	14160	ENSMUSG00000014782	Plekhg4	pleckstrin homology domain containing, family G (with RhoGef domain) member 4
peak_38919	chr18	74341764	74342452	689	1.40606	1.22369e-07	2.20157e-06	Intron (ENSMUST00000114895.3/74453, intron 7 of 7)	18	74283090	74359986	76897	1	74453	58674	ENSMUSG00000035394	Cfap53	cilia and flagella associated protein 53
peak_3982	chr2	82571990	82572449	460	1.40548	9.54202e-07	1.32791e-05	Distal Intergenic	2	82375372	82392202	16831	2	228116	-179788	ENSMUSG00000087061	A130030D18Rik	RIKEN cDNA A130030D18 gene
peak_2421	chr1	187015892	187016505	614	1.40539	1.30633e-05	0.000130035	Distal Intergenic	1	186967416	186970627	3212	1	110957	48476	ENSMUSG00000039224	D1Pas1	DNA segment, Chr 1, Pasteur Institute 1
peak_33131	chr15	38725656	38726154	499	1.40531	5.17802e-05	0.000424291	Intron (ENSMUST00000226763.1/105463124, intron 1 of 2)	15	38713483	38728516	15034	2	105463124	2362	ENSMUSG00000115620	Gm45924	predicted gene, 45924
peak_13878	chr6	50769203	50769524	322	1.405	0.000736855	0.00397709	Distal Intergenic	6	50776115	50815033	38919	1	319981	-6591	ENSMUSG00000107667	C530044C16Rik	RIKEN cDNA C530044C16 gene
peak_29628	chr13	3530423	3530741	319	1.40458	0.00216931	0.00967498	Distal Intergenic	13	3538063	3567871	29809	1	14569	-7322	ENSMUSG00000021218	Gdi2	guanosine diphosphate (GDP) dissociation inhibitor 2
peak_16780	chr7	80106034	80106649	616	1.40455	0.00123922	0.00611934	Intron (ENSMUST00000107384.9/269951, intron 1 of 10)	7	80094846	80115392	20547	2	269951	8743	ENSMUSG00000030541	Idh2	isocitrate dehydrogenase 2 (NADP+), mitochondrial
peak_34452	chr15	96491249	96492006	758	1.40435	4.02632e-21	1.24065e-18	Distal Intergenic	15	96411699	96460843	49145	2	72193	-30406	ENSMUSG00000033228	Scaf11	SR-related CTD-associated factor 11
peak_22320	chr9	122357699	122357971	273	1.40392	0.0160209	0.049425	Intron (ENSMUST00000156520.7/67469, intron 1 of 6)	9	122351608	122381524	29917	1	67469	6091	ENSMUSG00000032540	Abhd5	abhydrolase domain containing 5
peak_28447	chr12	44143727	44144180	454	1.40277	0.000331119	0.00202352	Distal Intergenic	12	44210313	44210373	61	1	100885842	-66133	ENSMUSG00000093618	Mir5627	microRNA 5627
peak_8866	chr4	63459062	63459747	686	1.40136	7.21069e-05	0.000563454	Intron (ENSMUST00000124016.7/73750, intron 3 of 11)	4	63414910	63495991	81082	2	73750	36244	ENSMUSG00000039137	Whrn	whirlin
peak_28405	chr12	35824582	35825134	553	1.40111	6.9493e-10	2.30301e-08	Distal Intergenic	12	35925620	35949736	24117	1	403205	-100486	ENSMUSG00000036231	Agr3	anterior gradient 3
peak_9523	chr4	118862445	118863161	717	1.40092	8.43257e-10	2.72229e-08	Distal Intergenic	4	118868783	118869736	954	1	258159	-5622	ENSMUSG00000073769	Olfr1331	olfactory receptor 1331
peak_283	chr1	39348788	39349676	889	1.40092	4.17648e-11	1.8785e-09	Intron (ENSMUST00000056815.8/18143, intron 19 of 20)	1	39367842	39371911	4070	1	114641	-18166	ENSMUSG00000073702	Rpl31	ribosomal protein L31
peak_7931	chr3	144707415	144707680	266	1.40074	0.00284907	0.012094	Intron (ENSMUST00000199531.4/54673, intron 3 of 9)	3	144683678	144720335	36658	2	54673	12655	ENSMUSG00000037062	Sh3glb1	SH3-domain GRB2-like B1 (endophilin)
peak_18801	chr8	57589083	57589737	655	1.40011	5.36245e-11	2.35048e-09	Intron (ENSMUST00000034021.11/108150, intron 1 of 11)	8	57651757	57663426	11670	1	100502619	-62020	NA	AW046200	expressed sequence AW046200
peak_2826	chr2	21092809	21093181	373	1.39901	0.000690543	0.0037742	Intron (ENSMUST00000137984.1/ENSMUST00000137984.1, intron 3 of 8)	2	21180731	21205365	24635	2	71233	112184	ENSMUSG00000026679	Enkur	enkurin, TRPC channel interacting protein
peak_32970	chr15	34187320	34187939	620	1.39846	7.52114e-06	8.04737e-05	Distal Intergenic	15	34238028	34284302	46275	1	114128	-50089	ENSMUSG00000022257	Laptm4b	lysosomal-associated protein transmembrane 4B
peak_22903	chr10	39417571	39418085	515	1.39841	3.40914e-07	5.42859e-06	Intron (ENSMUST00000148152.7/14360, intron 2 of 4)	10	39368855	39565381	196527	1	14360	48716	ENSMUSG00000019843	Fyn	Fyn proto-oncogene
peak_27742	chr11	117108519	117109166	648	1.39784	2.26683e-06	2.82345e-05	Distal Intergenic	11	117115168	117159268	44101	1	74136	-6002	ENSMUSG00000020823	Sec14l1	SEC14-like lipid binding 1
peak_41242	chrX	164013188	164014084	897	1.39699	1.58473e-06	2.06773e-05	Exon (ENSMUST00000126650.1/56078, exon 2 of 2)	20	163976822	164027997	51176	2	56078	13913	ENSMUSG00000031373	Car5b	carbonic anhydrase 5b, mitochondrial
peak_31151	chr14	12865416	12865697	282	1.39696	0.00411282	0.0163775	Distal Intergenic	14	12372563	12823079	450517	2	27062	-42337	ENSMUSG00000054423	Cadps	Ca2+-dependent secretion activator
peak_34269	chr15	87665010	87665252	243	1.39656	0.0152088	0.0473906	Intron (ENSMUST00000230414.1/106014, intron 1 of 3)	15	87544299	87759364	215066	1	106014	120711	ENSMUSG00000054863	Tafa5	TAFA chemokine like family member 5
peak_28159	chr12	16167460	16168233	774	1.39647	6.81e-06	7.37051e-05	Distal Intergenic	12	15791727	15816922	25196	2	217410	-350538	ENSMUSG00000020601	Trib2	tribbles pseudokinase 2
peak_20924	chr9	46112149	46112798	650	1.39637	2.01393e-06	2.5539e-05	Intron (ENSMUST00000126865.7/70661, intron 1 of 24)	9	46012820	46224194	211375	1	70661	99329	ENSMUSG00000034135	Sik3	SIK family kinase 3
peak_41289	chrX	169146282	169146565	284	1.39552	0.0150858	0.0470924	Intron (ENSMUST00000033721.12/11856, intron 1 of 12)	20	169176114	169187200	11087	2	11704	40635	ENSMUSG00000031354	Amelx	amelogenin, X-linked
peak_2443	chr1	189104596	189104944	349	1.39543	0.00166916	0.00780162	Distal Intergenic	1	188971095	189007841	36747	2	226823	-96755	ENSMUSG00000026608	Kctd3	potassium channel tetramerisation domain containing 3
peak_8599	chr4	47407251	47407495	245	1.39528	0.0139354	0.0442168	Intron (ENSMUST00000007757.14/21812, intron 8 of 8)	4	47353222	47414931	61710	1	21812	54029	ENSMUSG00000007613	Tgfbr1	transforming growth factor, beta receptor I
peak_38610	chr18	60952258	60952633	376	1.39523	3.79349e-05	0.000324091	Promoter (1-2kb)	18	60953873	60953932	60	1	102465703	-1240	ENSMUSG00000098247	Mir7220	microRNA 7220
peak_4720	chr2	128457740	128458258	519	1.3944	0.0117988	0.0387168	Intron (ENSMUST00000224297.1/ENSMUST00000224297.1, intron 5 of 7)	2	128178319	128502765	324447	2	100043424	44507	ENSMUSG00000074813	Morrbid	myeloid RNA regulator of BCL2L11 induced cell death
peak_36435	chr17	27146091	27146453	363	1.39412	2.54695e-08	5.6177e-07	Intron (ENSMUST00000025046.3/271424, intron 5 of 5)	17	27122663	27133916	11254	2	67267	-12175	ENSMUSG00000024208	Uqcc2	ubiquinol-cytochrome c reductase complex assembly factor 2
peak_26526	chr11	83239712	83240164	453	1.3941	0.000169581	0.00115487	Intron (ENSMUST00000216233.1/100043636, intron 2 of 4)	11	83223576	83260930	37355	1	100043636	16136	ENSMUSG00000087107	AI662270	expressed sequence AI662270
peak_3518	chr2	52031511	52031760	250	1.394	0.00236098	0.0103474	Distal Intergenic	2	52038009	52056686	18678	1	21930	-6249	ENSMUSG00000053475	Tnfaip6	tumor necrosis factor alpha induced protein 6
peak_1361	chr1	131972132	131972744	613	1.39376	1.79248e-09	5.33225e-08	Intron (ENSMUST00000191034.1/212980, intron 1 of 2)	1	131962954	132014486	51533	1	212980	9178	ENSMUSG00000026435	Slc45a3	solute carrier family 45, member 3
peak_3163	chr2	31042748	31043428	681	1.39358	1.2698e-06	1.70061e-05	Intron (ENSMUST00000073879.11/14269, intron 9 of 13)	2	30982279	31023586	41308	1	74270	60469	ENSMUSG00000026854	Usp20	ubiquitin specific peptidase 20
peak_27989	chr11	121110122	121110449	328	1.39337	0.000108159	0.000795248	Distal Intergenic	11	121116215	121118677	2463	2	70956	8228	ENSMUSG00000039337	Tex19.2	testis expressed gene 19.2
peak_2096	chr1	172183022	172183275	254	1.39304	0.00528314	0.0201386	Exon (ENSMUST00000192428.1/ENSMUST00000192428.1, exon 1 of 1)	1	172196728	172206804	10077	2	18611	23529	ENSMUSG00000013698	Pea15a	phosphoprotein enriched in astrocytes 15A
peak_36079	chr17	10187512	10188302	791	1.39286	1.36431e-09	4.17278e-08	Distal Intergenic	17	10202601	10319854	117254	2	19317	131552	ENSMUSG00000062078	Qk	quaking, KH domain containing RNA binding
peak_9312	chr4	107550502	107550881	380	1.39278	0.00054421	0.00309681	Intron (ENSMUST00000135835.7/230587, intron 2 of 2)	4	107434591	107635061	200471	1	230587	115911	ENSMUSG00000034762	Glis1	GLIS family zinc finger 1
peak_37729	chr18	8161063	8161937	875	1.39256	3.16639e-12	1.91701e-10	Distal Intergenic	18	7868832	7929028	60197	1	225131	292231	ENSMUSG00000024283	Wac	WW domain containing adaptor with coiled-coil
peak_32801	chr15	18064093	18064479	387	1.39175	3.89458e-05	0.000331424	Exon (ENSMUST00000226302.1/ENSMUST00000226302.1, exon 1 of 4)	15	18078118	18369627	291510	2	70886	305148	ENSMUSG00000098150	4921515E04Rik	RIKEN cDNA 4921515E04 gene
peak_38587	chr18	60722355	60723000	646	1.39163	0.000226468	0.00147142	Intron (ENSMUST00000235795.1/15531, intron 1 of 2)	18	60747098	60778546	31449	1	20044	-24098	ENSMUSG00000024608	Rps14	ribosomal protein S14
peak_27392	chr11	106573103	106573836	734	1.39162	2.28922e-05	0.000210048	Intron (ENSMUST00000042780.13/21763, intron 1 of 11)	11	106502147	106613423	111277	2	21763	39587	ENSMUSG00000040548	Tex2	testis expressed gene 2
peak_3017	chr2	28440954	28441709	756	1.39144	0.000269907	0.00170665	Distal Intergenic	2	28446800	28455508	8709	1	241289	-5091	ENSMUSG00000035829	Ppp1r26	protein phosphatase 1, regulatory subunit 26
peak_13625	chr6	35082252	35082890	639	1.39047	0.000757124	0.00406682	Intron (ENSMUST00000202143.3/53621, intron 1 of 10)	6	35022065	35133724	111660	2	53621	50834	ENSMUSG00000038784	Cnot4	CCR4-NOT transcription complex, subunit 4
peak_36392	chr17	26509633	26510278	646	1.39036	5.97913e-14	5.09027e-12	Intron (ENSMUST00000235532.1/19252, intron 3 of 5)	17	26561489	26656934	95446	1	67458	-51211	ENSMUSG00000001576	Ergic1	endoplasmic reticulum-golgi intermediate compartment (ERGIC) 1
peak_10038	chr4	136110582	136110936	355	1.39009	0.00181296	0.00833507	Distal Intergenic	4	136143497	136145392	1896	1	15903	-32561	ENSMUSG00000007872	Id3	inhibitor of DNA binding 3
peak_354	chr1	43969424	43969696	273	1.38958	8.70781e-05	0.000662879	Intron (ENSMUST00000087933.9/22019, intron 11 of 29)	1	43933647	44003000	69354	1	22019	35777	ENSMUSG00000041763	Tpp2	tripeptidyl peptidase II
peak_8794	chr4	59239061	59239728	668	1.38932	0.00102415	0.00522256	Distal Intergenic	4	59260051	59263269	3219	1	101055769	-20323	NA	Gm12596	predicted gene 12596
peak_11476	chr5	67473216	67473467	252	1.38923	0.00665172	0.0243203	Intron (ENSMUST00000202634.3/320479, intron 5 of 6)	5	67463897	67477632	13736	1	320479	9319	ENSMUSG00000107385	C330024D21Rik	RIKEN cDNA C330024D21 gene
peak_30071	chr13	43032266	43032891	626	1.38861	2.2088e-05	0.000203665	Intron (ENSMUST00000128646.7/218194, intron 4 of 13)	13	43151740	43171501	19762	2	67046	138610	ENSMUSG00000021368	Tbc1d7	TBC1 domain family, member 7
peak_9115	chr4	97926813	97927257	445	1.38791	0.00149295	0.00712237	Intron (ENSMUST00000152023.7/18027, intron 2 of 3)	4	97568133	97778048	209916	2	319865	-148765	NA	E130114P18Rik	RIKEN cDNA E130114P18 gene
peak_6406	chr3	52629942	52630741	800	1.38784	1.62818e-06	2.11941e-05	Distal Intergenic	3	52739716	52776656	36941	1	329639	-108975	ENSMUSG00000102785	Gm2447	predicted gene 2447
peak_2799	chr2	19160791	19161128	338	1.38767	0.000648162	0.00357933	Distal Intergenic	2	19199302	19310241	110940	1	70882	-38174	ENSMUSG00000037683	Armc3	armadillo repeat containing 3
peak_26944	chr11	97207005	97207386	382	1.3873	0.00127381	0.00625765	3' UTR	11	97159714	97187881	28168	2	16211	-19124	ENSMUSG00000001440	Kpnb1	karyopherin (importin) beta 1
peak_20135	chr8	122676817	122677145	329	1.38691	0.00706196	0.0254885	Intron (ENSMUST00000127664.1/108148, intron 1 of 15)	8	122625141	122699109	73969	2	12398	21964	ENSMUSG00000006362	Cbfa2t3	CBFA2/RUNX1 translocation partner 3
peak_5611	chr2	167079061	167080110	1050	1.38673	8.79333e-10	2.82149e-08	Distal Intergenic	2	167065276	167065365	90	1	100217443	13785	NA	Snord12	small nucleolar RNA, C/D box 12
peak_16895	chr7	84188280	84188673	394	1.38658	4.60571e-07	7.06164e-06	Intron (ENSMUST00000208236.1/ENSMUST00000208236.1, intron 2 of 4)	7	84109356	84151893	42538	2	70178	-36387	ENSMUSG00000038459	Abhd17c	abhydrolase domain containing 17C
peak_24502	chr10	116641571	116641903	333	1.38637	0.00177841	0.00820085	Distal Intergenic	10	116674591	116679303	4713	1	102633950	-32688	ENSMUSG00000097104	Gm26579	predicted gene, 26579
peak_23164	chr10	59076791	59077171	381	1.38579	8.00634e-05	0.000616615	Intron (ENSMUST00000153031.1/237353, intron 5 of 9)	10	59141627	59221847	80221	2	103080	144676	ENSMUSG00000019917	Septin10	septin 10
peak_32019	chr14	65681038	65681497	460	1.38522	0.00281495	0.0119688	Intron (ENSMUST00000022610.14/71145, intron 2 of 8)	14	65666403	65764826	98424	1	71145	14635	ENSMUSG00000022032	Scara5	scavenger receptor class A, member 5
peak_17066	chr7	99205147	99205551	405	1.3848	0.000819573	0.00433793	Intron (ENSMUST00000208323.1/ENSMUST00000208323.1, intron 1 of 1)	7	99153658	99182719	29062	2	67800	-22428	ENSMUSG00000030747	Dgat2	diacylglycerol O-acyltransferase 2
peak_31772	chr14	54108523	54108993	471	1.38455	0.00535233	0.020361	Exon (ENSMUST00000198124.4/ENSMUST00000198124.4, exon 2 of 3)	14	54235479	54254104	18626	2	13135	145111	ENSMUSG00000022174	Dad1	defender against cell death 1
peak_25956	chr11	62654782	62655781	1000	1.38437	4.52353e-10	1.57087e-08	Intron (ENSMUST00000062860.4/216829, intron 1 of 1)	11	62648664	62666354	17691	1	216829	6118	ENSMUSG00000048497	Mmgt2	membrane magnesium transporter 2
peak_12479	chr5	124173249	124174079	831	1.38412	1.30439e-05	0.000129908	Intron (ENSMUST00000086123.10/19679, intron 1 of 23)	5	124229725	124237137	7413	1	75927	-55646	ENSMUSG00000090220	Pitpnm2os1	phosphatidylinositol transfer protein, membrane-associated 2, opposite strand 1
peak_3966	chr2	80339509	80340076	568	1.38318	8.83708e-05	0.000671141	Intron (ENSMUST00000028392.7/66861, intron 13 of 22)	2	80315466	80354043	38578	1	66861	24043	ENSMUSG00000027006	Dnajc10	DnaJ heat shock protein family (Hsp40) member C10
peak_32567	chr15	5495115	5495698	584	1.38305	0.000168641	0.00114904	Promoter (<=1kb)	15	5496266	5594984	98719	1	71432	-568	ENSMUSG00000110018	5430437J10Rik	RIKEN cDNA 5430437J10 gene
peak_8687	chr4	55211118	55211421	304	1.38278	0.00404274	0.0161592	Intron (ENSMUST00000150455.1/ENSMUST00000150455.1, intron 1 of 2)	4	55350043	55392237	42195	1	19359	-138622	ENSMUSG00000028426	Rad23b	RAD23 homolog B, nucleotide excision repair protein
peak_39000	chr18	77010936	77011534	599	1.38258	0.000768834	0.00411847	5' UTR	18	76977148	77047308	70161	2	71206	35774	ENSMUSG00000025420	Katnal2	katanin p60 subunit A-like 2
peak_34637	chr15	99940457	99940703	247	1.38201	0.0119974	0.0392841	Exon (ENSMUST00000100209.5/72277, exon 4 of 8)	15	99918348	99967061	48714	2	72277	26358	ENSMUSG00000045350	Fam186a	family with sequence similarity 186, member A
peak_2839	chr2	22724252	22724490	239	1.3819	0.00229965	0.0101423	Distal Intergenic	2	22774094	22875653	101560	1	54519	-49604	ENSMUSG00000026786	Apbb1ip	amyloid beta (A4) precursor protein-binding, family B, member 1 interacting protein
peak_6617	chr3	68071868	68072334	467	1.38157	0.00603069	0.0224371	Intron (ENSMUST00000182006.3/100505386, intron 4 of 10)	3	68064802	68626481	561680	1	30953	7066	ENSMUSG00000027777	Schip1	schwannomin interacting protein 1
peak_5915	chr2	180530202	180530536	335	1.38154	0.0101549	0.0342306	Intron (ENSMUST00000029084.8/18216, intron 1 of 3)	2	180499976	180544980	45005	1	18216	30226	ENSMUSG00000027568	Ntsr1	neurotensin receptor 1
peak_20627	chr9	27813437	27813700	264	1.38154	0.0112991	0.0373471	Intron (ENSMUST00000115243.8/330908, intron 1 of 7)	9	27790947	28925410	1134464	1	330908	22490	ENSMUSG00000062257	Opcml	opioid binding protein/cell adhesion molecule-like
peak_6720	chr3	83865247	83865527	281	1.38122	0.00462698	0.0180285	Distal Intergenic	3	83836272	83841767	5496	2	24088	-23480	ENSMUSG00000027995	Tlr2	toll-like receptor 2
peak_23043	chr10	44111933	44112373	441	1.38117	0.000353518	0.00214191	Intron (ENSMUST00000200401.1/11630, intron 1 of 21)	10	43950636	44148853	198218	2	11630	36480	ENSMUSG00000019866	Crybg1	crystallin beta-gamma domain containing 1
peak_36433	chr17	27134825	27135550	726	1.38107	2.2235e-06	2.77618e-05	Promoter (<=1kb)	17	27122663	27133916	11254	2	67267	-909	ENSMUSG00000024208	Uqcc2	ubiquinol-cytochrome c reductase complex assembly factor 2
peak_31270	chr14	20654872	20655217	346	1.38103	0.00631908	0.0232876	Promoter (1-2kb)	14	20649107	20656540	7434	2	59011	1323	ENSMUSG00000068697	Myoz1	myozenin 1
peak_26010	chr11	66998421	66998970	550	1.38102	0.00112612	0.00565387	Distal Intergenic	11	67025154	67035312	10159	1	338369	-26184	ENSMUSG00000050270	Tmem220	transmembrane protein 220
peak_12772	chr5	137046890	137047348	459	1.3807	4.03298e-08	8.34277e-07	Promoter (<=1kb)	5	137034993	137046135	11143	2	11769	-755	ENSMUSG00000004849	Ap1s1	adaptor protein complex AP-1, sigma 1
peak_12066	chr5	111881262	111881951	690	1.38066	5.63436e-12	3.18689e-10	Distal Intergenic	5	111734284	111761725	27442	2	269683	-119537	ENSMUSG00000085271	E130006D01Rik	RIKEN cDNA E130006D01 gene
peak_15479	chr6	145173814	145174293	480	1.38062	3.69768e-08	7.74617e-07	Intron (ENSMUST00000135984.7/16970, intron 19 of 19)	6	145182275	145187630	5356	1	105242817	-7982	ENSMUSG00000086863	Gm15543	predicted gene 15543
peak_40870	chrX	96077562	96078128	567	1.38003	0.000516584	0.00296494	Distal Intergenic	20	96096042	96168552	72511	1	17698	-17914	ENSMUSG00000031207	Msn	moesin
peak_15124	chr6	125498050	125498418	369	1.37961	8.09245e-07	1.15279e-05	Intron (ENSMUST00000203423.1/ENSMUST00000203423.1, intron 1 of 2)	6	125460266	125494791	34526	2	12527	-3259	ENSMUSG00000030342	Cd9	CD9 antigen
peak_34337	chr15	90982997	90983295	299	1.37926	0.00701587	0.0253576	Intron (ENSMUST00000100304.10/16564, intron 10 of 36)	15	90933276	91049948	116673	2	16564	66653	ENSMUSG00000022629	Kif21a	kinesin family member 21A
peak_25820	chr11	59731904	59733103	1200	1.37897	2.43173e-08	5.41857e-07	Exon (ENSMUST00000139530.7/69320, exon 1 of 4)	11	59725917	59740154	14238	2	69320	7051	ENSMUSG00000086330	1700007J10Rik	RIKEN cDNA 1700007J10 gene
peak_16200	chr7	35349095	35349588	494	1.37754	0.000734876	0.00396796	Intron (ENSMUST00000032705.12/52428, intron 1 of 14)	7	35334170	35392289	58120	1	52428	14925	ENSMUSG00000030494	Rhpn2	rhophilin, Rho GTPase binding protein 2
peak_32861	chr15	26051254	26051735	482	1.37701	0.000329112	0.00201349	Distal Intergenic	15	26054365	26062438	8074	2	105245898	10703	ENSMUSG00000115335	Gm41279	predicted gene, 41279
peak_28683	chr12	70294138	70294504	367	1.37671	0.0059848	0.0223066	Intron (ENSMUST00000110522.9/94090, intron 1 of 13)	12	70244533	70347614	103082	2	94090	53110	ENSMUSG00000021071	Trim9	tripartite motif-containing 9
peak_30989	chr13	111431264	111431827	564	1.37655	4.9263e-07	7.46996e-06	Intron (ENSMUST00000047627.13/73274, intron 12 of 12)	13	111522350	111549911	27562	2	102636218	118084	ENSMUSG00000085634	Gm15290	predicted gene 15290
peak_33109	chr15	38406547	38406904	358	1.37653	0.00285233	0.0121028	Distal Intergenic	15	38490473	38490547	75	2	102465574	83643	ENSMUSG00000099110	Mir6951	microRNA 6951
peak_35638	chr16	76409167	76409723	557	1.37652	2.2918e-10	8.58695e-09	Distal Intergenic	16	76287400	76373827	86428	2	268903	-35340	ENSMUSG00000048490	Nrip1	nuclear receptor interacting protein 1
peak_3118	chr2	30527602	30527946	345	1.37596	0.00968835	0.0329823	Distal Intergenic	2	30471537	30474219	2683	2	72500	-53383	ENSMUSG00000089762	Ier5l	immediate early response 5-like
peak_28775	chr12	73790523	73790981	459	1.37534	0.00199351	0.00901755	Distal Intergenic	12	73901375	73947530	46156	1	15251	-110394	ENSMUSG00000021109	Hif1a	hypoxia inducible factor 1, alpha subunit
peak_31957	chr14	61863726	61864057	332	1.37496	0.0110518	0.0366293	Distal Intergenic	14	61602839	61682373	79535	2	668253	-181353	ENSMUSG00000097589	Dleu2	deleted in lymphocytic leukemia, 2
peak_33631	chr15	72660065	72660692	628	1.37485	3.39965e-05	0.0002958	Intron (ENSMUST00000023276.15/76510, intron 20 of 21)	15	72501089	72546340	45252	2	223604	-113725	ENSMUSG00000036760	Kcnk9	potassium channel, subfamily K, member 9
peak_14039	chr6	55339055	55339532	478	1.3739	7.93142e-05	0.00061167	Intron (ENSMUST00000004774.3/11826, intron 1 of 3)	6	55336432	55348555	12124	1	11826	2623	ENSMUSG00000004655	Aqp1	aquaporin 1
peak_11292	chr5	53363884	53364269	386	1.37377	0.0133039	0.0426489	Intron (ENSMUST00000200904.1/ENSMUST00000200904.1, intron 1 of 1)	5	53267083	53278540	11458	1	66278	96801	ENSMUSG00000061461	Smim20	small integral membrane protein 20
peak_18684	chr8	46007014	46007713	700	1.37372	2.77779e-11	1.30335e-09	Promoter (1-2kb)	8	45996902	46005707	8806	2	654824	-1307	ENSMUSG00000050914	Ankrd37	ankyrin repeat domain 37
peak_21009	chr9	51042122	51042554	433	1.37292	0.0026338	0.0113234	Distal Intergenic	9	51060901	51119875	58975	1	56057	-18347	ENSMUSG00000032056	Btg4	BTG anti-proliferation factor 4
peak_1538	chr1	135933725	135934081	357	1.37273	3.70488e-05	0.000317836	Distal Intergenic	1	135871395	135919207	47813	2	18772	-14518	ENSMUSG00000026413	Pkp1	plakophilin 1
peak_33213	chr15	44743027	44743361	335	1.37267	0.00947157	0.0323984	Intron (ENSMUST00000227081.1/319613, intron 2 of 5)	15	44787769	44845645	57877	1	69659	-44408	ENSMUSG00000060530	2310069G16Rik	RIKEN cDNA 2310069G16 gene
peak_28008	chr11	121685647	121686166	520	1.37238	0.000825394	0.0043637	Distal Intergenic	11	121616197	121673153	56957	2	210004	-12494	ENSMUSG00000046605	B3gntl1	UDP-GlcNAc:betaGal beta-1,3-N-acetylglucosaminyltransferase-like 1
peak_33395	chr15	58517588	58517873	286	1.37234	0.0141019	0.044642	Intron (ENSMUST00000161028.1/631797, intron 1 of 40)	15	58510048	58665092	155045	1	631797	7540	ENSMUSG00000037106	Fer1l6	fer-1-like 6 (C. elegans)
peak_31847	chr14	55715022	55715618	597	1.37225	0.000230762	0.00149461	Promoter (1-2kb)	14	55700009	55713926	13918	2	21816	-1096	ENSMUSG00000022218	Tgm1	transglutaminase 1, K polypeptide
peak_19918	chr8	117454483	117454849	367	1.37212	0.00214649	0.00958875	Promoter (1-2kb)	8	117453023	117453079	57	1	102466801	1460	ENSMUSG00000099062	Mir7077	microRNA 7077
peak_4752	chr2	129604133	129604430	298	1.37204	0.00664274	0.0242983	Intron (ENSMUST00000127751.7/19261, intron 2 of 3)	2	129592835	129632228	39394	1	19261	11298	ENSMUSG00000037902	Sirpa	signal-regulatory protein alpha
peak_33820	chr15	77076640	77077111	472	1.37158	1.04078e-05	0.00010682	Distal Intergenic	15	77084398	77096314	11917	1	74303	-7287	ENSMUSG00000097267	1700109K24Rik	RIKEN cDNA 1700109K24 gene
peak_38671	chr18	61935182	61935813	632	1.3713	6.54186e-12	3.64653e-10	Exon (ENSMUST00000194401.1/ENSMUST00000194401.1, exon 1 of 1)	18	61953075	62024402	71328	1	225608	-17262	ENSMUSG00000045629	Sh3tc2	SH3 domain and tetratricopeptide repeats 2
peak_35806	chr16	91452445	91452900	456	1.37129	0.00172542	0.00800027	Intron (ENSMUST00000232135.1/ENSMUST00000232135.1, intron 1 of 1)	16	91465025	91470128	5104	1	100503120	-12125	ENSMUSG00000084866	A930006K02Rik	RIKEN cDNA A930006K02 gene
peak_12792	chr5	137440278	137440785	508	1.3706	8.8605e-08	1.65918e-06	Intron (ENSMUST00000164178.1/22635, intron 28 of 86)	5	137378637	137477064	98428	2	22635	36279	ENSMUSG00000079173	Zan	zonadhesin
peak_5050	chr2	146476123	146476447	325	1.37043	0.000929461	0.00481584	Intron (ENSMUST00000109986.8/241694, intron 3 of 40)	2	146239879	146512344	272466	2	241694	35897	ENSMUSG00000037110	Ralgapa2	Ral GTPase activating protein, alpha subunit 2 (catalytic)
peak_14314	chr6	84058637	84058943	307	1.3702	0.00283451	0.0120408	Intron (ENSMUST00000113821.7/26903, intron 4 of 54)	6	84008590	84211060	202471	1	26903	50047	ENSMUSG00000033788	Dysf	dysferlin
peak_31048	chr13	114260841	114261164	324	1.37013	0.0132898	0.0426135	Distal Intergenic	13	114124348	114151592	27245	2	319803	-109249	ENSMUSG00000114213	A430090L17Rik	RIKEN cDNA A430090L17 gene
peak_26779	chr11	90599326	90599659	334	1.37008	0.00018107	0.00122183	3' UTR	11	90476492	90638084	161593	2	20913	38425	ENSMUSG00000020546	Stxbp4	syntaxin binding protein 4
peak_18136	chr7	144971066	144972044	979	1.37007	9.57117e-05	0.00071736	Distal Intergenic	7	144929931	144939925	9995	2	12443	-31141	ENSMUSG00000070348	Ccnd1	cyclin D1
peak_40074	chr19	45441794	45442190	397	1.37	0.000564187	0.00318895	Intron (ENSMUST00000223764.1/12234, intron 1 of 2)	19	45363734	45530013	166280	1	12234	78060	ENSMUSG00000025217	Btrc	beta-transducin repeat containing protein
peak_20103	chr8	122085089	122085520	432	1.3694	0.00114331	0.00572975	Intron (ENSMUST00000127664.1/108148, intron 1 of 15)	8	121978024	121978086	63	1	102466915	107065	ENSMUSG00000099140	Mir7237	microRNA 7237
peak_17137	chr7	100750086	100750367	282	1.36931	0.00598136	0.0222978	Intron (ENSMUST00000107042.8/319604, intron 1 of 8)	7	100706635	100841656	135022	1	319604	43451	ENSMUSG00000029461	Fam168a	family with sequence similarity 168, member A
peak_24294	chr10	98496075	98496635	561	1.3692	0.000185134	0.00124671	Distal Intergenic	10	98299927	98351874	51948	2	667438	-144201	ENSMUSG00000112896	Gm8633	predicted gene 8633
peak_29053	chr12	85273468	85273743	276	1.36919	0.00458344	0.0178774	Intron (ENSMUST00000008966.12/66204, intron 2 of 2)	12	85234520	85270599	36080	2	217716	-2869	ENSMUSG00000021245	Mlh3	mutL homolog 3
peak_22043	chr9	108587193	108588348	1156	1.36894	6.54415e-12	3.64653e-10	Exon (ENSMUST00000227071.1/ENSMUST00000227071.1, exon 2 of 4)	9	108572311	108578739	6429	2	83669	-8454	ENSMUSG00000066357	Wdr6	WD repeat domain 6
peak_16835	chr7	81184285	81184738	454	1.36877	0.000489885	0.00283347	Distal Intergenic	7	81213596	81334533	120938	1	18584	-28858	ENSMUSG00000025584	Pde8a	phosphodiesterase 8A
peak_32931	chr15	31239681	31240257	577	1.36875	1.57576e-07	2.75224e-06	Intron (ENSMUST00000044524.15/223453, intron 2 of 3)	15	31224314	31274341	50028	1	223453	15367	ENSMUSG00000039168	Dap	death-associated protein
peak_36781	chr17	35771578	35772028	451	1.36866	0.00142821	0.00686505	Promoter (<=1kb)	17	35772450	35780687	8238	1	74601	-422	ENSMUSG00000092171	4833427F10Rik	RIKEN cDNA 4833427F10 gene
peak_17302	chr7	110781198	110781942	745	1.36797	6.98004e-13	4.80343e-11	Intron (ENSMUST00000170374.7/11717, intron 2 of 14)	7	110768206	110812405	44200	1	11717	12992	ENSMUSG00000005686	Ampd3	adenosine monophosphate deaminase 3
peak_3289	chr2	33438600	33438992	393	1.36793	0.00955208	0.032611	Distal Intergenic	2	33406108	33431324	25217	2	241311	-7276	ENSMUSG00000068966	Zbtb34	zinc finger and BTB domain containing 34
peak_31498	chr14	31987967	31988517	551	1.36765	2.68528e-06	3.2668e-05	Distal Intergenic	14	32028989	32062197	33209	1	78754	-40472	ENSMUSG00000021903	Galnt15	polypeptide N-acetylgalactosaminyltransferase 15
peak_6405	chr3	52621039	52621380	342	1.36711	0.00507272	0.019484	Distal Intergenic	3	52516964	52550219	33256	1	102631981	104075	ENSMUSG00000103965	Gm30173	predicted gene, 30173
peak_4172	chr2	93979616	93980095	480	1.36688	2.43713e-07	4.056e-06	Promoter (<=1kb)	2	93980034	93983575	3542	1	70852	0	ENSMUSG00000027196	Alkbh3os1	alkB homolog 3, opposite strand 1
peak_36211	chr17	21474684	21474977	294	1.36622	0.00885444	0.0306583	Distal Intergenic	17	21488998	21510473	21476	1	24132	-14021	ENSMUSG00000057409	Zfp53	zinc finger protein 53
peak_18702	chr8	46630535	46631415	881	1.3661	0.0020125	0.00908251	Intron (ENSMUST00000211115.1/12367, intron 2 of 6)	8	46617291	46639689	22399	1	12367	13244	ENSMUSG00000031628	Casp3	caspase 3
peak_41276	chrX	167091834	167092284	451	1.3656	1.04536e-07	1.91836e-06	Intron (ENSMUST00000146929.1/ENSMUST00000146929.1, intron 3 of 3)	20	167063194	167070380	7187	2	667794	-21454	ENSMUSG00000086008	Gm8817	predicted gene 8817
peak_32292	chr14	86254294	86254571	278	1.36555	0.00789854	0.0278747	Intron (ENSMUST00000227144.1/75155, intron 1 of 3)	14	86245970	86283688	37719	1	75155	8324	ENSMUSG00000115271	4930529K09Rik	RIKEN cDNA 4930529K09 gene
peak_39526	chr19	10323427	10324153	727	1.36553	0.000267796	0.00169564	Distal Intergenic	19	10245265	10304877	59613	2	269060	-18550	ENSMUSG00000035735	Dagla	diacylglycerol lipase, alpha
peak_6859	chr3	88220847	88221129	283	1.36533	0.00411355	0.0163788	Exon (ENSMUST00000181550.7/ENSMUST00000181550.7, exon 3 of 6)	3	88215589	88215696	108	2	114482879	-5151	NA	Gm25641	predicted gene, 25641
peak_17674	chr7	127117734	127118302	569	1.36516	2.75493e-08	6.02176e-07	Exon (ENSMUST00000129332.1/67375, exon 2 of 3)	7	127107114	127122226	15113	2	67375	3924	ENSMUSG00000030674	Qprt	quinolinate phosphoribosyltransferase
peak_22566	chr10	16553011	16553750	740	1.36512	7.10133e-05	0.000556383	Distal Intergenic	10	16906427	17095807	189381	2	100504235	542057	ENSMUSG00000101969	Gm20125	predicted gene, 20125
peak_29697	chr13	12146668	12147460	793	1.36474	2.35176e-05	0.000214801	Distal Intergenic	13	11553102	12106945	553844	2	20191	-39723	ENSMUSG00000021313	Ryr2	ryanodine receptor 2, cardiac
peak_11899	chr5	103953320	103953658	339	1.3647	0.00684737	0.0248858	Distal Intergenic	5	103955440	103977410	21971	2	243168	23752	ENSMUSG00000034528	Hsd17b13	hydroxysteroid (17-beta) dehydrogenase 13
peak_18418	chr8	24650027	24650316	290	1.36439	0.0105527	0.0353127	Intron (ENSMUST00000033957.11/13524, intron 10 of 19)	8	24602246	24674755	72510	2	13524	24439	ENSMUSG00000031552	Adam18	a disintegrin and metallopeptidase domain 18
peak_39213	chr18	86376715	86377045	331	1.36434	0.00252758	0.0109453	Distal Intergenic	18	86394952	86506718	111767	1	246317	-17907	ENSMUSG00000050321	Neto1	neuropilin (NRP) and tolloid (TLL)-like 1
peak_31986	chr14	63982925	63983513	589	1.36414	0.00346591	0.0142087	Intron (ENSMUST00000224600.1/67750, intron 2 of 4)	14	63969339	63987790	18452	2	67750	4277	ENSMUSG00000021961	4930578I06Rik	RIKEN cDNA 4930578I06 gene
peak_33728	chr15	75850844	75851473	630	1.36302	8.03941e-18	1.4196e-15	Distal Intergenic	15	75754430	75841915	87486	2	223642	-8929	ENSMUSG00000075600	Zc3h3	zinc finger CCCH type containing 3
peak_4622	chr2	123677729	123678043	315	1.36296	0.000317923	0.00195547	Distal Intergenic	2	124089969	124667770	577802	1	214968	-411926	ENSMUSG00000027200	Sema6d	sema domain, transmembrane domain (TM), and cytoplasmic domain, (semaphorin) 6D
peak_16425	chr7	46131321	46131575	255	1.36245	0.0118427	0.0388423	Intron (ENSMUST00000210655.1/20927, intron 3 of 25)	7	46097096	46100764	3669	2	16514	-30557	ENSMUSG00000096146	Kcnj11	potassium inwardly rectifying channel, subfamily J, member 11
peak_6114	chr3	28211391	28211698	308	1.36199	0.0015256	0.00724711	Exon (ENSMUST00000209618.1/ENSMUST00000209618.1, exon 4 of 5)	3	28263214	28675858	412645	1	665113	-51516	ENSMUSG00000027692	Tnik	TRAF2 and NCK interacting kinase
peak_26331	chr11	76231949	76232302	354	1.36154	0.000215212	0.00141228	Intron (ENSMUST00000169532.7/67201, intron 8 of 8)	11	76210571	76243663	33093	2	276919	11361	ENSMUSG00000049396	Gemin4	gem nuclear organelle associated protein 4
peak_31261	chr14	20429938	20430522	585	1.3613	3.11782e-05	0.000274605	Exon (ENSMUST00000148692.1/76670, exon 1 of 3)	14	20394193	20452226	58034	2	76670	21704	ENSMUSG00000039543	Cfap70	cilia and flagella associated protein 70
peak_18601	chr8	36962038	36962547	510	1.36092	6.16736e-05	0.000493795	Distal Intergenic	8	36567751	36953143	385393	2	50768	-8895	ENSMUSG00000031523	Dlc1	deleted in liver cancer 1
peak_20786	chr9	40348810	40349097	288	1.36085	0.00104016	0.00528787	Intron (ENSMUST00000045682.6/235283, intron 2 of 19)	9	40323426	40343564	20139	1	73558	25384	NA	1700110K17Rik	RIKEN cDNA 1700110K17 gene
peak_27949	chr11	120513095	120513373	279	1.36007	0.000644774	0.00356538	Distal Intergenic	11	120530699	120538986	8288	1	14527	-17326	ENSMUSG00000025127	Gcgr	glucagon receptor
peak_35493	chr16	49504215	49504464	250	1.35976	0.0146345	0.0459443	Distal Intergenic	16	49699233	49765126	65894	1	73916	-194769	ENSMUSG00000032965	Ift57	intraflagellar transport 57
peak_16112	chr7	30446889	30447156	268	1.35967	0.0025695	0.0111008	Promoter (1-2kb)	7	30434982	30445535	10554	2	11803	-1354	ENSMUSG00000006651	Aplp1	amyloid beta (A4) precursor-like protein 1
peak_33189	chr15	42468993	42469280	288	1.35926	0.00834167	0.0291838	Intron (ENSMUST00000022921.6/11600, intron 5 of 8)	15	42424723	42676977	252255	2	11600	207697	ENSMUSG00000022309	Angpt1	angiopoietin 1
peak_22613	chr10	19009405	19009651	247	1.35834	0.0100928	0.0340828	Intron (ENSMUST00000019997.10/21929, intron 2 of 8)	10	19000910	19015657	14748	2	21929	6006	ENSMUSG00000019850	Tnfaip3	tumor necrosis factor, alpha-induced protein 3
peak_3840	chr2	74416035	74416472	438	1.35808	4.44256e-05	0.000372	Distal Intergenic	2	74298940	74307717	8778	2	73962	-108318	ENSMUSG00000085405	4930441J16Rik	RIKEN cDNA 4930441J16 gene
peak_35234	chr16	30390526	30390941	416	1.35804	2.47125e-05	0.00022426	Intron (ENSMUST00000229616.1/224088, intron 2 of 4)	16	30312423	30405975	93553	2	224088	15034	ENSMUSG00000022533	Atp13a3	ATPase type 13A3
peak_2195	chr1	179566950	179567194	245	1.35754	0.00461837	0.0180001	Intron (ENSMUST00000040706.8/226744, intron 1 of 10)	1	179546370	179627478	81109	1	226744	20580	ENSMUSG00000038949	Cnst	consortin, connexin sorting protein
peak_20447	chr9	14810067	14810505	439	1.3574	3.18718e-07	5.11858e-06	Intron (ENSMUST00000034405.10/17535, intron 10 of 19)	9	14779618	14784856	5239	2	56503	-25211	ENSMUSG00000031931	Ankrd49	ankyrin repeat domain 49
peak_40861	chrX	95902736	95903011	276	1.35731	0.000575873	0.00324169	Intron (ENSMUST00000150123.7/547176, intron 5 of 6)	20	95935335	95956962	21628	2	76130	53951	ENSMUSG00000057421	Las1l	LAS1-like (S. cerevisiae)
peak_36914	chr17	45859315	45859862	548	1.35693	7.72659e-09	1.95245e-07	Distal Intergenic	17	45879850	45881452	1603	2	75154	21590	ENSMUSG00000117085	4930542M03Rik	RIKEN cDNA 4930542M03 gene
peak_3855	chr2	75512366	75512843	478	1.35602	0.00419057	0.0166198	Distal Intergenic	2	75659261	75669407	10147	1	229279	-146418	ENSMUSG00000059005	Hnrnpa3	heterogeneous nuclear ribonucleoprotein A3
peak_28861	chr12	79118778	79119176	399	1.35584	0.00368767	0.0149719	Distal Intergenic	12	79130777	79156301	25525	1	11847	-11601	ENSMUSG00000021125	Arg2	arginase type II
peak_26796	chr11	94032989	94033459	471	1.35563	0.000167558	0.00114258	Intron (ENSMUST00000132772.7/70834, intron 1 of 2)	11	93996091	94126085	129995	1	70834	36898	ENSMUSG00000020859	Spag9	sperm associated antigen 9
peak_25250	chr11	23570014	23570464	451	1.35562	6.98776e-07	1.0145e-05	Intron (ENSMUST00000155903.7/71675, intron 21 of 22)	11	23558058	23558842	785	2	100134990	-11172	ENSMUSG00000085415	Selenok-ps1	selenoprotein K, pseudogene 1
peak_24297	chr10	98880105	98880379	275	1.35489	0.00748407	0.0266705	Distal Intergenic	10	98914406	99026143	111738	1	67972	-34027	ENSMUSG00000019943	Atp2b1	ATPase, Ca++ transporting, plasma membrane 1
peak_13349	chr6	17631585	17631947	363	1.35464	0.00130923	0.00640498	Distal Intergenic	6	17636234	17666972	30739	1	12343	-4287	ENSMUSG00000015733	Capza2	capping protein (actin filament) muscle Z-line, alpha 2
peak_20768	chr9	37235835	37236368	534	1.35438	3.18004e-07	5.1091e-06	Intron (ENSMUST00000115068.9/56857, intron 10 of 17)	9	37227585	37255738	28154	2	56857	19370	ENSMUSG00000032122	Slc37a2	solute carrier family 37 (glycerol-3-phosphate transporter), member 2
peak_22659	chr10	21118163	21119416	1254	1.35429	2.22087e-06	2.77457e-05	Distal Intergenic	10	21124935	21160984	36050	2	17863	41568	ENSMUSG00000019982	Myb	myeloblastosis oncogene
peak_14741	chr6	103380780	103381411	632	1.3537	3.44583e-07	5.48067e-06	Distal Intergenic	6	103510586	103750211	239626	1	12661	-129175	ENSMUSG00000030077	Chl1	cell adhesion molecule L1-like
peak_14797	chr6	112379007	112379445	439	1.35367	0.000333644	0.00203609	Exon (ENSMUST00000060847.5/243612, exon 7 of 12)	6	112359324	112388023	28700	2	243612	8578	ENSMUSG00000034387	Ssu2	ssu-2 homolog (C. elegans)
peak_15918	chr7	25376439	25377752	1314	1.35323	1.13252e-28	8.99266e-26	Promoter (<=1kb)	7	25376819	25566417	189599	1	654804	0	ENSMUSG00000053714	4732471J01Rik	RIKEN cDNA 4732471J01 gene
peak_7848	chr3	138745374	138745916	543	1.35305	2.68864e-06	3.26993e-05	Intron (ENSMUST00000029800.8/56224, intron 1 of 7)	3	138742195	138907905	165711	1	56224	3179	ENSMUSG00000028152	Tspan5	tetraspanin 5
peak_76	chr1	19982903	19983308	406	1.35292	0.00417276	0.0165587	Distal Intergenic	1	20356452	20392300	35849	1	75028	-373144	ENSMUSG00000089914	4930486I03Rik	RIKEN cDNA 4930486I03 gene
peak_32894	chr15	27696064	27696559	496	1.35226	0.00132336	0.00646099	Distal Intergenic	15	27655069	27681579	26511	2	223433	-14485	ENSMUSG00000056069	Otulinl	OTU deubiquitinase with linear linkage specificity like
peak_26505	chr11	80499765	80500015	251	1.35153	0.0112087	0.0370808	Intron (ENSMUST00000041065.13/338367, intron 21 of 21)	11	80507410	80509106	1697	2	77417	9091	ENSMUSG00000085078	C030013C21Rik	RIKEN cDNA C030013C21 gene
peak_14285	chr6	83188517	83188881	365	1.35117	5.00019e-05	0.000411845	Exon (ENSMUST00000123313.1/13191, exon 1 of 2)	6	83165920	83200117	34198	1	13191	22597	ENSMUSG00000031865	Dctn1	dynactin 1
peak_7828	chr3	137855302	137855630	329	1.35096	0.00989606	0.033542	Distal Intergenic	3	137864487	137866922	2436	1	51788	-8857	ENSMUSG00000037894	H2az1	H2A.Z variant histone 1
peak_3927	chr2	78961703	78962149	447	1.35089	0.00159313	0.00751173	Distal Intergenic	2	78868124	78921293	53170	1	22193	93579	ENSMUSG00000027011	Ube2e3	ubiquitin-conjugating enzyme E2E 3
peak_32427	chr14	118113215	118113455	241	1.35017	0.00616922	0.022837	Intron (ENSMUST00000227350.1/76355, intron 10 of 10)	14	118111911	118132755	20845	2	76355	19300	ENSMUSG00000022130	Tgds	TDP-glucose 4,6-dehydratase
peak_24131	chr10	92342469	92342827	359	1.34987	0.00320024	0.0133174	Intron (ENSMUST00000182870.1/627800, intron 2 of 8)	10	92171301	92375373	204073	2	627800	32546	ENSMUSG00000098040	Gm20757	predicted gene, 20757
peak_8265	chr4	22146776	22147200	425	1.34935	0.00622031	0.022977	Distal Intergenic	4	22357543	22434091	76549	1	269514	-210343	ENSMUSG00000040410	Fbxl4	F-box and leucine-rich repeat protein 4
peak_31242	chr14	20154839	20155360	522	1.34917	1.15679e-09	3.60754e-08	Intron (ENSMUST00000024011.9/16529, intron 1 of 4)	14	20075636	20138534	62899	2	67509	-16305	ENSMUSG00000045107	Saysd1	SAYSVFN motif domain containing 1
peak_14978	chr6	120109116	120109545	430	1.34757	4.34129e-05	0.000364685	Intron (ENSMUST00000112711.8/29862, intron 1 of 3)	6	120093350	120200339	106990	1	29862	15766	ENSMUSG00000041377	Ninj2	ninjurin 2
peak_7556	chr3	117155274	117155705	432	1.34641	9.52873e-08	1.76669e-06	Distal Intergenic	3	117060522	117077765	17244	2	433646	-77509	ENSMUSG00000028009	1700061I17Rik	RIKEN cDNA 1700061I17 gene
peak_33670	chr15	73637076	73637729	654	1.34638	4.64184e-06	5.28576e-05	Intron (ENSMUST00000130765.1/106068, intron 1 of 1)	15	73577424	73645762	68339	2	106068	8033	ENSMUSG00000079020	Slc45a4	solute carrier family 45, member 4
peak_23276	chr10	61534500	61534933	434	1.34614	7.75751e-06	8.27027e-05	Intron (ENSMUST00000049242.8/216011, intron 3 of 4)	10	61475801	61582791	106991	1	216011	58699	ENSMUSG00000037151	Lrrc20	leucine rich repeat containing 20
peak_40833	chrX	94048017	94048438	422	1.34594	0.000115495	0.000840762	Intron (ENSMUST00000139695.1/ENSMUST00000139695.1, intron 1 of 1)	20	94074631	94123702	49072	2	22764	75264	ENSMUSG00000079509	Zfx	zinc finger protein X-linked
peak_6310	chr3	41436189	41436856	668	1.34549	2.14697e-05	0.000198808	Distal Intergenic	3	41487679	41493192	5514	2	78706	56336	ENSMUSG00000097639	Platr4	pluripotency associated transcript 4
peak_2983	chr2	27572439	27573459	1021	1.34535	3.02504e-10	1.09951e-08	Distal Intergenic	2	27515157	27536535	21379	1	140858	57282	ENSMUSG00000026917	Wdr5	WD repeat domain 5
peak_31400	chr14	26557601	26557962	362	1.34528	0.000408726	0.0024258	Distal Intergenic	14	26573856	26634322	60467	1	211922	-15894	ENSMUSG00000040818	Dennd6a	DENN/MADD domain containing 6A
peak_2441	chr1	189091697	189092041	345	1.34461	0.00826533	0.0289388	Distal Intergenic	1	188971095	189007841	36747	2	226823	-83856	ENSMUSG00000026608	Kctd3	potassium channel tetramerisation domain containing 3
peak_11995	chr5	108614070	108614415	346	1.34451	0.00486665	0.0188132	Intron (ENSMUST00000046603.14/231580, intron 5 of 27)	5	108569411	108629755	60345	2	231580	15340	ENSMUSG00000062234	Gak	cyclin G associated kinase
peak_25599	chr11	51866060	51866552	493	1.34316	1.54874e-05	0.000150323	Distal Intergenic	11	51813455	51857653	44199	2	76901	-8407	ENSMUSG00000020387	Jade2	jade family PHD finger 2
peak_2825	chr2	21072372	21072931	560	1.34293	0.00759325	0.0269908	Intron (ENSMUST00000137984.1/ENSMUST00000137984.1, intron 3 of 8)	2	20969054	20969997	944	1	433408	103318	NA	Gm13375	predicted gene 13375
peak_7995	chr3	151146880	151147350	471	1.34279	0.000922116	0.00478619	Distal Intergenic	3	151023792	151023862	71	2	100628568	-123018	ENSMUSG00000092830	Mir3963	microRNA 3963
peak_17299	chr7	110753372	110753709	338	1.34257	0.00161838	0.00760533	Distal Intergenic	7	110768206	110812405	44200	1	11717	-14497	ENSMUSG00000005686	Ampd3	adenosine monophosphate deaminase 3
peak_10433	chr4	151411657	151412189	533	1.34242	9.72394e-06	0.000101007	Intron (ENSMUST00000169423.8/100072, intron 5 of 24)	4	151089570	151091449	1880	1	105704528	322087	ENSMUSG00000078491	Gm13090	predicted gene 13090
peak_711	chr1	74313255	74313750	496	1.342	0.00106412	0.00539377	Intron (ENSMUST00000027370.12/56695, intron 2 of 9)	1	74288247	74305622	17376	2	69660	-7633	ENSMUSG00000006301	Tmbim1	transmembrane BAX inhibitor motif containing 1
peak_785	chr1	78355210	78355471	262	1.34196	0.00312079	0.0130502	Intron (ENSMUST00000036172.9/433323, intron 1 of 4)	1	78310345	78420289	109945	1	433323	44865	ENSMUSG00000032908	Sgpp2	sphingosine-1-phosphate phosphatase 2
peak_9188	chr4	101390224	101390749	526	1.34185	1.13776e-06	1.54533e-05	Intron (ENSMUST00000123107.7/68400, intron 3 of 3)	4	101419277	101466995	47719	1	11639	-28528	ENSMUSG00000028527	Ak4	adenylate kinase 4
peak_38957	chr18	75446832	75447254	423	1.34169	0.000652184	0.00359657	Intron (ENSMUST00000165559.2/269037, intron 10 of 11)	18	75514645	75522806	8162	1	100038353	-67391	ENSMUSG00000097712	Gm10532	predicted gene 10532
peak_4011	chr2	84549783	84550146	364	1.34164	3.65328e-05	0.000314324	Distal Intergenic	2	84500760	84531322	30563	2	672763	-18461	ENSMUSG00000087362	Gm13710	predicted gene 13710
peak_5663	chr2	167816904	167817576	673	1.34142	4.16722e-07	6.46373e-06	Distal Intergenic	2	167932057	167979385	47329	1	19246	-114481	ENSMUSG00000027540	Ptpn1	protein tyrosine phosphatase, non-receptor type 1
peak_34782	chr15	102839656	102840015	360	1.34129	0.00739163	0.0264166	Distal Intergenic	15	102921103	102928814	7712	1	15422	-81088	ENSMUSG00000001655	Hoxc13	homeobox C13
peak_9063	chr4	95203518	95203870	353	1.34117	0.00067728	0.00371035	Intron (ENSMUST00000136941.1/ENSMUST00000136941.1, intron 1 of 2)	4	95049034	95052222	3189	2	16476	-151296	ENSMUSG00000052684	Jun	jun proto-oncogene
peak_14345	chr6	85325164	85325539	376	1.34108	0.00070081	0.0038205	Intron (ENSMUST00000045846.11/94282, intron 1 of 13)	6	85213049	85333422	120374	2	94282	7883	ENSMUSG00000033720	Sfxn5	sideroflexin 5
peak_25733	chr11	55437664	55438440	777	1.34066	3.50092e-18	6.63088e-16	Distal Intergenic	11	55394500	55423183	28684	2	20692	-14481	ENSMUSG00000018593	Sparc	secreted acidic cysteine rich glycoprotein
peak_629	chr1	66845931	66846254	324	1.34059	0.00704983	0.0254514	Intron (ENSMUST00000027153.5/11363, intron 5 of 10)	1	66830839	66863277	32439	2	11363	17023	ENSMUSG00000026003	Acadl	acyl-Coenzyme A dehydrogenase, long-chain
peak_26654	chr11	87007258	87007835	578	1.3404	9.29631e-09	2.30123e-07	Distal Intergenic	11	86936425	86993707	57283	2	77864	-13551	ENSMUSG00000018427	Ypel2	yippee like 2
peak_9833	chr4	130630348	130630648	301	1.34026	0.00569543	0.0214253	Distal Intergenic	4	130663321	130781564	118244	1	80912	-32673	ENSMUSG00000028580	Pum1	pumilio RNA-binding family member 1
peak_3089	chr2	30052247	30052657	411	1.34003	0.00112065	0.00563426	Distal Intergenic	2	30031546	30048881	17336	2	71820	-3366	ENSMUSG00000039715	Dync2i2	dynein 2 intermediate chain 2
peak_35187	chr16	26184485	26185111	627	1.33983	1.6394e-08	3.82218e-07	Distal Intergenic	16	25959288	26105784	146497	2	210530	-78701	ENSMUSG00000038168	P3h2	prolyl 3-hydroxylase 2
peak_3026	chr2	28538921	28539529	609	1.33977	5.36848e-05	0.000437467	Intron (ENSMUST00000135803.7/19730, intron 1 of 3)	2	28555795	28563403	7609	2	12613	23874	ENSMUSG00000026818	Cel	carboxyl ester lipase
peak_38820	chr18	67945485	67946012	528	1.33936	0.00070602	0.00384534	Intron (ENSMUST00000063775.4/52662, intron 1 of 5)	18	67933257	68268630	335374	1	52662	12228	ENSMUSG00000024544	Ldlrad4	low density lipoprotein receptor class A domain containing 4
peak_8888	chr4	64614236	64614613	378	1.33927	0.00700718	0.0253306	Distal Intergenic	4	64254053	64276603	22551	2	102633436	-337633	ENSMUSG00000085032	Gm11217	predicted gene 11217
peak_11018	chr5	33614395	33614857	463	1.33811	2.02862e-09	5.95322e-08	5' UTR	5	33600347	33629635	29289	2	74504	14778	ENSMUSG00000037339	Fam53a	family with sequence similarity 53, member A
peak_7227	chr3	101066211	101066477	267	1.33808	0.00141456	0.00680734	Intron (ENSMUST00000102694.3/19221, intron 4 of 8)	3	100993529	101029556	36028	2	630146	-36655	ENSMUSG00000086564	Cd101	CD101 antigen
peak_4215	chr2	102094451	102094969	519	1.33808	0.000303192	0.00188083	Intron (ENSMUST00000111222.1/241576, intron 2 of 5)	2	101950203	102186385	236183	2	241576	91416	ENSMUSG00000048058	Ldlrad3	low density lipoprotein receptor class A domain containing 3
peak_28543	chr12	54205096	54205390	295	1.33793	0.0126239	0.0409299	Promoter (1-2kb)	12	54178981	54203860	24880	2	112407	-1236	ENSMUSG00000035105	Egln3	egl-9 family hypoxia-inducible factor 3
peak_17720	chr7	127946730	127947007	278	1.33771	0.000852945	0.00448524	Promoter (<=1kb)	7	127932638	127946725	14088	2	77613	-5	ENSMUSG00000070371	Prss36	protease, serine 36
peak_33205	chr15	44221141	44221447	307	1.33734	0.00295506	0.0124823	Intron (ENSMUST00000038856.13/22045, intron 2 of 3)	15	44196135	44235912	39778	1	22045	25006	ENSMUSG00000038760	Trhr	thyrotropin releasing hormone receptor
peak_31499	chr14	32011773	32012032	260	1.3372	5.87762e-06	6.50984e-05	Distal Intergenic	14	32028989	32062197	33209	1	78754	-16957	ENSMUSG00000021903	Galnt15	polypeptide N-acetylgalactosaminyltransferase 15
peak_33108	chr15	38395273	38395582	310	1.3364	6.18782e-05	0.000495242	Intron (ENSMUST00000227422.1/ENSMUST00000227422.1, intron 1 of 1)	15	38291463	38300706	9244	2	21847	-94567	ENSMUSG00000037465	Klf10	Kruppel-like factor 10
peak_32093	chr14	70054671	70055363	693	1.33622	1.8765e-08	4.30687e-07	Intron (ENSMUST00000022678.4/73523, intron 6 of 6)	14	70077203	70082550	5348	1	13655	-21840	ENSMUSG00000033730	Egr3	early growth response 3
peak_28499	chr12	52464562	52465048	487	1.33595	0.00132055	0.00645045	Distal Intergenic	12	52475739	52480609	4871	2	102638611	15561	ENSMUSG00000111982	Gm35135	predicted gene, 35135
peak_10923	chr5	30850143	30850669	527	1.33579	0.000398103	0.00237264	Intron (ENSMUST00000031058.14/100732, intron 1 of 6)	5	30868012	30879180	11169	1	68796	-17343	ENSMUSG00000038828	Tmem214	transmembrane protein 214
peak_26095	chr11	69271884	69272562	679	1.33573	0.00039519	0.002358	Distal Intergenic	11	69218117	69237036	18920	2	14919	-34848	ENSMUSG00000020890	Gucy2e	guanylate cyclase 2e
peak_33396	chr15	58555005	58555724	720	1.33568	2.85551e-05	0.000254493	Intron (ENSMUST00000161028.1/631797, intron 6 of 40)	15	58510048	58665092	155045	1	631797	44957	ENSMUSG00000037106	Fer1l6	fer-1-like 6 (C. elegans)
peak_8956	chr4	83358927	83359158	232	1.33564	0.0102144	0.0343837	Distal Intergenic	4	83378317	83390668	12352	2	790913	31510	ENSMUSG00000086321	Gm11413	predicted gene 11413
peak_19349	chr8	87349727	87349993	267	1.33527	0.000712552	0.00387224	Distal Intergenic	8	87460469	87525554	65086	1	100040294	-110476	ENSMUSG00000097248	Gm2694	predicted gene 2694
peak_14363	chr6	85969942	85970361	420	1.33505	0.000114482	0.000834942	Intron (ENSMUST00000201818.1/ENSMUST00000201818.1, intron 2 of 2)	6	85942268	85961667	19400	2	72102	-8275	ENSMUSG00000030002	Dusp11	dual specificity phosphatase 11 (RNA/RNP complex 1-interacting)
peak_2999	chr2	27844707	27845065	359	1.33474	0.00171183	0.00795334	Distal Intergenic	2	27886425	28039514	153090	1	12831	-41360	ENSMUSG00000026837	Col5a1	collagen, type V, alpha 1
peak_34109	chr15	82164323	82164840	518	1.33436	0.00125127	0.006166	Intron (ENSMUST00000023100.7/20788, intron 1 of 18)	15	82147181	82205379	58199	1	20788	17142	ENSMUSG00000022463	Srebf2	sterol regulatory element binding factor 2
peak_11380	chr5	64446488	64446727	240	1.33402	0.00594027	0.0221653	Intron (ENSMUST00000199362.1/ENSMUST00000199362.1, intron 1 of 3)	5	64454813	64467943	13131	2	69999	21216	ENSMUSG00000100911	1700027F09Rik	RIKEN cDNA 1700027F09 gene
peak_34100	chr15	81985081	81985750	670	1.33333	3.36083e-08	7.1383e-07	Distal Intergenic	15	81987835	82040085	52251	1	14375	-2085	ENSMUSG00000022471	Xrcc6	X-ray repair complementing defective repair in Chinese hamster cells 6
peak_33276	chr15	54953995	54954273	279	1.33266	0.00161438	0.00759113	Promoter (1-2kb)	15	54838901	54952892	113992	2	18606	-1103	ENSMUSG00000022425	Enpp2	ectonucleotide pyrophosphatase/phosphodiesterase 2
peak_35180	chr16	25626062	25626413	352	1.33249	0.00731939	0.0262069	Distal Intergenic	16	25683763	25892102	208340	1	22061	-57350	ENSMUSG00000022510	Trp63	transformation related protein 63
peak_3177	chr2	31298929	31300200	1272	1.33225	1.35479e-07	2.40907e-06	Distal Intergenic	2	31314415	31460738	146324	1	665700	-14215	ENSMUSG00000055632	Hmcn2	hemicentin 2
peak_10754	chr5	22899997	22900268	272	1.33201	0.00944086	0.0323094	Intron (ENSMUST00000197992.1/269629, intron 1 of 3)	5	22738910	22746887	7978	2	330052	-153110	ENSMUSG00000105076	A930003O13Rik	RIKEN cDNA A930003O13 gene
peak_33041	chr15	36875974	36876562	589	1.33152	2.42936e-07	4.04469e-06	Intron (ENSMUST00000100713.2/ENSMUST00000100713.2, intron 1 of 1)	15	36770770	36796929	26160	2	22631	-79045	ENSMUSG00000022285	Ywhaz	tyrosine 3-monooxygenase/tryptophan 5-monooxygenase activation protein, zeta polypeptide
peak_37731	chr18	8280685	8281476	792	1.33151	1.11425e-05	0.000113498	Distal Intergenic	18	7868832	7929028	60197	1	225131	411853	ENSMUSG00000024283	Wac	WW domain containing adaptor with coiled-coil
peak_32923	chr15	31070413	31071053	641	1.33126	0.00139293	0.00672757	Distal Intergenic	15	31039128	31043331	4204	1	73784	31285	ENSMUSG00000115474	4930430F21Rik	RIKEN cDNA 4930430F21 gene
peak_5585	chr2	166398920	166399729	810	1.33119	1.52902e-07	2.68538e-06	Distal Intergenic	2	166447451	166459232	11782	1	319684	-47722	NA	5031425F14Rik	RIKEN cDNA 5031425F14 gene
peak_10335	chr4	148969682	148969937	256	1.33111	0.00961246	0.0327717	Exon (ENSMUST00000128067.7/56273, exon 5 of 7)	4	148947492	148948914	1423	2	108168987	-20768	NA	Gm13205	predicted gene 13205
peak_13969	chr6	53306788	53307369	582	1.33062	0.000124037	0.000892713	Intron (ENSMUST00000205222.2/231991, intron 1 of 3)	6	53287270	53700376	413107	1	231991	19518	ENSMUSG00000053007	Creb5	cAMP responsive element binding protein 5
peak_31671	chr14	47371369	47372225	857	1.33053	5.63217e-29	4.65104e-26	Intron (ENSMUST00000151405.8/16854, intron 2 of 4)	14	47367751	47386160	18410	1	16854	3618	ENSMUSG00000050335	Lgals3	lectin, galactose binding, soluble 3
peak_33054	chr15	37099245	37099525	281	1.32974	4.2889e-06	4.9205e-05	Distal Intergenic	15	36997027	37007773	10747	2	68036	-91472	ENSMUSG00000062397	Zfp706	zinc finger protein 706
peak_39012	chr18	77397944	77398551	608	1.32928	3.74959e-07	5.90243e-06	Intron (ENSMUST00000096547.10/240411, intron 26 of 38)	18	77281958	77442930	160973	1	240411	115986	ENSMUSG00000032818	Loxhd1	lipoxygenase homology domains 1
peak_19077	chr8	73178556	73178910	355	1.32872	0.00338832	0.0139485	Intron (ENSMUST00000004497.10/16795, intron 2 of 14)	8	73016512	73016591	80	1	100628574	162044	ENSMUSG00000093140	Mir28b	microRNA 28b
peak_38531	chr18	57981636	57982085	450	1.32861	0.000156174	0.00107779	Distal Intergenic	18	57878678	57946821	68144	1	20496	102958	ENSMUSG00000024597	Slc12a2	solute carrier family 12, member 2
peak_13576	chr6	34234575	34234866	292	1.32861	0.00495517	0.0191035	Distal Intergenic	6	34153380	34177111	23732	2	58246	-57464	ENSMUSG00000018999	Slc35b4	solute carrier family 35, member B4
peak_7109	chr3	96087334	96088070	737	1.32815	1.95776e-05	0.000184136	Distal Intergenic	3	96104527	96161129	56603	1	229603	-16457	ENSMUSG00000038495	Otud7b	OTU domain containing 7B
peak_30405	chr13	63089175	63089523	349	1.32792	0.0094906	0.032442	Intron (ENSMUST00000091560.10/72061, intron 4 of 14)	13	62964893	63326096	361204	1	72061	124282	ENSMUSG00000021458	Aopep	aminopeptidase O
peak_6475	chr3	57277546	57277925	380	1.32764	0.000499859	0.00288377	Distal Intergenic	3	57285611	57301988	16378	2	17112	24063	ENSMUSG00000027800	Tm4sf1	transmembrane 4 superfamily member 1
peak_3335	chr2	34957800	34958768	969	1.32761	3.95984e-06	4.5876e-05	5' UTR	2	34941750	34961772	20023	2	22029	3004	ENSMUSG00000026875	Traf1	TNF receptor-associated factor 1
peak_3998	chr2	84052124	84052383	260	1.32713	0.0155863	0.0483189	Distal Intergenic	2	83915079	83941228	26150	2	71861	-110896	ENSMUSG00000034552	Zswim2	zinc finger SWIM-type containing 2
peak_21539	chr9	73068297	73068679	383	1.32703	0.00432295	0.0170401	Intron (ENSMUST00000184146.7/11891, intron 2 of 6)	9	73044854	73097629	52776	1	11891	23443	ENSMUSG00000032202	Rab27a	RAB27A, member RAS oncogene family
peak_8126	chr4	8499346	8499730	385	1.32686	0.00981566	0.0333269	Distal Intergenic	4	8535644	8607778	72135	1	59021	-35914	ENSMUSG00000047187	Rab2a	RAB2A, member RAS oncogene family
peak_34616	chr15	99585657	99586852	1196	1.32662	1.60612e-07	2.80053e-06	Distal Intergenic	15	99590782	99594829	4048	1	11830	-3930	ENSMUSG00000044217	Aqp5	aquaporin 5
peak_32139	chr14	72673257	72673623	367	1.32635	0.00292115	0.0123542	Intron (ENSMUST00000089017.11/319448, intron 2 of 25)	14	72537946	72710003	172058	2	319448	36380	ENSMUSG00000033487	Fndc3a	fibronectin type III domain containing 3A
peak_31422	chr14	27823123	27823575	453	1.32551	2.13794e-05	0.000198105	Intron (ENSMUST00000210135.1/238988, intron 4 of 19)	14	27622428	28478537	856110	1	238988	200695	ENSMUSG00000040640	Erc2	ELKS/RAB6-interacting/CAST family member 2
peak_13409	chr6	27674291	27674611	321	1.32534	0.0142473	0.0450231	Intron (ENSMUST00000115323.7/14823, intron 6 of 10)	6	27936655	27936750	96	2	735266	262139	ENSMUSG00000076067	Mir592	microRNA 592
peak_22966	chr10	41611907	41612408	502	1.32511	4.07768e-05	0.000344662	Intron (ENSMUST00000099932.9/75973, intron 1 of 17)	10	41568016	41576476	8461	1	70538	43891	ENSMUSG00000091370	5730435O14Rik	RIKEN cDNA 5730435O14 gene
peak_34176	chr15	83682885	83683168	284	1.32502	0.00809902	0.0284797	Intron (ENSMUST00000144773.1/64706, intron 3 of 20)	15	83604999	83725021	120023	2	64706	41853	ENSMUSG00000016763	Scube1	signal peptide, CUB domain, EGF-like 1
peak_40869	chrX	96052823	96053146	324	1.32462	0.000712567	0.00387224	Distal Intergenic	20	96096042	96168552	72511	1	17698	-42896	ENSMUSG00000031207	Msn	moesin
peak_4813	chr2	131743872	131744603	732	1.32373	1.80453e-07	3.10067e-06	Distal Intergenic	2	131820006	131847683	27678	2	414081	103080	ENSMUSG00000086822	5330413P13Rik	RIKEN cDNA 5330413P13 gene
peak_26618	chr11	86022438	86022837	400	1.32358	7.21902e-10	2.3865e-08	Distal Intergenic	11	85886422	85916097	29676	1	21387	136016	ENSMUSG00000000094	Tbx4	T-box 4
peak_13532	chr6	31288170	31289166	997	1.32309	1.99126e-05	0.000186395	Exon (ENSMUST00000201868.1/ENSMUST00000201868.1, exon 1 of 1)	6	31220351	31337404	117054	1	73652	67819	ENSMUSG00000087380	2210408F21Rik	RIKEN cDNA 2210408F21 gene
peak_19908	chr8	117074253	117074948	696	1.32303	2.82194e-06	3.41194e-05	Intron (ENSMUST00000098375.5/76645, intron 4 of 42)	8	116995679	117082449	86771	2	76645	7501	ENSMUSG00000034416	Pkd1l2	polycystic kidney disease 1 like 2
peak_2944	chr2	26543206	26544442	1237	1.32264	1.68161e-08	3.90515e-07	Distal Intergenic	2	26457903	26516663	58761	2	18128	-26543	ENSMUSG00000026923	Notch1	notch 1
peak_33211	chr15	44676149	44677906	1758	1.32262	2.96632e-12	1.80915e-10	3' UTR	15	44619175	44641515	22341	1	55960	56974	ENSMUSG00000022339	Ebag9	estrogen receptor-binding fragment-associated gene 9
peak_6957	chr3	89928895	89929250	356	1.32244	0.00111131	0.00559583	Distal Intergenic	3	89864059	89913196	49138	2	16194	-15699	ENSMUSG00000027947	Il6ra	interleukin 6 receptor, alpha
peak_35656	chr16	77717891	77718124	234	1.32207	0.0134052	0.0428972	Intron (ENSMUST00000231957.1/ENSMUST00000231957.1, intron 2 of 4)	16	77646273	77649426	3154	1	723952	71618	ENSMUSG00000065472	Mir125b-2	microRNA 125b-2
peak_3660	chr2	62587702	62588074	373	1.3216	0.0015978	0.0075312	Distal Intergenic	2	62500943	62574075	73133	2	14089	-13627	ENSMUSG00000000392	Fap	fibroblast activation protein
peak_40446	chrX	11512494	11512715	222	1.3215	0.0120966	0.0395589	Distal Intergenic	20	11327822	11328151	330	1	236663	184672	ENSMUSG00000069038	H2al1j	H2A histone family member L1J
peak_34175	chr15	83667479	83667910	432	1.3211	9.32028e-05	0.000701229	Intron (ENSMUST00000144773.1/64706, intron 4 of 20)	15	83604999	83725021	120023	2	64706	57111	ENSMUSG00000016763	Scube1	signal peptide, CUB domain, EGF-like 1
peak_24414	chr10	111257452	111257684	233	1.32102	0.00188272	0.00859643	Intron (ENSMUST00000105275.8/237542, intron 5 of 23)	10	111298679	111301727	3049	1	71769	-40995	ENSMUSG00000035759	Bbs10	Bardet-Biedl syndrome 10 (human)
peak_22579	chr10	17300964	17301520	557	1.3209	0.00062882	0.00349354	Intron (ENSMUST00000220296.1/ENSMUST00000220296.1, intron 2 of 2)	10	16906427	17095807	189381	2	100504235	-205157	ENSMUSG00000101969	Gm20125	predicted gene, 20125
peak_11670	chr5	86227530	86227816	287	1.32041	0.00867016	0.0301339	Distal Intergenic	5	86180754	86197901	17148	2	14715	-29629	ENSMUSG00000029255	Gnrhr	gonadotropin releasing hormone receptor
peak_31505	chr14	32134073	32134739	667	1.31983	2.61328e-06	3.18954e-05	Distal Intergenic	14	32142023	32158370	16348	1	17695	-7284	ENSMUSG00000021907	Msmb	beta-microseminoprotein
peak_20167	chr8	123343168	123343727	560	1.31974	0.00683718	0.0248554	Intron (ENSMUST00000127664.1/108148, intron 1 of 15)	8	123332713	123369515	36803	1	234857	10455	ENSMUSG00000010154	Spire2	spire type actin nucleation factor 2
peak_28077	chr12	6786128	6786478	351	1.3196	0.000826752	0.00436901	Intron (ENSMUST00000220141.1/ENSMUST00000220141.1, intron 1 of 2)	12	7372039	7380330	8292	2	73575	593852	ENSMUSG00000102096	1700101O22Rik	RIKEN cDNA 1700101O22 gene
peak_26438	chr11	78761166	78761492	327	1.31925	0.00100341	0.00513841	Distal Intergenic	11	78750506	78751729	1224	2	69109	-9437	ENSMUSG00000049489	Ccnq	cyclin Q
peak_31476	chr14	31445822	31446312	491	1.3189	0.00899943	0.0310613	Distal Intergenic	14	31359880	31436078	76199	2	24056	-9744	ENSMUSG00000021892	Sh3bp5	SH3-domain binding protein 5 (BTK-associated)
peak_27153	chr11	101149033	101149829	797	1.31886	1.72062e-05	0.000164645	Distal Intergenic	11	101155907	101161787	5881	1	103768	-6078	ENSMUSG00000045007	Tubg2	tubulin, gamma 2
peak_4596	chr2	122334294	122334796	503	1.31811	6.7355e-06	7.3148e-05	Intron (ENSMUST00000099461.3/99439, intron 20 of 32)	2	122315672	122347972	32301	1	99439	18622	ENSMUSG00000033268	Duox1	dual oxidase 1
peak_14532	chr6	91202106	91202790	685	1.31791	3.62645e-05	0.000312276	Distal Intergenic	6	91212455	91272540	60086	1	14115	-9665	ENSMUSG00000064080	Fbln2	fibulin 2
peak_23608	chr10	77430600	77431047	448	1.31771	2.55338e-11	1.20766e-09	Distal Intergenic	10	77290726	77418270	127545	2	110532	-12330	ENSMUSG00000020262	Adarb1	adenosine deaminase, RNA-specific, B1
peak_34878	chr16	8666420	8666859	440	1.31724	3.61298e-07	5.70478e-06	Intron (ENSMUST00000008537.9/52502, intron 1 of 3)	16	8658580	8672155	13576	2	52502	5296	ENSMUSG00000008393	Carhsp1	calcium regulated heat stable protein 1
peak_25209	chr11	22383640	22384150	511	1.31676	0.00198281	0.00897995	Distal Intergenic	11	22005828	22342292	336465	2	216565	-41348	ENSMUSG00000042302	Ehbp1	EH domain binding protein 1
peak_2130	chr1	175471482	175471775	294	1.31627	0.00251423	0.0108989	Intron (ENSMUST00000194555.5/24012, intron 2 of 17)	1	175059087	175492500	433414	2	24012	20725	ENSMUSG00000026527	Rgs7	regulator of G protein signaling 7
peak_27789	chr11	117646390	117647350	961	1.315	1.90888e-11	9.24004e-10	Distal Intergenic	11	117654289	117763439	109151	1	217351	-6939	ENSMUSG00000025571	Tnrc6c	trinucleotide repeat containing 6C
peak_32240	chr14	77100357	77100680	324	1.31482	0.000272325	0.0017201	Intron (ENSMUST00000048208.9/108811, intron 5 of 5)	14	77156763	77721760	564998	1	239188	-56083	ENSMUSG00000022012	Enox1	ecto-NOX disulfide-thiol exchanger 1
peak_25297	chr11	30383058	30383377	320	1.31427	0.00552318	0.0208973	Distal Intergenic	11	30426006	30471827	45822	2	75087	88450	ENSMUSG00000040919	4930505A04Rik	RIKEN cDNA 4930505A04 gene
peak_9778	chr4	129324629	129325100	472	1.31381	0.000177812	0.00120279	Exon (ENSMUST00000147183.1/19646, exon 2 of 2)	4	129307100	129335370	28271	2	19646	10270	ENSMUSG00000057236	Rbbp4	retinoblastoma binding protein 4, chromatin remodeling factor
peak_25893	chr11	61273664	61274257	594	1.31369	0.00147738	0.00705946	Distal Intergenic	11	61223417	61267464	44048	2	11671	-6200	ENSMUSG00000010025	Aldh3a2	aldehyde dehydrogenase family 3, subfamily A2
peak_32556	chr15	4813393	4813791	399	1.31323	5.98715e-05	0.000480882	Intron (ENSMUST00000162350.2/12274, intron 16 of 16)	15	4898737	4962205	63469	1	223825	-84946	ENSMUSG00000022155	Mroh2b	maestro heat-like repeat family member 2B
peak_34247	chr15	86186756	86187004	249	1.31303	0.00212119	0.00948595	Promoter (<=1kb)	15	86139128	86186141	47014	2	223753	-615	ENSMUSG00000035891	Cerk	ceramide kinase
peak_27900	chr11	119817423	119818327	905	1.313	5.44338e-08	1.08317e-06	Intron (ENSMUST00000125583.7/74370, intron 11 of 12)	11	119820812	119834365	13554	2	319454	16038	ENSMUSG00000085081	Rptoros	regulatory associated protein of MTOR, complex 1, opposite strand
peak_26542	chr11	83534566	83535100	535	1.31276	0.00018998	0.00127321	Distal Intergenic	11	83525778	83530518	4741	2	20304	-4048	ENSMUSG00000035042	Ccl5	chemokine (C-C motif) ligand 5
peak_37176	chr17	63799092	63799526	435	1.31248	0.000828682	0.00437626	Distal Intergenic	17	63863062	64139496	276435	1	14158	-63536	ENSMUSG00000000127	Fer	fer (fms/fps related) protein kinase
peak_21925	chr9	105887453	105887828	376	1.31242	3.24513e-05	0.000284121	Intron (ENSMUST00000190193.7/665033, intron 33 of 40)	9	105687809	105828160	140352	2	245026	-59293	ENSMUSG00000043719	Col6a6	collagen, type VI, alpha 6
peak_21389	chr9	65950655	65951580	926	1.31221	9.70295e-07	1.34803e-05	Intron (ENSMUST00000205379.1/214897, intron 1 of 11)	9	65908924	66045015	136092	1	214897	41731	ENSMUSG00000032384	Csnk1g1	casein kinase 1, gamma 1
peak_3427	chr2	39159646	39160381	736	1.31218	2.87883e-08	6.23646e-07	Promoter (1-2kb)	2	39157486	39162235	4750	2	100042584	1854	ENSMUSG00000082315	Gm16523	mitochondrial ribosomal protein L40 pseudogene
peak_9282	chr4	106918381	106918651	271	1.31184	4.36407e-06	4.99702e-05	Intron (ENSMUST00000150915.7/72475, intron 4 of 8)	4	106910701	107049694	138994	1	72475	7680	ENSMUSG00000061887	Ssbp3	single-stranded DNA binding protein 3
[truncated: 3,026 more rows]

## Sheet: <0.1% O2 decreased peaks
Peaks coordinates					DESeq2 analysis			Peaks annotation with ChIPseeker
[truncated: 4,845 more rows]

## Sheet: 1% O2 increased peaks
Peaks coordinates					DESeq2 analysis			Peaks annotation with ChIPseeker
[truncated: 3,092 more rows]

## Sheet: 1% O2 decreased peaks
Peaks coordinates					DESeq2 analysis			Peaks annotation with ChIPseeker
[truncated: 2,830 more rows]
