# Supplementary material for: Hypoxia‐mediated regulation of DDX5 through decreased chromatin accessibility and post‐translational targeting restricts R‐loop accumulation
Source: Mol Oncol. 2023 Apr 22;17(7):1173–91. doi: 10.1002/1878-0261.13431 (PMC10323886; doi:10.1002/1878-0261.13431)
Supplement: Supplementary file 8 — Table S2. ATACseq differential peak analysis of promoter regions. [file MOL2-17-1173-s006.xlsx]

## Sheet: <0.1% O2 increased peaks
Peaks coordinates				DESeq2 analysis			Peaks annotation using biomaRt
peaks	peaks_start	peaks_end	peaks_width	log2FoldChange	pvalue	padj	seqnames	start	end	ensmbl	entrezgene	geneSymbol	description
peak_21197	59577650	59578646	997	0.60185	1.09361e-06	1.49471e-05	chr9	59575917	59579917	ENSMUSG00000032297	76183	Celf6	CUGBP Elav-like family member 6 [Source:MGI Symbol;Acc:MGI:1923433]
peak_40165	47136969	47137703	735	0.602195	0.000371711	0.00223698	chr19	47136294	47140294	ENSMUSG00000033033	72691	Calhm2	calcium homeostasis modulator family member 2 [Source:MGI Symbol;Acc:MGI:1919941]
peak_29258	102280834	102281771	938	0.602381	0.00439034	0.0172579	chr12	102281048	102285048	ENSMUSG00000044456	217835	Rin3	Ras and Rab interactor 3 [Source:MGI Symbol;Acc:MGI:2385708]
peak_34171	83565253	83566212	960	0.60317	0.00154086	0.00730468	chr15	83561787	83565787	ENSMUSG00000048755	223722	Mcat	malonyl CoA:ACP acyltransferase (mitochondrial) [Source:MGI Symbol;Acc:MGI:2388651]
peak_34171	83565253	83566212	960	0.60317	0.00154086	0.00730468	chr15	83561592	83565592	ENSMUSG00000041736	12257	Tspo	translocator protein [Source:MGI Symbol;Acc:MGI:88222]
peak_2893	25460650	25461553	904	0.605966	1.1241e-05	0.000114377	chr2	25459094	25463094	ENSMUSG00000047617	227622	Paxx	non-homologous end joining factor [Source:MGI Symbol;Acc:MGI:2442831]
peak_22847	34095428	34096881	1454	0.60709	0.00101485	0.00518539	chr10	34094519	34098519	ENSMUSG00000049872	103511	Calhm5	calcium homeostasis modulator family member 5 [Source:MGI Symbol;Acc:MGI:2143897]
peak_24744	127122593	127123697	1105	0.607114	0.00147854	0.00706407	chr10	127119131	127123131	ENSMUSG00000040462	216440	Os9	amplified in osteosarcoma [Source:MGI Symbol;Acc:MGI:1924301]
peak_26416	78301059	78302068	1010	0.607898	0.000815276	0.0043209	chr11	78299529	78303529	ENSMUSG00000002055	54141	Spag5	sperm associated antigen 5 [Source:MGI Symbol;Acc:MGI:1927470]
peak_15604	4531836	4532632	797	0.608887	0.0154353	0.0479478	chr7	4530453	4534453	ENSMUSG00000055809	436022	Dnaaf3	dynein axonemal assembly factor 3 [Source:MGI Symbol;Acc:MGI:3588207]
peak_26395	77981483	77982912	1430	0.609161	2.92262e-08	6.32138e-07	chr11	77980754	77984754	ENSMUSG00000037791	268448	Phf12	PHD finger protein 12 [Source:MGI Symbol;Acc:MGI:1924057]
peak_36673	33999908	34000830	923	0.610453	0.014769	0.0462854	chr17	33998347	34002347	ENSMUSG00000061232	14972	H2-K1	histocompatibility 2 K1 K region [Source:MGI Symbol;Acc:MGI:95904]
peak_26428	78465247	78466206	960	0.610951	0.00410538	0.0163558	chr11	78463697	78467697	ENSMUSG00000020829	52466	Slc46a1	solute carrier family 46 member 1 [Source:MGI Symbol;Acc:MGI:1098733]
peak_26950	97315391	97316078	688	0.6147	0.00106038	0.00537675	chr11	97313716	97317716	ENSMUSG00000018882	67036	Mrpl45	mitochondrial ribosomal protein L45 [Source:MGI Symbol;Acc:MGI:1914286]
peak_25874	60930777	60931150	374	0.617312	0.00980179	0.0332853	chr11	60930033	60934033	ENSMUSG00000018932	26397	Map2k3	mitogen-activated protein kinase kinase 3 [Source:MGI Symbol;Acc:MGI:1346868]
peak_37256	68002377	68003435	1059	0.617563	1.43885e-06	1.89688e-05	chr17	68002120	68006120	ENSMUSG00000024043	268970	Arhgap28	Rho GTPase activating protein 28 [Source:MGI Symbol;Acc:MGI:2147003]
peak_23699	79873229	79873820	592	0.619921	0.000845737	0.00445244	chr10	79872476	79876476	ENSMUSG00000057729	19152	Prtn3	proteinase 3 [Source:MGI Symbol;Acc:MGI:893580]
peak_23699	79873229	79873820	592	0.619921	0.000845737	0.00445244	chr10	79872634	79876634	ENSMUSG00000035835	216152	Plppr3	phospholipid phosphatase related 3 [Source:MGI Symbol;Acc:MGI:2388640]
peak_3075	29817474	29818208	735	0.62309	0.00198727	0.00899816	chr2	29818075	29822075	ENSMUSG00000069020	68205	Urm1	ubiquitin related modifier 1 [Source:MGI Symbol;Acc:MGI:1915455]
peak_36000	6429858	6430540	683	0.625078	0.000502321	0.00289717	chr17	6428112	6432112	ENSMUSG00000096255	21648	Dynlt1b	dynein light chain Tctex-type 1B [Source:MGI Symbol;Acc:MGI:98643]
peak_13462	29528392	29529570	1179	0.625658	0.0111357	0.0368662	chr6	29524625	29528625	ENSMUSG00000029771	27056	Irf5	interferon regulatory factor 5 [Source:MGI Symbol;Acc:MGI:1350924]
peak_17704	127712562	127713335	774	0.62613	0.00082682	0.00436901	chr7	127710736	127714736	ENSMUSG00000042340	13019	Ctf1	cardiotrophin 1 [Source:MGI Symbol;Acc:MGI:105115]
peak_15981	27689106	27689878	773	0.630511	7.86684e-07	1.12395e-05	chr7	27687340	27691340	ENSMUSG00000057093	112415	Zfp607b	zinc finger protein 607B [Source:MGI Symbol;Acc:MGI:2148237]
peak_39331	5510116	5510967	852	0.631827	0.00217938	0.00971044	chr19	5508538	5512538	ENSMUSG00000056185	225861	Snx32	sorting nexin 32 [Source:MGI Symbol;Acc:MGI:2444704]
peak_33749	76117568	76118222	655	0.631916	2.30155e-05	0.000211039	chr15	76118195	76122195	ENSMUSG00000115388	223650	Eppk1	epiplakin 1 [Source:MGI Symbol;Acc:MGI:2386306]
peak_11752	92348684	92349214	531	0.631993	0.00577439	0.0216513	chr5	92346889	92350889	ENSMUSG00000034855	15945	Cxcl10	chemokine (C-X-C motif) ligand 10 [Source:MGI Symbol;Acc:MGI:1352450]
peak_33461	60853181	60853912	732	0.632241	0.00124855	0.00615793	chr15	60851778	60855778	ENSMUSG00000072568	399603	Fam84b	family with sequence similarity 84 member B [Source:MGI Symbol;Acc:MGI:3026924]
peak_5561	165899745	165901316	1572	0.633046	0.000704715	0.00383925	chr2	165897016	165901016	ENSMUSG00000039671	228880	Zmynd8	zinc finger MYND-type containing 8 [Source:MGI Symbol;Acc:MGI:1918025]
peak_33909	78802258	78804016	1759	0.635753	1.36591e-05	0.000135303	chr15	78801042	78805042	ENSMUSG00000033170	105844	Card10	caspase recruitment domain family member 10 [Source:MGI Symbol;Acc:MGI:2146012]
peak_4495	119172610	119174537	1928	0.636775	0.000130787	0.000932676	chr2	119172509	119176509	ENSMUSG00000055926	623781	Gm14137	predicted gene 14137 [Source:MGI Symbol;Acc:MGI:3651144]
peak_22027	108290039	108290868	830	0.641823	8.58734e-05	0.00065473	chr9	108288429	108292429	ENSMUSG00000032606	66257	Nicn1	nicolin 1 [Source:MGI Symbol;Acc:MGI:1913507]
peak_23767	80590131	80590888	758	0.647857	8.46957e-10	2.7321e-08	chr10	80588341	80592341	ENSMUSG00000003346	216169	Abhd17a	abhydrolase domain containing 17A [Source:MGI Symbol;Acc:MGI:106388]
peak_21934	106250221	106250635	415	0.648227	0.00910608	0.0313691	chr9	106246654	106250654	ENSMUSG00000032786	11655	Alas1	aminolevulinic acid synthase 1 [Source:MGI Symbol;Acc:MGI:87989]
peak_10277	144892030	144892812	783	0.64902	0.000473474	0.00275154	chr4	144890827	144894827	ENSMUSG00000066026	20148	Dhrs3	dehydrogenase/reductase (SDR family) member 3 [Source:MGI Symbol;Acc:MGI:1315215]
peak_36504	28517755	28518551	797	0.649429	0.00756683	0.0269104	chr17	28515527	28519527	ENSMUSG00000024222	14229	Fkbp5	FK506 binding protein 5 [Source:MGI Symbol;Acc:MGI:104670]
peak_36305	24736227	24736923	697	0.652952	1.729e-05	0.000165362	chr17	24734642	24738642	ENSMUSG00000075705	27361	Msrb1	methionine sulfoxide reductase B1 [Source:MGI Symbol;Acc:MGI:1351642]
peak_6738	84304305	84305633	1329	0.656458	0.000502403	0.00289724	chr3	84304877	84308877	ENSMUSG00000027993	80890	Trim2	tripartite motif-containing 2 [Source:MGI Symbol;Acc:MGI:1933163]
peak_40015	44193790	44194242	453	0.659813	0.014352	0.0452879	chr19	44190442	44194442	ENSMUSG00000037578	329064	Pkd2l1	polycystic kidney disease 2-like 1 [Source:MGI Symbol;Acc:MGI:1352448]
peak_26129	69685527	69686098	572	0.661145	0.00214638	0.00958875	chr11	69683784	69687784	ENSMUSG00000089669	69583	Tnfsf13	tumor necrosis factor (ligand) superfamily member 13 [Source:MGI Symbol;Acc:MGI:1916833]
peak_20179	123516277	123517094	818	0.661741	3.92019e-06	4.55187e-05	chr8	123513463	123517463	ENSMUSG00000031970	72185	Dbndd1	dysbindin (dystrobrevin binding protein 1) domain containing 1 [Source:MGI Symbol;Acc:MGI:1919435]
peak_20179	123516277	123517094	818	0.661741	3.92019e-06	4.55187e-05	chr8	123516834	123520834	ENSMUSG00000040220	104346	Gas8	growth arrest specific 8 [Source:MGI Symbol;Acc:MGI:1202386]
peak_21335	64116805	64117343	539	0.665872	0.00720683	0.0259043	chr9	64115147	64119147	ENSMUSG00000032401	235435	Lctl	lactase-like [Source:MGI Symbol;Acc:MGI:2183549]
peak_34768	102458824	102459319	496	0.669563	0.000208733	0.00137633	chr15	102457028	102461028	ENSMUSG00000023048	66151	Prr13	proline rich 13 [Source:MGI Symbol;Acc:MGI:1913401]
peak_4794	131208246	131208611	366	0.671123	0.00753305	0.0268115	chr2	131205078	131209078	ENSMUSG00000068264	69596	Ap5s1	adaptor-related protein 5 complex sigma 1 subunit [Source:MGI Symbol;Acc:MGI:1916846]
peak_814	79860810	79861811	1002	0.672265	0.00872872	0.0302959	chr1	79859180	79863180	ENSMUSG00000026249	20720	Serpine2	serine (or cysteine) peptidase inhibitor clade E member 2 [Source:MGI Symbol;Acc:MGI:101780]
peak_16359	45135870	45136717	848	0.6762	0.0022637	0.0100094	chr7	45134432	45138432	ENSMUSG00000110206	14256	Flt3l	FMS-like tyrosine kinase 3 ligand [Source:MGI Symbol;Acc:MGI:95560]
peak_26317	75677852	75678272	421	0.680094	0.00747167	0.0266389	chr11	75677259	75681259	ENSMUSG00000017776	12928	Crk	v-crk avian sarcoma virus CT10 oncogene homolog [Source:MGI Symbol;Acc:MGI:88508]
peak_6050	19509244	19509762	519	0.682191	0.00778295	0.027543	chr3	19506595	19510595	ENSMUSG00000027606	66326	Dnajc5b	DnaJ heat shock protein family (Hsp40) member C5 beta [Source:MGI Symbol;Acc:MGI:1913576]
peak_36943	46497920	46498387	468	0.688512	0.00975028	0.0331431	chr17	46494711	46498711	ENSMUSG00000040658	381101	Dnph1	2'-deoxynucleoside 5'-phosphate N-hydrolase 1 [Source:MGI Symbol;Acc:MGI:3039376]
peak_13177	149526120	149527144	1025	0.691097	2.74463e-07	4.49769e-06	chr5	149526679	149530679	ENSMUSG00000029658	381693	Wdr95	WD40 repeat domain 95 [Source:MGI Symbol;Acc:MGI:1923042]
peak_25680	54100333	54101569	1237	0.691265	0.000426962	0.00251739	chr11	54098095	54102095	ENSMUSG00000018906	18452	P4ha2	procollagen-proline 2-oxoglutarate 4-dioxygenase (proline 4-hydroxylase) alpha II polypeptide [Source:MGI Symbol;Acc:MGI:894286]
peak_14038	55335974	55336461	488	0.693353	0.0124621	0.0405165	chr6	55334432	55338432	ENSMUSG00000004655	11826	Aqp1	aquaporin 1 [Source:MGI Symbol;Acc:MGI:103201]
peak_7114	96159953	96161357	1405	0.696852	0.000280683	0.00176328	chr3	96160004	96164004	ENSMUSG00000045934	194126	Mtmr11	myotubularin related protein 11 [Source:MGI Symbol;Acc:MGI:2652817]
peak_16399	45700694	45700990	297	0.698046	0.0135318	0.0432119	chr7	45697843	45701843	ENSMUSG00000003273	12348	Car11	carbonic anhydrase 11 [Source:MGI Symbol;Acc:MGI:1336193]
peak_24958	4872986	4874410	1425	0.698842	0.00390377	0.0157117	chr11	4871951	4875951	ENSMUSG00000034285	18082	Nipsnap1	nipsnap homolog 1 [Source:MGI Symbol;Acc:MGI:1278344]
peak_38668	61909996	61910540	545	0.702041	0.0123685	0.0402883	chr18	61909824	61913824	ENSMUSG00000032735	319713	Ablim3	actin binding LIM protein family member 3 [Source:MGI Symbol;Acc:MGI:2442582]
peak_26959	97415258	97416465	1208	0.704533	2.92176e-06	3.51514e-05	chr11	97413533	97417533	ENSMUSG00000049807	58996	Arhgap23	Rho GTPase activating protein 23 [Source:MGI Symbol;Acc:MGI:3697726]
peak_3787	71872647	71873669	1023	0.710276	6.20072e-09	1.60418e-07	chr2	71871224	71875224	ENSMUSG00000006494	228026	Pdk1	pyruvate dehydrogenase kinase isoenzyme 1 [Source:MGI Symbol;Acc:MGI:1926119]
peak_16362	45182082	45182909	828	0.711623	0.00142476	0.00685102	chr7	45178995	45182995	ENSMUSG00000038300	114640	Pth2	parathyroid hormone 2 [Source:MGI Symbol;Acc:MGI:2152297]
peak_3253	32775382	32776420	1039	0.712186	4.29804e-08	8.81601e-07	chr2	32773633	32777633	ENSMUSG00000039021	338348	Ttc16	tetratricopeptide repeat domain 16 [Source:MGI Symbol;Acc:MGI:2443048]
peak_3253	32775382	32776420	1039	0.712186	4.29804e-08	8.81601e-07	chr2	32773786	32777786	ENSMUSG00000053746	329384	Ptrh1	peptidyl-tRNA hydrolase 1 homolog [Source:MGI Symbol;Acc:MGI:1913779]
peak_36266	24000089	24001093	1005	0.714551	4.72615e-05	0.000391931	chr17	23996100	24000100	ENSMUSG00000045027	70835	Prss22	protease serine 22 [Source:MGI Symbol;Acc:MGI:1918085]
peak_213	36469891	36470387	497	0.716303	0.00109132	0.00551354	chr1	36469620	36473620	ENSMUSG00000037408	94220	Cnnm4	cyclin M4 [Source:MGI Symbol;Acc:MGI:2151060]
peak_31810	54713832	54714585	754	0.719428	0.00476737	0.0184883	chr14	54710174	54714174	ENSMUSG00000052435	110794	Cebpe	CCAAT/enhancer binding protein (C/EBP) epsilon [Source:MGI Symbol;Acc:MGI:103572]
peak_7071	95588432	95589151	720	0.72066	7.36449e-08	1.41639e-06	chr3	95586934	95590934	ENSMUSG00000046519	229593	Golph3l	golgi phosphoprotein 3-like [Source:MGI Symbol;Acc:MGI:1917129]
peak_31263	20478457	20479343	887	0.720877	2.97404e-09	8.3707e-08	chr14	20478133	20482133	ENSMUSG00000021814	11750	Anxa7	annexin A7 [Source:MGI Symbol;Acc:MGI:88031]
peak_19541	94875860	94876593	734	0.722673	0.000206598	0.00136399	chr8	94874330	94878330	ENSMUSG00000040631	114255	Dok4	docking protein 4 [Source:MGI Symbol;Acc:MGI:2148865]
peak_1491	135258307	135259334	1028	0.726687	0.000172639	0.00117261	chr1	135256568	135260568	ENSMUSG00000003051	13710	Elf3	E74-like factor 3 [Source:MGI Symbol;Acc:MGI:1101781]
peak_36582	31385937	31386487	551	0.741559	0.00361482	0.0147297	chr17	31384210	31388210	ENSMUSG00000041119	18585	Pde9a	phosphodiesterase 9A [Source:MGI Symbol;Acc:MGI:1277179]
peak_9886	132795798	132796639	842	0.741935	0.00846069	0.0295462	chr4	132794387	132798387	ENSMUSG00000037731	230787	Themis2	thymocyte selection associated family member 2 [Source:MGI Symbol;Acc:MGI:2446213]
peak_3021	28495212	28496028	817	0.743661	0.0113183	0.0374015	chr2	28494891	28498891	ENSMUSG00000026829	227671	Gbgt1	globoside alpha-13-N-acetylgalactosaminyltransferase 1 [Source:MGI Symbol;Acc:MGI:2449143]
peak_998	90202107	90202964	858	0.752355	6.77395e-12	3.74928e-10	chr1	90201980	90205980	ENSMUSG00000044337	12778	Ackr3	atypical chemokine receptor 3 [Source:MGI Symbol;Acc:MGI:109562]
peak_34617	99592061	99592639	579	0.75568	0.00397491	0.015939	chr15	99588782	99592782	ENSMUSG00000044217	11830	Aqp5	aquaporin 5 [Source:MGI Symbol;Acc:MGI:106215]
peak_21160	57938324	57938958	635	0.761581	0.00169645	0.00789522	chr9	57938112	57942112	ENSMUSG00000038264	20361	Sema7a	sema domain immunoglobulin domain (Ig) and GPI membrane anchor (semaphorin) 7A [Source:MGI Symbol;Acc:MGI:1306826]
peak_29041	85150905	85151783	879	0.762041	2.15336e-05	0.000199266	chr12	85149264	85153264	ENSMUSG00000019235	238323	Rps6kl1	ribosomal protein S6 kinase-like 1 [Source:MGI Symbol;Acc:MGI:2443413]
peak_24013	86301740	86302995	1256	0.762495	2.03139e-07	3.44744e-06	chr10	86298372	86302372	ENSMUSG00000020044	21859	Timp3	tissue inhibitor of metalloproteinase 3 [Source:MGI Symbol;Acc:MGI:98754]
peak_21011	51058768	51059536	769	0.765458	1.59444e-05	0.000154034	chr9	51058901	51062901	ENSMUSG00000032056	56057	Btg4	B cell translocation gene 4 [Source:MGI Symbol;Acc:MGI:1860140]
peak_26120	69605620	69606337	718	0.766736	0.00311248	0.0130203	chr11	69603942	69607942	ENSMUSG00000041329	11932	Atp1b2	ATPase Na+/K+ transporting beta 2 polypeptide [Source:MGI Symbol;Acc:MGI:88109]
peak_22512	12963246	12963714	469	0.7682	0.00110377	0.00556612	chr10	12962298	12966298	ENSMUSG00000039232	74732	Stx11	syntaxin 11 [Source:MGI Symbol;Acc:MGI:1921982]
peak_36167	15375690	15377054	1365	0.769952	3.19077e-05	0.000280074	chr17	15374872	15378872	ENSMUSG00000014773	13388	Dll1	delta like canonical Notch ligand 1 [Source:MGI Symbol;Acc:MGI:104659]
peak_7038	94932755	94933348	594	0.779868	0.00829193	0.0290221	chr3	94931056	94935056	ENSMUSG00000068874	20341	Selenbp1	selenium binding protein 1 [Source:MGI Symbol;Acc:MGI:96825]
peak_18990	70702598	70703074	477	0.780496	2.20703e-05	0.000203593	chr8	70701457	70705457	ENSMUSG00000110622	637079	Iqcn	IQ motif containing N [Source:MGI Symbol;Acc:MGI:3708784]
peak_36338	25570305	25571359	1055	0.783427	9.04343e-05	0.000684139	chr17	25568686	25572686	ENSMUSG00000024176	20681	Sox8	SRY (sex determining region Y)-box 8 [Source:MGI Symbol;Acc:MGI:98370]
peak_7537	116614169	116615019	851	0.785346	7.64661e-08	1.46238e-06	chr3	116612587	116616587	ENSMUSG00000033439	229780	Trmt13	tRNA methyltransferase 13 [Source:MGI Symbol;Acc:MGI:1925219]
peak_26491	80088152	80088633	482	0.791026	0.00280731	0.0119413	chr11	80087400	80091400	ENSMUSG00000017550	237877	Atad5	ATPase family AAA domain containing 5 [Source:MGI Symbol;Acc:MGI:2442925]
peak_2622	4917487	4918078	592	0.791087	0.00854032	0.0297703	chr2	4917019	4921019	ENSMUSG00000026664	16922	Phyh	phytanoyl-CoA hydroxylase [Source:MGI Symbol;Acc:MGI:891978]
peak_27190	101665049	101665938	890	0.792265	0.000292907	0.00182581	chr11	101663541	101667541	ENSMUSG00000034936	80981	Arl4d	ADP-ribosylation factor-like 4D [Source:MGI Symbol;Acc:MGI:1933155]
peak_1108	92903817	92904126	310	0.803354	0.0143815	0.0453634	chr1	92900906	92904906	ENSMUSG00000034212	241158	Ankmy1	ankyrin repeat and MYND domain containing 1 [Source:MGI Symbol;Acc:MGI:3045261]
peak_21969	107340335	107340972	638	0.805773	0.00228554	0.0100887	chr9	107336350	107340350	ENSMUSG00000032579	69536	Hemk1	HemK methyltransferase family member 1 [Source:MGI Symbol;Acc:MGI:1916786]
peak_21969	107340335	107340972	638	0.805773	0.00228554	0.0100887	chr9	107338602	107342602	ENSMUSG00000037977	235599	6430571L13Rik	RIKEN cDNA 6430571L13 gene [Source:MGI Symbol;Acc:MGI:2445137]
peak_24152	93309042	93309801	760	0.810555	2.92549e-08	6.32249e-07	chr10	93309135	93313135	ENSMUSG00000008398	13713	Elk3	ELK3 member of ETS oncogene family [Source:MGI Symbol;Acc:MGI:101762]
peak_3233	32574914	32575860	947	0.811162	0.000864554	0.00453819	chr2	32572797	32576797	ENSMUSG00000046854	227733	Pip5kl1	phosphatidylinositol-4-phosphate 5-kinase-like 1 [Source:MGI Symbol;Acc:MGI:2448520]
peak_9961	134395884	134396675	792	0.811277	1.22823e-05	0.000123361	chr4	134394320	134398320	ENSMUSG00000037366	100163	Pafah2	platelet-activating factor acetylhydrolase 2 [Source:MGI Symbol;Acc:MGI:2140321]
peak_36653	33783145	33784022	878	0.820233	1.90473e-10	7.28206e-09	chr17	33779830	33783830	ENSMUSG00000002289	57875	Angptl4	angiopoietin-like 4 [Source:MGI Symbol;Acc:MGI:1888999]
peak_8461	43043941	43044417	477	0.821444	4.06015e-12	2.36451e-10	chr4	43044220	43048220	ENSMUSG00000036002	230088	Fam214b	family with sequence similarity 214 member B [Source:MGI Symbol;Acc:MGI:2441854]
peak_21385	65828551	65829130	580	0.831723	0.000238752	0.00153648	chr9	65825564	65829564	ENSMUSG00000040524	214812	Zfp609	zinc finger protein 609 [Source:MGI Symbol;Acc:MGI:2674092]
peak_19239	84336169	84336974	806	0.839616	1.02043e-08	2.49755e-07	chr8	84336639	84340639	ENSMUSG00000034656	12286	Cacna1a	calcium channel voltage-dependent P/Q type alpha 1A subunit [Source:MGI Symbol;Acc:MGI:109482]
peak_20778	38718249	38719375	1127	0.842624	0.000556747	0.00315814	chr9	38716268	38720268	ENSMUSG00000023186	67776	Vwa5a	von Willebrand factor A domain containing 5A [Source:MGI Symbol;Acc:MGI:1915026]
peak_37948	31448386	31449412	1027	0.843946	2.18082e-08	4.92864e-07	chr18	31445406	31449406	ENSMUSG00000024261	20983	Syt4	synaptotagmin IV [Source:MGI Symbol;Acc:MGI:101759]
peak_27210	102086995	102087840	846	0.847825	9.37911e-08	1.74208e-06	chr11	102086515	102090515	ENSMUSG00000017314	50997	Mpp2	membrane protein palmitoylated 2 (MAGUK p55 subfamily member 2) [Source:MGI Symbol;Acc:MGI:1858257]
peak_1821	157459603	157460441	839	0.85066	0.000121972	0.000879383	chr1	157456577	157460577	ENSMUSG00000033488	226527	Cryzl2	crystallin zeta like 2 [Source:MGI Symbol;Acc:MGI:2448516]
peak_19218	84022950	84023698	749	0.851143	0.00274987	0.0117526	chr8	84019471	84023471	ENSMUSG00000047986	74337	Palm3	paralemmin 3 [Source:MGI Symbol;Acc:MGI:1921587]
peak_11791	93265851	93266107	257	0.852281	0.00998411	0.0337766	chr5	93265257	93269257	ENSMUSG00000029385	12452	Ccng2	cyclin G2 [Source:MGI Symbol;Acc:MGI:1095734]
peak_23211	59953595	59953870	276	0.854981	4.19232e-05	0.000353483	chr10	59949834	59953834	ENSMUSG00000020108	74747	Ddit4	DNA-damage-inducible transcript 4 [Source:MGI Symbol;Acc:MGI:1921997]
peak_31428	30008683	30009350	668	0.859781	0.000132671	0.000944155	chr14	30006896	30010896	ENSMUSG00000015966	50905	Il17rb	interleukin 17 receptor B [Source:MGI Symbol;Acc:MGI:1355292]
peak_31428	30008683	30009350	668	0.859781	0.000132671	0.000944155	chr14	30007023	30011023	ENSMUSG00000015970	218865	Chdh	choline dehydrogenase [Source:MGI Symbol;Acc:MGI:1860776]
peak_19317	85699158	85699409	252	0.861024	0.0151452	0.0472422	chr8	85698924	85702924	ENSMUSG00000036902	74513	Neto2	neuropilin (NRP) and tolloid (TLL)-like 2 [Source:MGI Symbol;Acc:MGI:1921763]
peak_34743	102143120	102143679	560	0.864279	0.000567646	0.0032028	chr15	102142362	102146362	ENSMUSG00000023046	16012	Igfbp6	insulin-like growth factor binding protein 6 [Source:MGI Symbol;Acc:MGI:96441]
peak_23734	80177458	80177886	429	0.86627	0.00193737	0.00880242	chr10	80177482	80181482	ENSMUSG00000003070	13637	Efna2	ephrin A2 [Source:MGI Symbol;Acc:MGI:102707]
peak_18603	36993114	36994453	1340	0.875734	0.000550051	0.00312574	chr8	36991604	36995604	ENSMUSG00000074384	621080	AI429214	expressed sequence AI429214 [Source:MGI Symbol;Acc:MGI:2142538]
peak_23885	82689609	82691010	1402	0.880513	3.58723e-08	7.54543e-07	chr10	82688650	82692650	ENSMUSG00000020251	74782	Glt8d2	glycosyltransferase 8 domain containing 2 [Source:MGI Symbol;Acc:MGI:1922032]
peak_8349	33289647	33291173	1527	0.892163	3.56177e-09	9.83059e-08	chr4	33288163	33292163	ENSMUSG00000040128	108767	Pnrc1	proline-rich nuclear receptor coactivator 1 [Source:MGI Symbol;Acc:MGI:1917838]
peak_26089	69125160	69125652	493	0.897202	8.30649e-05	0.000636328	chr11	69123896	69127896	ENSMUSG00000020892	23801	Aloxe3	arachidonate lipoxygenase 3 [Source:MGI Symbol;Acc:MGI:1345140]
peak_38029	34508158	34508445	288	0.89786	0.00149002	0.00710999	chr18	34504831	34508831	ENSMUSG00000036501	225358	Fam13b	family with sequence similarity 13 member B [Source:MGI Symbol;Acc:MGI:2447834]
peak_39364	5924056	5925275	1220	0.898707	2.8909e-06	3.48512e-05	chr19	5922816	5926816	ENSMUSG00000045664	104252	Cdc42ep2	CDC42 effector protein (Rho GTPase binding) 2 [Source:MGI Symbol;Acc:MGI:1929744]
peak_3326	34770181	34770543	363	0.898814	0.000596011	0.00333912	chr2	34769970	34773970	ENSMUSG00000026864	14828	Hspa5	heat shock protein 5 [Source:MGI Symbol;Acc:MGI:95835]
peak_33388	58324006	58324582	577	0.900237	0.000905942	0.00471905	chr15	58322169	58326169	ENSMUSG00000022357	268807	Klhl38	kelch-like 38 [Source:MGI Symbol;Acc:MGI:3045310]
peak_34744	102145198	102146010	813	0.902941	6.40884e-07	9.41376e-06	chr15	102142362	102146362	ENSMUSG00000023046	16012	Igfbp6	insulin-like growth factor binding protein 6 [Source:MGI Symbol;Acc:MGI:96441]
peak_8774	57916076	57916758	683	0.910982	0.0152002	0.0473745	chr4	57914297	57918297	ENSMUSG00000052117	242484	D630039A03Rik	RIKEN cDNA D630039A03 gene [Source:MGI Symbol;Acc:MGI:2442889]
peak_37443	80307727	80308255	529	0.911169	0.00167821	0.0078315	chr17	80305407	80309407	ENSMUSG00000054901	381112	Arhgef33	Rho guanine nucleotide exchange factor (GEF) 33 [Source:MGI Symbol;Acc:MGI:2685787]
peak_27122	100702054	100702872	819	0.913787	6.27085e-09	1.61827e-07	chr11	100702271	100706271	ENSMUSG00000017830	80861	Dhx58	DEXH (Asp-Glu-X-His) box polypeptide 58 [Source:MGI Symbol;Acc:MGI:1931560]
peak_26097	69325716	69326542	827	0.919999	3.03395e-06	3.63002e-05	chr11	69321775	69325775	ENSMUSG00000032782	216846	Cntrob	centrobin centrosomal BRCA2 interacting protein [Source:MGI Symbol;Acc:MGI:2443290]
peak_26097	69325716	69326542	827	0.919999	3.03395e-06	3.63002e-05	chr11	69321980	69325980	ENSMUSG00000049299	245828	Trappc1	trafficking protein particle complex 1 [Source:MGI Symbol;Acc:MGI:1098727]
peak_26097	69325716	69326542	827	0.919999	3.03395e-06	3.63002e-05	chr11	69324258	69328258	ENSMUSG00000018470	16499	Kcnab3	potassium voltage-gated channel shaker-related subfamily beta member 3 [Source:MGI Symbol;Acc:MGI:1336208]
peak_16296	43791006	43791241	236	0.920374	0.000974528	0.00501474	chr7	43789891	43793891	ENSMUSG00000047884	101533	Klk9	kallikrein related-peptidase 9 [Source:MGI Symbol;Acc:MGI:1921082]
peak_37966	31949710	31950398	689	0.933615	3.39524e-07	5.41063e-06	chr18	31947636	31951636	ENSMUSG00000052229	574402	Gpr17	G protein-coupled receptor 17 [Source:MGI Symbol;Acc:MGI:3584514]
peak_3114	30471847	30472294	448	0.943118	1.27375e-05	0.000127375	chr2	30472219	30476219	ENSMUSG00000089762	72500	Ier5l	immediate early response 5-like [Source:MGI Symbol;Acc:MGI:1919750]
peak_16435	46838061	46839719	1659	0.943199	4.08034e-17	6.2631e-15	chr7	46839475	46843475	ENSMUSG00000063229	16828	Ldha	lactate dehydrogenase A [Source:MGI Symbol;Acc:MGI:96759]
peak_27674	116077589	116078366	778	0.946562	0.00277982	0.011861	chr11	116075961	116079961	ENSMUSG00000057948	70450	Unc13d	unc-13 homolog D [Source:MGI Symbol;Acc:MGI:1917700]
peak_20126	122548797	122549819	1023	0.949888	1.78986e-10	6.90687e-09	chr8	122549329	122553329	ENSMUSG00000014444	234839	Piezo1	piezo-type mechanosensitive ion channel component 1 [Source:MGI Symbol;Acc:MGI:3603204]
peak_27209	102040124	102040498	375	0.951149	4.96179e-06	5.6068e-05	chr11	102039509	102043509	ENSMUSG00000017309	52685	Cd300lg	CD300 molecule like family member G [Source:MGI Symbol;Acc:MGI:1289168]
peak_24883	3330627	3330918	292	0.967775	0.00021999	0.00143702	chr11	3328401	3332401	ENSMUSG00000034614	216505	Pik3ip1	phosphoinositide-3-kinase interacting protein 1 [Source:MGI Symbol;Acc:MGI:1917016]
peak_40725	74330001	74330771	771	0.972113	0.000162845	0.00111507	chrX	74327066	74331066	ENSMUSG00000031398	18846	Plxna3	plexin A3 [Source:MGI Symbol;Acc:MGI:107683]
peak_30096	43614885	43616233	1349	0.974741	2.3523e-06	2.91408e-05	chr13	43613710	43617710	ENSMUSG00000044164	328234	Rnf182	ring finger protein 182 [Source:MGI Symbol;Acc:MGI:3045355]
peak_29432	110681212	110681643	432	0.97865	0.00482799	0.0186866	chr12	110680619	110684619	ENSMUSG00000056508	66323	1700001K19Rik	RIKEN cDNA 1700001K19 gene [Source:MGI Symbol;Acc:MGI:1913573]
peak_34769	102461020	102461270	251	0.997177	0.00514411	0.0196905	chr15	102457028	102461028	ENSMUSG00000023048	66151	Prr13	proline rich 13 [Source:MGI Symbol;Acc:MGI:1913401]
peak_27022	98347167	98347899	733	0.99755	5.11901e-06	5.76552e-05	chr11	98346404	98350404	ENSMUSG00000061718	19049	Ppp1r1b	protein phosphatase 1 regulatory inhibitor subunit 1B [Source:MGI Symbol;Acc:MGI:94860]
peak_8829	62434614	62435315	702	0.997595	0.0147818	0.0463144	chr4	62433252	62437252	ENSMUSG00000063851	76072	Rnf183	ring finger protein 183 [Source:MGI Symbol;Acc:MGI:1923322]
peak_26976	97575038	97575876	839	1.00032	4.55493e-05	0.000380136	chr11	97574186	97578186	ENSMUSG00000038453	56013	Srcin1	SRC kinase signaling inhibitor 1 [Source:MGI Symbol;Acc:MGI:1933179]
peak_23001	42759735	42760076	342	1.00179	7.92495e-05	0.000611514	chr10	42759496	42763496	ENSMUSG00000019802	140740	Sec63	SEC63-like (S. cerevisiae) [Source:MGI Symbol;Acc:MGI:2155302]
peak_33835	77397659	77398353	695	1.00217	1.52193e-05	0.000148244	chr15	77397110	77401110	ENSMUSG00000010601	75761	Apol7a	apolipoprotein L 7a [Source:MGI Symbol;Acc:MGI:1923011]
peak_19291	84989396	84989632	237	1.00233	0.000541568	0.00308645	chr8	84988603	84992603	ENSMUSG00000052566	170833	Hook2	hook microtubule tethering protein 2 [Source:MGI Symbol;Acc:MGI:2181664]
peak_18006	141338720	141339821	1102	1.00293	1.95831e-07	3.33989e-06	chr7	141336880	141340880	ENSMUSG00000025504	98845	Eps8l2	EPS8-like 2 [Source:MGI Symbol;Acc:MGI:2138828]
peak_39342	5724448	5725206	759	1.0068	1.94856e-07	3.32739e-06	chr19	5724317	5728317	ENSMUSG00000024937	114601	Ehbp1l1	EH domain binding protein 1-like 1 [Source:MGI Symbol;Acc:MGI:3612340]
peak_32706	11038420	11038892	473	1.00913	0.00098751	0.0050705	chr15	11035991	11039991	ENSMUSG00000060735	239336	Rxfp3	relaxin family peptide receptor 3 [Source:MGI Symbol;Acc:MGI:2441827]
peak_9913	133353061	133353838	778	1.00971	7.02949e-05	0.000551802	chr4	133351481	133355481	ENSMUSG00000037622	230796	Wdtc1	WD and tetratricopeptide repeats 1 [Source:MGI Symbol;Acc:MGI:2685541]
peak_1090	92616005	92616753	749	1.01369	5.73678e-05	0.000463273	chr1	92615788	92619788	ENSMUSG00000061616	257890	Olfr12	olfactory receptor 12 [Source:MGI Symbol;Acc:MGI:107863]
peak_6928	89359588	89360349	762	1.02019	5.17395e-06	5.81946e-05	chr3	89359975	89363975	ENSMUSG00000109293	329702	Dcst2	DC-STAMP domain containing 2 [Source:MGI Symbol;Acc:MGI:2685606]
peak_24916	3931801	3932333	533	1.02444	0.00195024	0.00885281	chr11	3930159	3934159	ENSMUSG00000020432	21452	Tcn2	transcobalamin 2 [Source:MGI Symbol;Acc:MGI:98534]
peak_13446	29280752	29281136	385	1.02468	0.000711346	0.00386833	chr6	29277593	29281593	ENSMUSG00000079652	245884	Fam71f2	family with sequence similarity 71 member F2 [Source:MGI Symbol;Acc:MGI:2141439]
peak_10291	147906135	147906690	556	1.03402	1.37882e-05	0.000136396	chr4	147902704	147906704	ENSMUSG00000029020	170731	Mfn2	mitofusin 2 [Source:MGI Symbol;Acc:MGI:2442230]
peak_26135	69795150	69795956	807	1.03477	1.50143e-13	1.19911e-11	chr11	69793943	69797943	ENSMUSG00000041189	11443	Chrnb1	cholinergic receptor nicotinic beta polypeptide 1 (muscle) [Source:MGI Symbol;Acc:MGI:87890]
peak_36516	28913209	28913815	607	1.03718	0.00600201	0.0223526	chr17	28913324	28917324	ENSMUSG00000048905	207819	4930539E08Rik	RIKEN cDNA 4930539E08 gene [Source:MGI Symbol;Acc:MGI:1925441]
peak_512	59162533	59163487	955	1.04058	3.04747e-10	1.10571e-08	chr1	59161389	59165389	ENSMUSG00000079550	227157	Mpp4	membrane protein palmitoylated 4 (MAGUK p55 subfamily member 4) [Source:MGI Symbol;Acc:MGI:2386681]
peak_20905	44966723	44967071	349	1.04178	0.000622361	0.00346278	chr9	44963600	44967600	ENSMUSG00000059890	140630	Ube4a	ubiquitination factor E4A [Source:MGI Symbol;Acc:MGI:2154580]
peak_24894	3514352	3515252	901	1.04883	1.80649e-10	6.9645e-09	chr11	3512684	3516684	ENSMUSG00000075702	114679	Selenom	selenoprotein M [Source:MGI Symbol;Acc:MGI:2149786]
peak_36503	28515889	28516318	430	1.07436	0.00114725	0.0057453	chr17	28515527	28519527	ENSMUSG00000024222	14229	Fkbp5	FK506 binding protein 5 [Source:MGI Symbol;Acc:MGI:104670]
peak_25889	61207779	61208866	1088	1.08658	7.03367e-07	1.01938e-05	chr11	61205537	61209537	ENSMUSG00000019102	11670	Aldh3a1	aldehyde dehydrogenase family 3 subfamily A1 [Source:MGI Symbol;Acc:MGI:1353451]
peak_34787	103165536	103166197	662	1.08943	5.63974e-06	6.2733e-05	chr15	103165092	103169092	ENSMUSG00000036061	71726	Smug1	single-strand selective monofunctional uracil DNA glycosylase [Source:MGI Symbol;Acc:MGI:1918976]
peak_7890	142528062	142528411	350	1.09359	4.81084e-05	0.000398075	chr3	142528342	142532342	ENSMUSG00000040253	229900	Gbp7	guanylate binding protein 7 [Source:MGI Symbol;Acc:MGI:2444421]
peak_10817	24412105	24412656	552	1.09648	0.00105081	0.00533545	chr5	24411392	24415392	ENSMUSG00000038276	171209	Asic3	acid-sensing (proton-gated) ion channel 3 [Source:MGI Symbol;Acc:MGI:2159339]
peak_24999	5897265	5898726	1462	1.09662	3.43518e-05	0.000298356	chr11	5896782	5900782	ENSMUSG00000020469	17898	Myl7	myosin light polypeptide 7 regulatory [Source:MGI Symbol;Acc:MGI:107495]
peak_16101	30237080	30237512	433	1.10841	0.0032292	0.0134152	chr7	30233725	30237725	ENSMUSG00000100512	381867	Ovol3	ovo like zinc finger 3 [Source:MGI Symbol;Acc:MGI:2388075]
peak_21149	57688047	57689036	990	1.11275	0.00150303	0.00716308	chr9	57685928	57689928	ENSMUSG00000032315	13076	Cyp1a1	cytochrome P450 family 1 subfamily a polypeptide 1 [Source:MGI Symbol;Acc:MGI:88588]
peak_33551	65976606	65977331	726	1.11418	2.64862e-07	4.36051e-06	chr15	65974804	65978804	ENSMUSG00000072511	654498	Hhla1	HERV-H LTR-associating 1 [Source:MGI Symbol;Acc:MGI:3615329]
peak_32558	5064937	5065393	457	1.11938	0.00676102	0.0246305	chr15	5061740	5065740	ENSMUSG00000079105	109828	C7	complement component 7 [Source:MGI Symbol;Acc:MGI:88235]
peak_13632	35325809	35326760	952	1.12064	8.24827e-11	3.48673e-09	chr6	35324141	35328141	ENSMUSG00000047420	208164	Fam180a	family with sequence similarity 180 member A [Source:MGI Symbol;Acc:MGI:3039626]
peak_21205	59679633	59679892	260	1.12429	0.014259	0.045036	chr9	59678144	59682144	ENSMUSG00000074259	546134	Gramd2	GRAM domain containing 2 [Source:MGI Symbol;Acc:MGI:3528937]
peak_24769	127523767	127524177	411	1.12446	0.000307835	0.00190419	chr10	127520444	127524444	ENSMUSG00000025403	108037	Shmt2	serine hydroxymethyltransferase 2 (mitochondrial) [Source:MGI Symbol;Acc:MGI:1277989]
peak_16290	43689695	43690240	546	1.12658	0.00493511	0.0190475	chr7	43688418	43692418	ENSMUSG00000044737	317653	Klk14	kallikrein related-peptidase 14 [Source:MGI Symbol;Acc:MGI:2447564]
peak_7036	94888721	94888962	242	1.12685	0.00294355	0.0124375	chr3	94884961	94888961	ENSMUSG00000005779	19172	Psmb4	proteasome (prosome macropain) subunit beta type 4 [Source:MGI Symbol;Acc:MGI:1098257]
peak_17765	130574168	130574986	819	1.13393	4.699e-12	2.7098e-10	chr7	130571118	130575118	ENSMUSG00000040331	67872	Nsmce4a	NSE4 homolog A SMC5-SMC6 complex component [Source:MGI Symbol;Acc:MGI:1915122]
peak_39542	10690401	10690735	335	1.14027	9.74047e-06	0.000101127	chr19	10686735	10690735	ENSMUSG00000048832	107305	Vps37c	vacuolar protein sorting 37C [Source:MGI Symbol;Acc:MGI:2147661]
peak_3216	32350548	32350859	312	1.14438	0.00185903	0.00850426	chr2	32350327	32354327	ENSMUSG00000039205	68379	Ciz1	CDKN1A interacting zinc finger protein 1 [Source:MGI Symbol;Acc:MGI:1920234]
peak_3324	34755066	34755489	424	1.14812	0.00530144	0.0201952	chr2	34753232	34757232	ENSMUSG00000026867	66691	Gapvd1	GTPase activating protein and VPS9 domains 1 [Source:MGI Symbol;Acc:MGI:1913941]
peak_12181	114897110	114897740	631	1.1601	0.0148385	0.0464753	chr5	114894936	114898936	ENSMUSG00000029561	23962	Oasl2	2'-5' oligoadenylate synthetase-like 2 [Source:MGI Symbol;Acc:MGI:1344390]
peak_9954	134238151	134238933	783	1.16162	0.000105261	0.000777082	chr4	134236399	134240399	ENSMUSG00000028841	194231	Cnksr1	connector enhancer of kinase suppressor of Ras 1 [Source:MGI Symbol;Acc:MGI:2670958]
peak_139	26687351	26687698	348	1.16375	0.0106238	0.0354959	chr1	26685460	26689460	ENSMUSG00000073722	210940	4931408C20Rik	RIKEN cDNA 4931408C20 gene [Source:MGI Symbol;Acc:MGI:3588222]
peak_23616	77531421	77532006	586	1.1645	0.00230592	0.0101591	chr10	77528252	77532252	ENSMUSG00000000290	16414	Itgb2	integrin beta 2 [Source:MGI Symbol;Acc:MGI:96611]
peak_27083	99581293	99581911	619	1.17113	0.00134601	0.00654636	chr11	99579016	99583016	ENSMUSG00000047253	69664	Krtap1-5	keratin associated protein 1-5 [Source:MGI Symbol;Acc:MGI:1916914]
peak_27083	99581293	99581911	619	1.17113	0.00134601	0.00654636	chr11	99581654	99585654	ENSMUSG00000075567	629873	Krtap1-4	keratin associated protein 1-4 [Source:MGI Symbol;Acc:MGI:3651229]
peak_18986	70671676	70672168	493	1.17855	1.13269e-10	4.63055e-09	chr8	70671248	70675248	ENSMUSG00000031848	50783	Lsm4	LSM4 homolog U6 small nuclear RNA and mRNA degradation associated [Source:MGI Symbol;Acc:MGI:1354692]
peak_15192	128662283	128662518	236	1.19547	0.00626197	0.023106	chr6	128660385	128664385	ENSMUSG00000030364	94071	Clec2h	C-type lectin domain family 2 member h [Source:MGI Symbol;Acc:MGI:2136934]
peak_10132	139090481	139091372	892	1.19556	0.00114361	0.00573053	chr4	139090993	139094993	ENSMUSG00000041120	17965	Nbl1	neuroblastoma suppression of tumorigenicity 1 [Source:MGI Symbol;Acc:MGI:104591]
peak_10717	21370317	21370817	501	1.20322	0.000469089	0.00272898	chr5	21370642	21374642	ENSMUSG00000039899	14190	Fgl2	fibrinogen-like protein 2 [Source:MGI Symbol;Acc:MGI:103266]
peak_26890	95842216	95843012	797	1.20388	0.00210357	0.00942043	chr11	95840476	95844476	ENSMUSG00000018381	66610	Abi3	ABI gene family member 3 [Source:MGI Symbol;Acc:MGI:1913860]
peak_1439	133921236	133921952	717	1.22659	1.46393e-07	2.58205e-06	chr1	133919414	133923414	ENSMUSG00000041577	116847	Prelp	proline arginine-rich end leucine-rich repeat [Source:MGI Symbol;Acc:MGI:2151110]
peak_7603	121669028	121669332	305	1.23619	0.0150674	0.0470457	chr3	121668762	121672762	ENSMUSG00000074248	619318	4930432M17Rik	RIKEN cDNA 4930432M17 gene [Source:MGI Symbol;Acc:MGI:3588188]
peak_27987	121063655	121064537	883	1.23766	0.000695687	0.00379658	chr11	121061569	121065569	ENSMUSG00000039364	58210	Sectm1b	secreted and transmembrane 1B [Source:MGI Symbol;Acc:MGI:1929083]
peak_23865	81573016	81573385	370	1.2386	8.42189e-08	1.58713e-06	chr10	81572561	81576561	ENSMUSG00000034771	21886	Tle2	transducin-like enhancer of split 2 [Source:MGI Symbol;Acc:MGI:104635]
peak_28558	54796586	54797070	485	1.24071	3.96334e-06	4.59036e-05	chr12	54793703	54797703	ENSMUSG00000005656	72183	Snx6	sorting nexin 6 [Source:MGI Symbol;Acc:MGI:1919433]
peak_31429	30009735	30010218	484	1.24204	0.000355598	0.00215351	chr14	30006896	30010896	ENSMUSG00000015966	50905	Il17rb	interleukin 17 receptor B [Source:MGI Symbol;Acc:MGI:1355292]
peak_31429	30009735	30010218	484	1.24204	0.000355598	0.00215351	chr14	30007023	30011023	ENSMUSG00000015970	218865	Chdh	choline dehydrogenase [Source:MGI Symbol;Acc:MGI:1860776]
peak_3195	31948418	31948909	492	1.25183	3.42037e-05	0.000297257	chr2	31948139	31952139	ENSMUSG00000001864	108897	Aif1l	allograft inflammatory factor 1-like [Source:MGI Symbol;Acc:MGI:1919598]
peak_18156	145299596	145301067	1472	1.25625	4.90854e-19	1.07805e-16	chr7	145298828	145302828	ENSMUSG00000031070	211577	Mrgprf	MAS-related GPR member F [Source:MGI Symbol;Acc:MGI:2384823]
peak_25207	22342585	22343414	830	1.26547	6.46559e-08	1.26404e-06	chr11	22340292	22344292	ENSMUSG00000042302	216565	Ehbp1	EH domain binding protein 1 [Source:MGI Symbol;Acc:MGI:2667252]
peak_12071	112251489	112251971	483	1.29449	0.000118791	0.000860205	chr5	112250518	112254518	ENSMUSG00000066975	12959	Cryba4	crystallin beta A4 [Source:MGI Symbol;Acc:MGI:102716]
peak_18336	15011227	15012263	1037	1.29605	8.0172e-10	2.62445e-08	chr8	15009025	15013025	ENSMUSG00000055675	74901	Kbtbd11	kelch repeat and BTB (POZ) domain containing 11 [Source:MGI Symbol;Acc:MGI:1922151]
peak_25782	58638186	58638527	342	1.30272	0.00322273	0.0133925	chr11	58638465	58642465	ENSMUSG00000037124	216781	Trim58	tripartite motif-containing 58 [Source:MGI Symbol;Acc:MGI:2684862]
peak_34247	86186756	86187004	249	1.31303	0.00212119	0.00948595	chr15	86184141	86188141	ENSMUSG00000035891	223753	Cerk	ceramide kinase [Source:MGI Symbol;Acc:MGI:2386052]
peak_33276	54953995	54954273	279	1.33266	0.00161438	0.00759113	chr15	54950892	54954892	ENSMUSG00000022425	18606	Enpp2	ectonucleotide pyrophosphatase/phosphodiesterase 2 [Source:MGI Symbol;Acc:MGI:1321390]
peak_17720	127946730	127947007	278	1.33771	0.000852945	0.00448524	chr7	127944725	127948725	ENSMUSG00000070371	77613	Prss36	protease serine 36 [Source:MGI Symbol;Acc:MGI:1924863]
peak_28543	54205096	54205390	295	1.33793	0.0126239	0.0409299	chr12	54201860	54205860	ENSMUSG00000035105	112407	Egln3	egl-9 family hypoxia-inducible factor 3 [Source:MGI Symbol;Acc:MGI:1932288]
peak_16112	30446889	30447156	268	1.35967	0.0025695	0.0111008	chr7	30443535	30447535	ENSMUSG00000006651	11803	Aplp1	amyloid beta (A4) precursor-like protein 1 [Source:MGI Symbol;Acc:MGI:88046]
peak_29053	85273468	85273743	276	1.36919	0.00458344	0.0178774	chr12	85272286	85276286	ENSMUSG00000045064	72350	Zc2hc1c	zinc finger C2HC-type containing 1C [Source:MGI Symbol;Acc:MGI:1919600]
peak_31847	55715022	55715618	597	1.37225	0.000230762	0.00149461	chr14	55711926	55715926	ENSMUSG00000022218	21816	Tgm1	transglutaminase 1 K polypeptide [Source:MGI Symbol;Acc:MGI:98730]
peak_18684	46007014	46007713	700	1.37372	2.77779e-11	1.30335e-09	chr8	46003707	46007707	ENSMUSG00000050914	654824	Ankrd37	ankyrin repeat domain 37 [Source:MGI Symbol;Acc:MGI:3603344]
peak_12772	137046890	137047348	459	1.3807	4.03298e-08	8.34277e-07	chr5	137044135	137048135	ENSMUSG00000004849	11769	Ap1s1	adaptor protein complex AP-1 sigma 1 [Source:MGI Symbol;Acc:MGI:1098244]
peak_31270	20654872	20655217	346	1.38103	0.00631908	0.0232876	chr14	20654540	20658540	ENSMUSG00000068697	59011	Myoz1	myozenin 1 [Source:MGI Symbol;Acc:MGI:1929471]
peak_36433	27134825	27135550	726	1.38107	2.2235e-06	2.77618e-05	chr17	27131916	27135916	ENSMUSG00000024208	67267	Uqcc2	ubiquinol-cytochrome c reductase complex assembly factor 2 [Source:MGI Symbol;Acc:MGI:1914517]
peak_9523	118862445	118863161	717	1.40092	8.43257e-10	2.72229e-08	chr4	118862649	118866649	ENSMUSG00000073769	258159	Olfr1331	olfactory receptor 1331 [Source:MGI Symbol;Acc:MGI:3031165]
peak_28436	40248077	40248425	349	1.41108	0.00793415	0.0279834	chr12	40246504	40250504	ENSMUSG00000001627	15982	Ifrd1	interferon-related developmental regulator 1 [Source:MGI Symbol;Acc:MGI:1316717]
peak_36908	45734945	45735671	727	1.41457	4.39085e-05	0.000368342	chr17	45731844	45735844	ENSMUSG00000094690	72240	1600014C23Rik	RIKEN cDNA 1600014C23 gene [Source:MGI Symbol;Acc:MGI:1919490]
peak_15995	28070808	28071116	309	1.41762	0.00974114	0.0331202	chr7	28069236	28073236	ENSMUSG00000047730	215384	Fcgbp	Fc fragment of IgG binding protein [Source:MGI Symbol;Acc:MGI:2444336]
peak_19203	83700550	83701111	562	1.42864	5.37844e-12	3.06311e-10	chr8	83697179	83701179	ENSMUSG00000057672	320795	Pkn1	protein kinase N1 [Source:MGI Symbol;Acc:MGI:108022]
peak_19506	94328178	94328614	437	1.42964	0.000636287	0.00352601	chr8	94327201	94331201	ENSMUSG00000031766	20497	Slc12a3	solute carrier family 12 member 3 [Source:MGI Symbol;Acc:MGI:108114]
peak_17598	123461938	123462273	336	1.43548	0.00161882	0.00760593	chr7	123460291	123464291	ENSMUSG00000030762	11833	Aqp8	aquaporin 8 [Source:MGI Symbol;Acc:MGI:1195271]
peak_7199	98278543	98278867	325	1.44222	0.00135534	0.00658219	chr3	98278435	98282435	ENSMUSG00000027875	15360	Hmgcs2	3-hydroxy-3-methylglutaryl-Coenzyme A synthase 2 [Source:MGI Symbol;Acc:MGI:101939]
peak_17522	119762243	119763092	850	1.45393	1.58921e-05	0.000153673	chr7	119758923	119762923	ENSMUSG00000030935	20216	Acsm3	acyl-CoA synthetase medium-chain family member 3 [Source:MGI Symbol;Acc:MGI:99538]
peak_26975	97573979	97574479	501	1.485	2.73035e-07	4.47721e-06	chr11	97574186	97578186	ENSMUSG00000038453	56013	Srcin1	SRC kinase signaling inhibitor 1 [Source:MGI Symbol;Acc:MGI:1933179]
peak_27986	121041285	121041750	466	1.49533	1.30789e-10	5.24808e-09	chr11	121037418	121041418	ENSMUSG00000025163	12516	Cd7	CD7 antigen [Source:MGI Symbol;Acc:MGI:88344]
peak_24919	3985035	3985320	286	1.50314	0.00272289	0.0116542	chr11	3981636	3985636	ENSMUSG00000049721	53897	Gal3st1	galactose-3-O-sulfotransferase 1 [Source:MGI Symbol;Acc:MGI:1858277]
peak_670	72538187	72538618	432	1.51205	7.08145e-08	1.36705e-06	chr1	72534930	72538930	ENSMUSG00000039372	381270	2004-03-01	membrane-associated ring finger (C3HC4) 4 [Source:MGI Symbol;Acc:MGI:2683550]
peak_39669	23756865	23757307	443	1.52653	0.000328064	0.00200886	chr19	23756887	23760887	ENSMUSG00000024897	319924	Apba1	amyloid beta (A4) precursor protein binding family A member 1 [Source:MGI Symbol;Acc:MGI:1860297]
peak_1455	134111048	134111304	257	1.53487	0.000193506	0.0012937	chr1	134109242	134113242	ENSMUSG00000026450	71884	Chit1	chitinase 1 (chitotriosidase) [Source:MGI Symbol;Acc:MGI:1919134]
peak_10902	30279107	30279727	621	1.53543	0.000909833	0.00473292	chr5	30279388	30283388	ENSMUSG00000073102	381738	Drc1	dynein regulatory complex subunit 1 [Source:MGI Symbol;Acc:MGI:2685906]
peak_16292	43710132	43710655	524	1.54502	0.00135383	0.00657722	chr7	43710567	43714567	ENSMUSG00000054046	626834	Klk13	kallikrein related-peptidase 13 [Source:MGI Symbol;Acc:MGI:3615275]
peak_39545	10740918	10741348	431	1.55441	0.000225876	0.00146843	chr19	10737002	10741002	ENSMUSG00000024669	12507	Cd5	CD5 antigen [Source:MGI Symbol;Acc:MGI:88340]
peak_25075	9046901	9047266	366	1.55525	0.00697789	0.0252521	chr11	9046594	9050594	ENSMUSG00000040978	626870	Gm11992	predicted gene 11992 [Source:MGI Symbol;Acc:MGI:3651127]
peak_25075	9046901	9047266	366	1.55525	0.00697789	0.0252521	chr11	9046991	9050991	ENSMUSG00000040985	194974	Sun3	Sad1 and UNC84 domain containing 3 [Source:MGI Symbol;Acc:MGI:3041199]
peak_9810	129983792	129984271	480	1.56147	1.21197e-05	0.000121995	chr4	129982870	129986870	ENSMUSG00000028782	230775	Adgrb2	adhesion G protein-coupled receptor B2 [Source:MGI Symbol;Acc:MGI:2451244]
peak_40301	56460194	56460679	486	1.59788	0.00064045	0.00354575	chr19	56459640	56463640	ENSMUSG00000035818	226245	Plekhs1	pleckstrin homology domain containing family S member 1 [Source:MGI Symbol;Acc:MGI:2443041]
peak_33271	54745407	54745735	329	1.6079	0.00178255	0.00821353	chr15	54743702	54747702	ENSMUSG00000037362	18133	Nov	nephroblastoma overexpressed gene [Source:MGI Symbol;Acc:MGI:109185]
peak_26820	94498223	94498712	490	1.61291	0.00159538	0.00752066	chr11	94497974	94501974	ENSMUSG00000010080	71889	Epn3	epsin 3 [Source:MGI Symbol;Acc:MGI:1919139]
peak_21016	51215416	51215712	297	1.6186	0.000269496	0.00170458	chr9	51211708	51215708	ENSMUSG00000032053	18985	Pou2af1	POU domain class 2 associating factor 1 [Source:MGI Symbol;Acc:MGI:105086]
peak_34055	80979172	80980165	994	1.61887	2.49976e-17	4.01615e-15	chr15	80975765	80979765	ENSMUSG00000042303	105835	Sgsm3	small G protein signaling modulator 3 [Source:MGI Symbol;Acc:MGI:1916329]
peak_37138	57079836	57080382	547	1.65212	9.68595e-06	0.000100637	chr17	57076514	57080514	ENSMUSG00000002668	70785	Dennd1c	DENN/MADD domain containing 1C [Source:MGI Symbol;Acc:MGI:1918035]
peak_36322	25083340	25083589	250	1.65733	0.00722769	0.0259505	chr17	25081591	25085591	ENSMUSG00000024168	407831	Tmem204	transmembrane protein 204 [Source:MGI Symbol;Acc:MGI:3039635]
peak_31535	34087726	34088180	455	1.69031	1.47275e-09	4.48118e-08	chr14	34083981	34087981	ENSMUSG00000021950	11752	Anxa8	annexin A8 [Source:MGI Symbol;Acc:MGI:1201374]
peak_1125	93656774	93657146	373	1.74216	2.28758e-05	0.000209973	chr1	93656659	93660659	ENSMUSG00000026277	59041	Stk25	serine/threonine kinase 25 (yeast) [Source:MGI Symbol;Acc:MGI:1891699]
peak_26164	70210623	70211057	435	1.74678	5.85777e-05	0.000471752	chr11	70210752	70214752	ENSMUSG00000040938	216867	Slc16a11	solute carrier family 16 (monocarboxylic acid transporters) member 11 [Source:MGI Symbol;Acc:MGI:2663709]
peak_31864	55946480	55946786	307	1.77895	0.00857102	0.0298522	chr14	55942675	55946675	ENSMUSG00000022225	17228	Cma1	chymase 1 mast cell [Source:MGI Symbol;Acc:MGI:96941]
peak_4594	122317364	122317651	288	1.7927	1.16057e-05	0.000117451	chr2	122313672	122317672	ENSMUSG00000033268	99439	Duox1	dual oxidase 1 [Source:MGI Symbol;Acc:MGI:2139422]
peak_27968	120733489	120733897	409	1.79956	5.57359e-07	8.31708e-06	chr11	120730114	120734114	ENSMUSG00000025150	12409	Cbr2	carbonyl reductase 2 [Source:MGI Symbol;Acc:MGI:107200]
peak_19854	111911641	111911940	300	1.82145	2.34051e-13	1.78302e-11	chr8	111908447	111912447	ENSMUSG00000031952	56773	Chst5	carbohydrate (N-acetylglucosamine 6-O) sulfotransferase 5 [Source:MGI Symbol;Acc:MGI:1931825]
peak_37841	20375244	20375588	345	1.93272	0.000316022	0.00194667	chr18	20374729	20378729	ENSMUSG00000061928	225256	Dsg1b	desmoglein 1 beta [Source:MGI Symbol;Acc:MGI:2664357]
peak_40616	48674302	48674642	341	2.04687	1.23674e-05	0.000124125	chrX	48672478	48676478	ENSMUSG00000051209	236781	Gpr119	G-protein coupled receptor 119 [Source:MGI Symbol;Acc:MGI:2668412]
peak_12816	137921467	137921871	405	2.07356	3.16492e-07	5.08877e-06	chr5	137919619	137923619	ENSMUSG00000029727	13113	Cyp3a13	cytochrome P450 family 3 subfamily a polypeptide 13 [Source:MGI Symbol;Acc:MGI:88610]
peak_13584	34318320	34318874	555	2.09457	8.42491e-11	3.55326e-09	chr6	34315478	34319478	ENSMUSG00000001642	11677	Akr1b3	aldo-keto reductase family 1 member B3 (aldose reductase) [Source:MGI Symbol;Acc:MGI:1353494]
peak_37142	57103442	57104004	563	2.22215	1.33373e-17	2.23861e-15	chr17	57103325	57107325	ENSMUSG00000035678	21950	Tnfsf9	tumor necrosis factor (ligand) superfamily member 9 [Source:MGI Symbol;Acc:MGI:1101058]
peak_16438	46859045	46859326	282	2.25036	8.35695e-07	1.18414e-05	chr7	46859203	46863203	ENSMUSG00000030851	16833	Ldhc	lactate dehydrogenase C [Source:MGI Symbol;Acc:MGI:96764]
peak_36202	17856749	17857691	943	2.25204	3.23237e-09	8.99964e-08	chr17	17853205	17857205	ENSMUSG00000003665	15116	Has1	hyaluronan synthase 1 [Source:MGI Symbol;Acc:MGI:106590]
peak_21143	57618831	57619339	509	2.25754	1.59183e-09	4.80757e-08	chr9	57618774	57622774	ENSMUSG00000056271	235416	Lman1l	lectin mannose-binding 1 like [Source:MGI Symbol;Acc:MGI:2667537]
peak_36907	45733040	45734204	1165	2.34347	1.33187e-17	2.23861e-15	chr17	45731844	45735844	ENSMUSG00000094690	72240	1600014C23Rik	RIKEN cDNA 1600014C23 gene [Source:MGI Symbol;Acc:MGI:1919490]
peak_15670	12510990	12511457	468	2.45159	1.08776e-05	0.000111117	chr7	12510517	12514517	ENSMUSG00000030385	73090	2900092C05Rik	RIKEN cDNA 2900092C05 gene [Source:MGI Symbol;Acc:MGI:1920340]
peak_27515	109722724	109723102	379	2.48748	1.52041e-05	0.00014813	chr11	109720279	109724279	ENSMUSG00000020614	208659	Fam20a	family with sequence similarity 20 member A [Source:MGI Symbol;Acc:MGI:2388266]
peak_7017	94476086	94476980	895	2.59613	5.87008e-06	6.50323e-05	chr3	94476295	94480295	ENSMUSG00000028137	78784	Celf3	CUGBP Elav-like family member 3 [Source:MGI Symbol;Acc:MGI:1926034]
peak_13293	8192536	8192855	320	2.6897	0.000744154	0.00400967	chr6	8190617	8194617	ENSMUSG00000068794	213945	Col28a1	collagen type XXVIII alpha 1 [Source:MGI Symbol;Acc:MGI:2685312]
peak_16128	30787602	30787959	358	2.89042	7.97586e-07	1.13795e-05	chr7	30785896	30789896	ENSMUSG00000074199	64661	Krtdap	keratinocyte differentiation associated protein [Source:MGI Symbol;Acc:MGI:1928282]
peak_16037	28863229	28863526	298	2.89144	2.6121e-08	5.73689e-07	chr7	28861853	28865853	ENSMUSG00000053522	16858	Lgals7	lectin galactose binding soluble 7 [Source:MGI Symbol;Acc:MGI:1316742]
peak_27121	100690544	100690944	401	3.24618	3.55023e-07	5.62891e-06	chr11	100690455	100694455	ENSMUSG00000014198	278304	Zfp385c	zinc finger protein 385C [Source:MGI Symbol;Acc:MGI:3608347]
peak_9427	116174444	116175247	804	3.49492	5.04416e-23	2.0419e-20	chr4	116171372	116175372	ENSMUSG00000078593	67323	1700042G07Rik	RIKEN cDNA 1700042G07 gene [Source:MGI Symbol;Acc:MGI:1914573]

## Sheet: <0.1% O2 decreased peaks
Peaks coordinates				DESeq2 analysis			Peaks annotation using biomaRt
peaks	peaks_start	peaks_end	peaks_width	log2FoldChange	pvalue	padj	seqnames	start	end	ensmbl	entrezgene	geneSymbol	description
peak_7830	137867529	137868066	538	-2.42715	4.38972e-18	8.12788e-16	chr3	137865675	137869675	ENSMUSG00000074212	70604	Dnajb14	DnaJ heat shock protein family (Hsp40) member B14 [Source:MGI Symbol;Acc:MGI:1917854]
peak_12229	115564679	115565657	979	-2.18764	3.40142e-15	3.65742e-13	chr5	115563254	115567254	ENSMUSG00000041638	231659	Gcn1l1	GCN1 general control of amino-acid synthesis 1-like 1 (yeast) [Source:MGI Symbol;Acc:MGI:2444248]
peak_30092	43481022	43481611	590	-1.93797	6.00457e-08	1.18118e-06	chr13	43479282	43483282	ENSMUSG00000038546	56705	Ranbp9	RAN binding protein 9 [Source:MGI Symbol;Acc:MGI:1928741]
peak_35145	23107117	23108606	1490	-1.91506	1.71771e-25	9.58435e-23	chr16	23105444	23109444	ENSMUSG00000022884	13682	Eif4a2	eukaryotic translation initiation factor 4A2 [Source:MGI Symbol;Acc:MGI:106906]
peak_5004	144270248	144271249	1002	-1.89303	2.02486e-40	3.21564e-37	chr2	144268906	144272906	ENSMUSG00000027423	69178	Snx5	sorting nexin 5 [Source:MGI Symbol;Acc:MGI:1916428]
peak_5004	144270248	144271249	1002	-1.89303	2.02486e-40	3.21564e-37	chr2	144268663	144272663	ENSMUSG00000027424	74528	Mgme1	mitochondrial genome maintenance exonuclease 1 [Source:MGI Symbol;Acc:MGI:1921778]
peak_37247	67354655	67354900	246	-1.88267	0.00749192	0.0266841	chr17	67352457	67356457	ENSMUSG00000033278	19274	Ptprm	protein tyrosine phosphatase receptor type M [Source:MGI Symbol;Acc:MGI:102694]
peak_37070	55970393	55970807	415	-1.86915	7.72815e-05	0.000599352	chr17	55968467	55972467	ENSMUSG00000039154	20420	Shd	src homology 2 domain-containing transforming protein D [Source:MGI Symbol;Acc:MGI:1099461]
peak_39184	84087338	84088897	1560	-1.85399	9.8785e-52	2.14676e-48	chr18	84085706	84089706	ENSMUSG00000046982	110796	Tshz1	teashirt zinc finger family member 1 [Source:MGI Symbol;Acc:MGI:1346031]
peak_39184	84087338	84088897	1560	-1.85399	9.8785e-52	2.14676e-48	chr18	84086063	84090063	ENSMUSG00000049090	225791	Zadh2	zinc binding alcohol dehydrogenase domain containing 2 [Source:MGI Symbol;Acc:MGI:2444835]
peak_10546	155492217	155492482	266	-1.83717	0.000350711	0.00212704	chr4	155489361	155493361	ENSMUSG00000029064	14688	Gnb1	guanine nucleotide binding protein (G protein) beta 1 [Source:MGI Symbol;Acc:MGI:95781]
peak_4666	126674608	126676245	1638	-1.82647	1.14023e-22	4.31926e-20	chr2	126674337	126678337	ENSMUSG00000027361	14391	Gabpb1	GA repeat binding protein beta 1 [Source:MGI Symbol;Acc:MGI:95611]
peak_29140	87443419	87443961	543	-1.81795	8.07039e-11	3.42121e-09	chr12	87441896	87445896	ENSMUSG00000021040	380773	Slirp	SRA stem-loop interacting RNA binding protein [Source:MGI Symbol;Acc:MGI:1916394]
peak_32379	105896885	105897992	1108	-1.77745	5.22638e-36	6.74367e-33	chr14	105894819	105898819	ENSMUSG00000022114	24064	Spry2	sprouty RTK signaling antagonist 2 [Source:MGI Symbol;Acc:MGI:1345138]
peak_2472	191098359	191098655	297	-1.77078	0.00071741	0.00389351	chr1	191095847	191099847	ENSMUSG00000026630	381319	Batf3	basic leucine zipper transcription factor ATF-like 3 [Source:MGI Symbol;Acc:MGI:1925491]
peak_26142	69913742	69914591	850	-1.76242	3.82832e-09	1.05101e-07	chr11	69911888	69915888	ENSMUSG00000023170	56310	Gps2	G protein pathway suppressor 2 [Source:MGI Symbol;Acc:MGI:1891751]
peak_8571	46452318	46452692	375	-1.74511	6.41699e-10	2.14021e-08	chr4	46448902	46452902	ENSMUSG00000028333	67628	Anp32b	acidic (leucine-rich) nuclear phosphoprotein 32 family member B [Source:MGI Symbol;Acc:MGI:1914878]
peak_5693	168229774	168230826	1053	-1.73013	3.03056e-12	1.84288e-10	chr2	168228591	168232591	ENSMUSG00000078919	13480	Dpm1	dolichol-phosphate (beta-D) mannosyltransferase 1 [Source:MGI Symbol;Acc:MGI:1330239]
peak_5693	168229774	168230826	1053	-1.73013	3.03056e-12	1.84288e-10	chr2	168228622	168232622	ENSMUSG00000074576	69372	Mocs3	molybdenum cofactor synthesis 3 [Source:MGI Symbol;Acc:MGI:1916622]
peak_25022	6475021	6475614	594	-1.71447	3.08122e-06	3.6791e-05	chr11	6473917	6477917	ENSMUSG00000094483	19291	Purb	purine rich element binding protein B [Source:MGI Symbol;Acc:MGI:1338779]
peak_8011	152339874	152340651	778	-1.70332	2.95936e-09	8.33506e-08	chr3	152338407	152342407	ENSMUSG00000054942	215708	Miga1	mitoguardin 1 [Source:MGI Symbol;Acc:MGI:1924567]
peak_17858	134670386	134671334	949	-1.70229	1.88307e-15	2.10965e-13	chr7	134668654	134672654	ENSMUSG00000058325	330662	Dock1	dedicator of cytokinesis 1 [Source:MGI Symbol;Acc:MGI:2429765]
peak_8344	33030506	33031897	1392	-1.69988	2.2938e-23	9.66437e-21	chr4	33029416	33033416	ENSMUSG00000028277	56228	Ube2j1	ubiquitin-conjugating enzyme E2J 1 [Source:MGI Symbol;Acc:MGI:1926245]
peak_36811	36270781	36272084	1304	-1.69563	4.49353e-24	2.0847e-21	chr17	36270247	36274247	ENSMUSG00000045409	79263	Trim39	tripartite motif-containing 39 [Source:MGI Symbol;Acc:MGI:1890659]
peak_29924	31808092	31808636	545	-1.69499	2.91766e-07	4.74042e-06	chr13	31804633	31808633	ENSMUSG00000050295	17300	Foxc1	forkhead box C1 [Source:MGI Symbol;Acc:MGI:1347466]
peak_12031	110652923	110653836	914	-1.69108	7.87417e-09	1.98489e-07	chr5	110651417	110655417	ENSMUSG00000033294	100608	Noc4l	NOC4 like [Source:MGI Symbol;Acc:MGI:2140843]
peak_12031	110652923	110653836	914	-1.69108	7.87417e-09	1.98489e-07	chr5	110651451	110655451	ENSMUSG00000029504	69663	Ddx51	DEAD (Asp-Glu-Ala-Asp) box polypeptide 51 [Source:MGI Symbol;Acc:MGI:1916913]
peak_7564	119782457	119783722	1266	-1.68199	1.06427e-20	3.05163e-18	chr3	119782466	119786466	ENSMUSG00000028134	56195	Ptbp2	polypyrimidine tract binding protein 2 [Source:MGI Symbol;Acc:MGI:1860489]
peak_29564	113097762	113098289	528	-1.67504	1.75892e-07	3.03747e-06	chr12	113096278	113100278	ENSMUSG00000021144	116870	Mta1	metastasis associated 1 [Source:MGI Symbol;Acc:MGI:2150037]
peak_38757	65580479	65581640	1162	-1.66215	1.72617e-14	1.61618e-12	chr18	65577912	65581912	ENSMUSG00000042439	328977	Zfp532	zinc finger protein 532 [Source:MGI Symbol;Acc:MGI:3036282]
peak_31086	119428397	119429697	1301	-1.65902	6.72307e-17	9.60538e-15	chr13	119426601	119430601	ENSMUSG00000025451	218693	Paip1	polyadenylate binding protein-interacting protein 1 [Source:MGI Symbol;Acc:MGI:2384993]
peak_23686	79716571	79717190	620	-1.65424	2.11668e-05	0.000196488	chr10	79714634	79718634	ENSMUSG00000020331	15166	Hcn2	hyperpolarization-activated cyclic nucleotide-gated K+ 2 [Source:MGI Symbol;Acc:MGI:1298210]
peak_35490	48993560	48994565	1006	-1.65297	4.42082e-20	1.17421e-17	chr16	48992165	48996165	ENSMUSG00000064061	224170	Dzip3	DAZ interacting protein 3 zinc finger [Source:MGI Symbol;Acc:MGI:1917433]
peak_35490	48993560	48994565	1006	-1.65297	4.42082e-20	1.17421e-17	chr16	48992185	48996185	ENSMUSG00000033031	224171	Cip2a	cell proliferation regulating inhibitor of protein phosphatase 2A [Source:MGI Symbol;Acc:MGI:2146335]
peak_31888	57525354	57525744	391	-1.65022	0.000138086	0.000975277	chr14	57522777	57526777	ENSMUSG00000050222	239114	Il17d	interleukin 17D [Source:MGI Symbol;Acc:MGI:2446510]
peak_29790	21831365	21831894	530	-1.64004	0.000187542	0.00125933	chr13	21830196	21834196	ENSMUSG00000069305	319161	Hist1h4n	histone cluster 1 H4n [Source:MGI Symbol;Acc:MGI:4843992]
peak_29790	21831365	21831894	530	-1.64004	0.000187542	0.00125933	chr13	21831507	21835507	ENSMUSG00000094777	319171	Hist1h2ap	histone cluster 1 H2ap [Source:MGI Symbol;Acc:MGI:3710573]
peak_29790	21831365	21831894	530	-1.64004	0.000187542	0.00125933	chr13	21831743	21835743	ENSMUSG00000069303	665622	Hist1h2br	histone cluster 1 H2br [Source:MGI Symbol;Acc:MGI:3710645]
peak_30846	100650688	100651653	966	-1.64	1.26452e-15	1.46252e-13	chr13	100649579	100653579	ENSMUSG00000052293	108143	Taf9	TATA-box binding protein associated factor 9 [Source:MGI Symbol;Acc:MGI:1888697]
peak_30846	100650688	100651653	966	-1.64	1.26452e-15	1.46252e-13	chr13	100649051	100653051	ENSMUSG00000021635	19356	Rad17	RAD17 checkpoint clamp loader component [Source:MGI Symbol;Acc:MGI:1333807]
peak_13198	150522195	150523033	839	-1.63726	1.14347e-08	2.77246e-07	chr5	150520630	150524630	ENSMUSG00000041147	12190	Brca2	breast cancer 2 early onset [Source:MGI Symbol;Acc:MGI:109337]
peak_22708	23786800	23787933	1134	-1.63626	2.91409e-30	2.73461e-27	chr10	23785275	23789275	ENSMUSG00000061983	20042	Rps12	ribosomal protein S12 [Source:MGI Symbol;Acc:MGI:98105]
peak_11888	103655385	103656054	670	-1.63034	4.04489e-07	6.3082e-06	chr5	103654010	103658010	ENSMUSG00000029320	74218	1700016H13Rik	RIKEN cDNA 1700016H13 gene [Source:MGI Symbol;Acc:MGI:1921468]
peak_3926	78868421	78869524	1104	-1.62865	5.52876e-22	1.85596e-19	chr2	78866124	78870124	ENSMUSG00000027011	22193	Ube2e3	ubiquitin-conjugating enzyme E2E 3 [Source:MGI Symbol;Acc:MGI:107412]
peak_35	10232107	10233398	1292	-1.62458	7.41855e-13	5.0967e-11	chr1	10230670	10234670	ENSMUSG00000067851	211673	Arfgef1	ADP-ribosylation factor guanine nucleotide-exchange factor 1(brefeldin A-inhibited) [Source:MGI Symbol;Acc:MGI:2442988]
peak_5846	174109907	174111352	1446	-1.62137	8.83989e-25	4.50616e-22	chr2	174108349	174112349	ENSMUSG00000039263	228961	Npepl1	aminopeptidase-like 1 [Source:MGI Symbol;Acc:MGI:2448523]
peak_1995	167283768	167285262	1495	-1.61653	3.41235e-26	2.16763e-23	chr1	167283320	167287320	ENSMUSG00000026558	80914	Uck2	uridine-cytidine kinase 2 [Source:MGI Symbol;Acc:MGI:1931744]
peak_39025	77773468	77774623	1156	-1.61578	3.46912e-21	1.09344e-18	chr18	77771729	77775729	ENSMUSG00000025428	11946	Atp5a1	ATP synthase H+ transporting mitochondrial F1 complex alpha subunit 1 [Source:MGI Symbol;Acc:MGI:88115]
peak_39025	77773468	77774623	1156	-1.61578	3.46912e-21	1.09344e-18	chr18	77771886	77775886	ENSMUSG00000041840	225745	Haus1	HAUS augmin-like complex subunit 1 [Source:MGI Symbol;Acc:MGI:2385076]
peak_15069	124740127	124741703	1577	-1.61443	1.39677e-56	4.11946e-53	chr6	124736714	124740714	ENSMUSG00000004266	15170	Ptpn6	protein tyrosine phosphatase non-receptor type 6 [Source:MGI Symbol;Acc:MGI:96055]
peak_15069	124740127	124741703	1577	-1.61443	1.39677e-56	4.11946e-53	chr6	124739374	124743374	ENSMUSG00000072772	14790	Grcc10	gene rich cluster C10 gene [Source:MGI Symbol;Acc:MGI:1315201]
peak_31076	117024261	117025030	770	-1.60725	1.77297e-07	3.05912e-06	chr13	117023537	117027537	ENSMUSG00000021725	52552	Parp8	poly (ADP-ribose) polymerase family member 8 [Source:MGI Symbol;Acc:MGI:1098713]
peak_31757	52196772	52197733	962	-1.60509	2.28842e-15	2.50633e-13	chr14	52195416	52199416	ENSMUSG00000035726	114741	Supt16	suppressor of Ty 16 [Source:MGI Symbol;Acc:MGI:1890948]
peak_28434	40200139	40200414	276	-1.6001	0.00397149	0.0159315	chr12	40197490	40201490	ENSMUSG00000071342	380755	Lsmem1	leucine-rich single-pass membrane protein 1 [Source:MGI Symbol;Acc:MGI:2685735]
peak_37478	83705550	83706423	874	-1.59556	4.37913e-08	8.96896e-07	chr17	83704163	83708163	ENSMUSG00000055817	116871	Mta3	metastasis associated 3 [Source:MGI Symbol;Acc:MGI:2151172]
peak_11228	44226059	44227605	1547	-1.59504	1.88035e-20	5.24591e-18	chr5	44224626	44228626	ENSMUSG00000046985	231225	Tapt1	transmembrane anterior posterior transformation 1 [Source:MGI Symbol;Acc:MGI:2683537]
peak_32299	87415799	87417239	1441	-1.5897	3.43597e-25	1.84249e-22	chr14	87414639	87418639	ENSMUSG00000022019	219249	Tdrd3	tudor domain containing 3 [Source:MGI Symbol;Acc:MGI:2444023]
peak_21640	80066674	80067991	1318	-1.58958	2.92395e-12	1.78594e-10	chr9	80064903	80068903	ENSMUSG00000034252	215351	Senp6	SUMO/sentrin specific peptidase 6 [Source:MGI Symbol;Acc:MGI:1922075]
peak_2086	171500754	171504102	3349	-1.58652	4.88378e-96	4.03302e-92	chr1	171501478	171505478	ENSMUSG00000060244	56009	Alyref2	Aly/REF export factor 2 [Source:MGI Symbol;Acc:MGI:1913144]
peak_4276	104493094	104494675	1582	-1.58607	7.02218e-24	3.18622e-21	chr2	104492446	104496446	ENSMUSG00000027177	15259	Hipk3	homeodomain interacting protein kinase 3 [Source:MGI Symbol;Acc:MGI:1314882]
peak_12846	138994579	138996259	1681	-1.58601	4.17905e-22	1.47481e-19	chr5	138995370	138999370	ENSMUSG00000025856	18590	Pdgfa	platelet derived growth factor alpha [Source:MGI Symbol;Acc:MGI:97527]
peak_1998	167308180	167309007	828	-1.58473	1.21185e-16	1.66791e-14	chr1	167306378	167310378	ENSMUSG00000052428	68944	Tmco1	transmembrane and coiled-coil domains 1 [Source:MGI Symbol;Acc:MGI:1921173]
peak_29488	111712920	111713660	741	-1.57365	2.9262e-08	6.32249e-07	chr12	111711257	111715257	ENSMUSG00000049792	70369	Bag5	BCL2-associated athanogene 5 [Source:MGI Symbol;Acc:MGI:1917619]
peak_29488	111712920	111713660	741	-1.57365	2.9262e-08	6.32249e-07	chr12	111711261	111715261	ENSMUSG00000037787	68020	Apopt1	apoptogenic mitochondrial 1 [Source:MGI Symbol;Acc:MGI:1915270]
peak_28810	76369118	76371494	2377	-1.57153	5.08317e-37	6.99613e-34	chr12	76367602	76371602	ENSMUSG00000056459	109929	Zbtb25	zinc finger and BTB domain containing 25 [Source:MGI Symbol;Acc:MGI:99197]
peak_28810	76369118	76371494	2377	-1.57153	5.08317e-37	6.99613e-34	chr12	76368266	76372266	ENSMUSG00000033454	268564	Zbtb1	zinc finger and BTB domain containing 1 [Source:MGI Symbol;Acc:MGI:2442326]
peak_18810	60632649	60633273	625	-1.57054	1.57591e-06	2.05916e-05	chr8	60630827	60634827	ENSMUSG00000031647	71306	Mfap3l	microfibrillar-associated protein 3-like [Source:MGI Symbol;Acc:MGI:1918556]
peak_35591	59600352	59601353	1002	-1.56664	6.20705e-11	2.68929e-09	chr16	59598979	59602979	ENSMUSG00000022723	224273	Crybg3	beta-gamma crystallin domain containing 3 [Source:MGI Symbol;Acc:MGI:2676311]
peak_1236	119525855	119526620	766	-1.56638	1.19423e-15	1.38511e-13	chr1	119524160	119528160	ENSMUSG00000098923	226351	Tmem185b	transmembrane protein 185B [Source:MGI Symbol;Acc:MGI:1917634]
peak_13821	48047304	48049165	1862	-1.56514	8.83138e-19	1.86999e-16	chr6	48046911	48050911	ENSMUSG00000071477	72306	Zfp777	zinc finger protein 777 [Source:MGI Symbol;Acc:MGI:1919556]
peak_22246	120127406	120128182	777	-1.55817	7.97703e-11	3.38512e-09	chr9	120125689	120129689	ENSMUSG00000032518	16785	Rpsa	ribosomal protein SA [Source:MGI Symbol;Acc:MGI:105381]
peak_12560	127632189	127632951	763	-1.55639	2.39408e-06	2.9614e-05	chr5	127630897	127634897	ENSMUSG00000029416	100561	Slc15a4	solute carrier family 15 member 4 [Source:MGI Symbol;Acc:MGI:2140796]
peak_12560	127632189	127632951	763	-1.55639	2.39408e-06	2.9614e-05	chr5	127630262	127634262	ENSMUSG00000049971	319804	Glt1d1	glycosyltransferase 1 domain containing 1 [Source:MGI Symbol;Acc:MGI:2442755]
peak_29254	101975170	101976465	1296	-1.55205	1.80188e-18	3.61162e-16	chr12	101973988	101977988	ENSMUSG00000041781	51786	Cpsf2	cleavage and polyadenylation specific factor 2 [Source:MGI Symbol;Acc:MGI:1861601]
peak_13092	147429740	147431256	1517	-1.55183	2.31225e-18	4.50343e-16	chr5	147428161	147432161	ENSMUSG00000029647	72587	Pan3	PAN3 poly(A) specific ribonuclease subunit [Source:MGI Symbol;Acc:MGI:1919837]
peak_29849	23763538	23764519	982	-1.54671	6.24401e-28	4.77436e-25	chr13	23760386	23764386	ENSMUSG00000069265	360198	Hist1h3a	histone cluster 1 H3a [Source:MGI Symbol;Acc:MGI:2668828]
peak_29849	23763538	23764519	982	-1.54671	6.24401e-28	4.77436e-25	chr13	23761666	23765666	ENSMUSG00000049539	80838	Hist1h1a	histone cluster 1 H1a [Source:MGI Symbol;Acc:MGI:1931523]
peak_34480	97247095	97247452	358	-1.54082	0.00739204	0.0264166	chr15	97245107	97249107	ENSMUSG00000044250	239647	Pced1b	PC-esterase domain containing 1B [Source:MGI Symbol;Acc:MGI:2446270]
peak_34480	97247095	97247452	358	-1.54082	0.00739204	0.0264166	chr15	97245287	97249287	ENSMUSG00000048218	105827	Amigo2	adhesion molecule with Ig like domain 2 [Source:MGI Symbol;Acc:MGI:2145995]
peak_21060	55149254	55150369	1116	-1.53922	7.29888e-07	1.05191e-05	chr9	55146854	55150854	ENSMUSG00000032307	109161	Ube2q2	ubiquitin-conjugating enzyme E2Q family member 2 [Source:MGI Symbol;Acc:MGI:2388672]
peak_6544	62506572	62507347	776	-1.53901	9.87337e-10	3.13593e-08	chr3	62505004	62509004	ENSMUSG00000027770	72162	Dhx36	DEAH (Asp-Glu-Ala-His) box polypeptide 36 [Source:MGI Symbol;Acc:MGI:1919412]
peak_38407	53463719	53465153	1435	-1.53718	1.6047e-17	2.66097e-15	chr18	53461583	53465583	ENSMUSG00000069378	225518	Prdm6	PR domain containing 6 [Source:MGI Symbol;Acc:MGI:2684938]
peak_2289	182019538	182020523	986	-1.53639	2.67663e-09	7.61142e-08	chr1	182017990	182021990	ENSMUSG00000022995	13800	Enah	ENAH actin regulator [Source:MGI Symbol;Acc:MGI:108360]
peak_22145	114563930	114564453	524	-1.52991	0.00176313	0.00814771	chr9	114562369	114566369	ENSMUSG00000079259	636931	Trim71	tripartite motif-containing 71 [Source:MGI Symbol;Acc:MGI:2685973]
peak_35950	4995551	4996012	462	-1.52883	3.12816e-05	0.000275339	chr17	4992332	4996332	ENSMUSG00000069729	239985	Arid1b	AT rich interactive domain 1B (SWI-like) [Source:MGI Symbol;Acc:MGI:1926129]
peak_27230	102316584	102318385	1802	-1.52339	3.52123e-22	1.26427e-19	chr11	102317742	102321742	ENSMUSG00000020923	21429	Ubtf	upstream binding transcription factor RNA polymerase I [Source:MGI Symbol;Acc:MGI:98512]
peak_19051	72220885	72221382	498	-1.51879	5.82479e-07	8.64506e-06	chr8	72217730	72221730	ENSMUSG00000003039	67922	Fam32a	family with sequence similarity 32 member A [Source:MGI Symbol;Acc:MGI:1915172]
peak_13796	47453566	47455394	1829	-1.51686	3.67074e-21	1.14822e-18	chr6	47451398	47455398	ENSMUSG00000029686	26965	Cul1	cullin 1 [Source:MGI Symbol;Acc:MGI:1349658]
peak_6500	58416101	58417216	1116	-1.51227	4.6822e-10	1.61781e-08	chr3	58412715	58416715	ENSMUSG00000027806	72033	Tsc22d2	TSC22 domain family member 2 [Source:MGI Symbol;Acc:MGI:1919283]
peak_30241	51651435	51652054	620	-1.51188	1.83165e-10	7.05495e-09	chr13	51649697	51653697	ENSMUSG00000035139	75420	Secisbp2	SECIS binding protein 2 [Source:MGI Symbol;Acc:MGI:1922670]
peak_35922	97851220	97852096	877	-1.5087	1.24992e-06	1.67726e-05	chr16	97849850	97853850	ENSMUSG00000014039	114604	Prdm15	PR domain containing 15 [Source:MGI Symbol;Acc:MGI:1930121]
peak_39501	9978514	9978902	389	-1.50526	2.419e-07	4.02906e-06	chr19	9978598	9982598	ENSMUSG00000024661	14319	Fth1	ferritin heavy polypeptide 1 [Source:MGI Symbol;Acc:MGI:95588]
peak_34138	83148741	83150493	1753	-1.50505	3.9603e-43	6.54084e-40	chr15	83147384	83151384	ENSMUSG00000041815	73826	Poldip3	polymerase (DNA-directed) delta interacting protein 3 [Source:MGI Symbol;Acc:MGI:1921076]
peak_33938	79028294	79029046	753	-1.50288	2.86643e-15	3.10643e-13	chr15	79026450	79030450	ENSMUSG00000096210	14958	H1f0	H1 histone family member 0 [Source:MGI Symbol;Acc:MGI:95893]
peak_33938	79028294	79029046	753	-1.50288	2.86643e-15	3.10643e-13	chr15	79028874	79032874	ENSMUSG00000006378	26912	Gcat	glycine C-acetyltransferase (2-amino-3-ketobutyrate-coenzyme A ligase) [Source:MGI Symbol;Acc:MGI:1349389]
peak_33938	79028294	79029046	753	-1.50288	2.86643e-15	3.10643e-13	chr15	79028901	79032901	ENSMUSG00000116378	26912	Gcat	glycine C-acetyltransferase (2-amino-3-ketobutyrate-coenzyme A ligase) [Source:NCBI gene;Acc:26912]
peak_21022	52047681	52048979	1299	-1.5003	5.50401e-14	4.71495e-12	chr9	52045173	52049173	ENSMUSG00000032050	19684	Rdx	radixin [Source:MGI Symbol;Acc:MGI:97887]
peak_30893	103920173	103921950	1778	-1.49918	1.76249e-19	4.13485e-17	chr13	103918514	103922514	ENSMUSG00000021709	59079	Erbin	Erbb2 interacting protein [Source:MGI Symbol;Acc:MGI:1890169]
peak_8075	158036101	158036966	866	-1.49365	1.88535e-15	2.10965e-13	chr3	158034639	158038639	ENSMUSG00000055436	69207	Srsf11	serine/arginine-rich splicing factor 11 [Source:MGI Symbol;Acc:MGI:1916457]
peak_8075	158036101	158036966	866	-1.49365	1.88535e-15	2.10965e-13	chr3	158034662	158038662	ENSMUSG00000063052	67144	Lrrc40	leucine rich repeat containing 40 [Source:MGI Symbol;Acc:MGI:1914394]
peak_7774	132683614	132684663	1050	-1.49187	1.62447e-14	1.53489e-12	chr3	132682144	132686144	ENSMUSG00000028030	271981	Tbck	TBC1 domain containing kinase [Source:MGI Symbol;Acc:MGI:2445052]
peak_7774	132683614	132684663	1050	-1.49187	1.62447e-14	1.53489e-12	chr3	132682370	132686370	ENSMUSG00000028029	13722	Aimp1	aminoacyl tRNA synthetase complex-interacting multifunctional protein 1 [Source:MGI Symbol;Acc:MGI:102774]
peak_10869	28316565	28317508	944	-1.48454	2.99209e-18	5.7196e-16	chr5	28315121	28319121	ENSMUSG00000048271	381626	Rbm33	RNA binding motif protein 33 [Source:MGI Symbol;Acc:MGI:1919670]
peak_18361	18950093	18951269	1177	-1.4816	3.53117e-19	7.92403e-17	chr8	18948975	18952975	ENSMUSG00000039814	319581	Xkr5	X-linked Kx blood group related 5 [Source:MGI Symbol;Acc:MGI:2442327]
peak_4759	130283944	130284741	798	-1.48044	5.13268e-09	1.35852e-07	chr2	130282547	130286547	ENSMUSG00000027406	170718	Idh3b	isocitrate dehydrogenase 3 (NAD+) beta [Source:MGI Symbol;Acc:MGI:2158650]
peak_39144	82691418	82693549	2132	-1.4796	9.7477e-27	6.49165e-24	chr18	82690883	82694883	ENSMUSG00000041258	329002	Zfp236	zinc finger protein 236 [Source:MGI Symbol;Acc:MGI:1926950]
peak_7495	110249963	110251306	1344	-1.47402	3.43515e-16	4.32431e-14	chr3	110248998	110252998	ENSMUSG00000049300	99890	Prmt6	protein arginine N-methyltransferase 6 [Source:MGI Symbol;Acc:MGI:2139971]
peak_35389	37867888	37869034	1147	-1.47193	1.15461e-09	3.60532e-08	chr16	37866389	37870389	ENSMUSG00000034158	320184	Lrrc58	leucine rich repeat containing 58 [Source:MGI Symbol;Acc:MGI:2443542]
peak_1142	97660740	97662249	1510	-1.46798	4.39075e-19	9.69487e-17	chr1	97660074	97664074	ENSMUSG00000044768	52392	D1Ertd622e	DNA segment Chr 1 ERATO Doi 622 expressed [Source:MGI Symbol;Acc:MGI:1277184]
peak_30571	75707179	75708064	886	-1.46613	2.63555e-09	7.507e-08	chr13	75704757	75708757	ENSMUSG00000001542	192657	Ell2	elongation factor RNA polymerase II 2 [Source:MGI Symbol;Acc:MGI:2183438]
peak_7781	133091190	133092500	1311	-1.46532	8.87609e-23	3.42518e-20	chr3	133089840	133093840	ENSMUSG00000028016	71793	Ints12	integrator complex subunit 12 [Source:MGI Symbol;Acc:MGI:1919043]
peak_7781	133091190	133092500	1311	-1.46532	8.87609e-23	3.42518e-20	chr3	133090033	133094033	ENSMUSG00000028018	67553	Gstcd	glutathione S-transferase C-terminal domain containing [Source:MGI Symbol;Acc:MGI:1914803]
peak_41196	157598128	157598995	868	-1.46455	4.80791e-05	0.000397913	chrX	157596715	157600715	ENSMUSG00000046873	270669	Mbtps2	membrane-bound transcription factor peptidase site 2 [Source:MGI Symbol;Acc:MGI:2444506]
peak_14094	65042138	65043224	1087	-1.46329	2.16799e-12	1.34611e-10	chr6	65040583	65044583	ENSMUSG00000029920	13990	Smarcad1	SWI/SNF-related matrix-associated actin-dependent regulator of chromatin subfamily a containing DEAD/H box 1 [Source:MGI Symbol;Acc:MGI:95453]
peak_31909	58071929	58072220	292	-1.46245	0.0124034	0.0403637	chr14	58068547	58072547	ENSMUSG00000021974	14180	Fgf9	fibroblast growth factor 9 [Source:MGI Symbol;Acc:MGI:104723]
peak_15219	131387170	131388895	1726	-1.46244	3.71824e-15	3.94669e-13	chr6	131386476	131390476	ENSMUSG00000030189	56449	Ybx3	Y box protein 3 [Source:MGI Symbol;Acc:MGI:2137670]
peak_24656	121739531	121740555	1025	-1.46081	7.33915e-16	8.73295e-14	chr10	121737937	121741937	ENSMUSG00000053684	270802	BC048403	cDNA sequence BC048403 [Source:MGI Symbol;Acc:MGI:2670984]
peak_35605	64770490	64771453	964	-1.46043	5.61947e-12	3.18282e-10	chr16	64769161	64773161	ENSMUSG00000059920	67609	4930453N24Rik	RIKEN cDNA 4930453N24 gene [Source:MGI Symbol;Acc:MGI:1914859]
peak_15739	16816209	16817077	869	-1.45889	4.91673e-07	7.45818e-06	chr7	16814732	16818732	ENSMUSG00000048920	243853	Fkrp	fukutin related protein [Source:MGI Symbol;Acc:MGI:2447586]
peak_15739	16816209	16817077	869	-1.45889	4.91673e-07	7.45818e-06	chr7	16813889	16817889	ENSMUSG00000030374	97387	Strn4	striatin calmodulin binding protein 4 [Source:MGI Symbol;Acc:MGI:2142346]
peak_21645	81863539	81864002	464	-1.45348	0.00101648	0.00519181	chr9	81861670	81865670	ENSMUSG00000043289	75033	Mei4	meiotic double-stranded break formation protein 4 [Source:MGI Symbol;Acc:MGI:1922283]
peak_7220	100684340	100686329	1990	-1.45325	5.18594e-20	1.34671e-17	chr3	100683503	100687503	ENSMUSG00000008763	17156	Man1a2	mannosidase alpha class 1A member 2 [Source:MGI Symbol;Acc:MGI:104676]
peak_22253	120492376	120493291	916	-1.44659	2.30807e-05	0.000211402	chr9	120490232	120494232	ENSMUSG00000006941	68969	Eif1b	eukaryotic translation initiation factor 1B [Source:MGI Symbol;Acc:MGI:1916219]
peak_29923	31807016	31807269	254	-1.44624	0.00273127	0.0116859	chr13	31804633	31808633	ENSMUSG00000050295	17300	Foxc1	forkhead box C1 [Source:MGI Symbol;Acc:MGI:1347466]
peak_7735	129830696	129831676	981	-1.44468	9.34985e-12	4.96854e-10	chr3	129829396	129833396	ENSMUSG00000028010	68147	Gar1	GAR1 ribonucleoprotein [Source:MGI Symbol;Acc:MGI:1930948]
peak_16889	83882973	83885037	2065	-1.44372	3.40525e-13	2.52883e-11	chr7	83882305	83886305	ENSMUSG00000070462	80889	Tlnrd1	talin rod domain containing 1 [Source:MGI Symbol;Acc:MGI:1891420]
peak_16889	83882973	83885037	2065	-1.44372	3.40525e-13	2.52883e-11	chr7	83882466	83886466	ENSMUSG00000038503	67943	Mesd	mesoderm development LRP chaperone [Source:MGI Symbol;Acc:MGI:1891421]
peak_35573	57606463	57607329	867	-1.44151	2.22981e-06	2.78322e-05	chr16	57604864	57608864	ENSMUSG00000022748	66497	Cmss1	cms small ribosomal subunit 1 [Source:MGI Symbol;Acc:MGI:1913747]
peak_39192	84588557	84590501	1945	-1.43852	1.86815e-29	1.607e-26	chr18	84587725	84591725	ENSMUSG00000048410	240476	Zfp407	zinc finger protein 407 [Source:MGI Symbol;Acc:MGI:2685179]
peak_14758	106770251	106770544	294	-1.43846	0.00162931	0.00764308	chr6	106767120	106771120	ENSMUSG00000013736	70047	Trnt1	tRNA nucleotidyl transferase CCA-adding 1 [Source:MGI Symbol;Acc:MGI:1917297]
peak_19862	112010881	112012130	1250	-1.43214	3.67013e-13	2.70607e-11	chr8	112009323	112013323	ENSMUSG00000031948	85305	Kars	lysyl-tRNA synthetase [Source:MGI Symbol;Acc:MGI:1934754]
peak_19862	112010881	112012130	1250	-1.43214	3.67013e-13	2.70607e-11	chr8	112009398	112013398	ENSMUSG00000033430	57321	Terf2ip	telomeric repeat binding factor 2 interacting protein [Source:MGI Symbol;Acc:MGI:1929871]
peak_15400	140623226	140624373	1148	-1.43034	6.40425e-15	6.49371e-13	chr6	140620663	140624663	ENSMUSG00000030232	11569	Aebp2	AE binding protein 2 [Source:MGI Symbol;Acc:MGI:1338038]
peak_14523	90988446	90989265	820	-1.42738	9.44791e-09	2.33595e-07	chr6	90986685	90990685	ENSMUSG00000034312	232227	Iqsec1	IQ motif and Sec7 domain 1 [Source:MGI Symbol;Acc:MGI:1196356]
peak_34447	96284900	96287240	2341	-1.42564	1.15851e-35	1.44954e-32	chr15	96285518	96289518	ENSMUSG00000033237	77044	Arid2	AT rich interactive domain 2 (ARID RFX-like) [Source:MGI Symbol;Acc:MGI:1924294]
peak_28555	54695467	54699023	3557	-1.42489	1.23953e-65	6.39751e-62	chr12	54693897	54697897	ENSMUSG00000054302	66266	Eapp	E2F-associated phosphoprotein [Source:MGI Symbol;Acc:MGI:1913516]
peak_26183	70653833	70654622	790	-1.42471	2.83631e-09	8.02683e-08	chr11	70652644	70656644	ENSMUSG00000018293	18643	Pfn1	profilin 1 [Source:MGI Symbol;Acc:MGI:97549]
peak_22452	7955795	7956951	1157	-1.42397	3.44957e-19	7.86336e-17	chr10	7954230	7958230	ENSMUSG00000015755	68652	Tab2	TGF-beta activated kinase 1/MAP3K7 binding protein 2 [Source:MGI Symbol;Acc:MGI:1915902]
peak_38940	75000208	75001054	847	-1.42187	1.46505e-15	1.68033e-13	chr18	74996558	75000558	ENSMUSG00000062328	319195	Rpl17	ribosomal protein L17 [Source:MGI Symbol;Acc:MGI:2448270]
peak_11917	104458934	104460438	1505	-1.42025	1.69519e-14	1.59078e-12	chr5	104457450	104461450	ENSMUSG00000034462	18764	Pkd2	polycystic kidney disease 2 [Source:MGI Symbol;Acc:MGI:1099818]
peak_11836	100673804	100674362	559	-1.41971	2.33531e-08	5.22345e-07	chr5	100673140	100677140	ENSMUSG00000029319	71883	Coq2	coenzyme Q2 4-hydroxybenzoate polyprenyltransferase [Source:MGI Symbol;Acc:MGI:1919133]
peak_13062	146384919	146385702	784	-1.41658	5.09866e-15	5.24997e-13	chr5	146382985	146386985	ENSMUSG00000029636	245880	Wasf3	WAS protein family member 3 [Source:MGI Symbol;Acc:MGI:2658986]
peak_19860	111991895	111992598	704	-1.41501	4.24134e-08	8.71671e-07	chr8	111990302	111994302	ENSMUSG00000031949	30947	Adat1	adenosine deaminase tRNA-specific 1 [Source:MGI Symbol;Acc:MGI:1353631]
peak_15086	124964751	124965934	1184	-1.41446	1.09221e-17	1.87126e-15	chr6	124963538	124967538	ENSMUSG00000030127	26894	Cops7a	COP9 signalosome subunit 7A [Source:MGI Symbol;Acc:MGI:1349400]
peak_7121	96247061	96247766	706	-1.41411	1.86441e-10	7.15442e-09	chr3	96243497	96247497	ENSMUSG00000064220	15267	Hist2h2aa1	histone cluster 2 H2aa1 [Source:MGI Symbol;Acc:MGI:96097]
peak_7121	96247061	96247766	706	-1.41411	1.86441e-10	7.15442e-09	chr3	96244685	96248685	ENSMUSG00000093769	15077	Hist2h3c1	histone cluster 2 H3c1 [Source:MGI Symbol;Acc:MGI:2448355]
peak_2136	175880314	175881191	878	-1.41236	2.77717e-11	1.30335e-09	chr1	175878581	175882581	ENSMUSG00000039748	26909	Exo1	exonuclease 1 [Source:MGI Symbol;Acc:MGI:1349427]
peak_15215	131292987	131293568	582	-1.41214	0.000868027	0.00455469	chr6	131291244	131295244	ENSMUSG00000030188	66441	Magohb	mago homolog B exon junction complex core component [Source:MGI Symbol;Acc:MGI:1913691]
peak_13056	146230727	146231880	1154	-1.41185	4.64868e-16	5.74683e-14	chr5	146229230	146233230	ENSMUSG00000029635	264064	Cdk8	cyclin-dependent kinase 8 [Source:MGI Symbol;Acc:MGI:1196224]
peak_35977	5840829	5841876	1048	-1.40953	2.94644e-08	6.35625e-07	chr17	5839329	5843329	ENSMUSG00000002365	66616	Snx9	sorting nexin 9 [Source:MGI Symbol;Acc:MGI:1913866]
peak_7293	103057975	103058979	1005	-1.40627	1.36509e-11	6.91588e-10	chr3	103056285	103060285	ENSMUSG00000027852	18176	Nras	neuroblastoma ras oncogene [Source:MGI Symbol;Acc:MGI:97376]
peak_10489	154011230	154012158	929	-1.40613	2.5461e-06	3.11677e-05	chr4	154009731	154013731	ENSMUSG00000029028	72946	Lrrc47	leucine rich repeat containing 47 [Source:MGI Symbol;Acc:MGI:1920196]
peak_6995	92080589	92081998	1410	-1.40197	4.80987e-08	9.74005e-07	chr3	92081142	92085142	ENSMUSG00000043165	16939	Lor	loricrin [Source:MGI Symbol;Acc:MGI:96816]
peak_2619	4717598	4718247	650	-1.39822	0.0013602	0.00660115	chr2	4715831	4719831	ENSMUSG00000048186	209645	Bend7	BEN domain containing 7 [Source:MGI Symbol;Acc:MGI:2443100]
peak_12020	110269237	110269993	757	-1.39749	6.16425e-07	9.09981e-06	chr5	110267913	110271913	ENSMUSG00000029500	72542	Pgam5	phosphoglycerate mutase family member 5 [Source:MGI Symbol;Acc:MGI:1919792]
peak_37831	16808093	16809844	1752	-1.39627	5.33308e-33	5.79481e-30	chr18	16807246	16811246	ENSMUSG00000024304	12558	Cdh2	cadherin 2 [Source:MGI Symbol;Acc:MGI:88355]
peak_4628	125123089	125123877	789	-1.396	3.95114e-09	1.08041e-07	chr2	125121661	125125661	ENSMUSG00000027201	17876	Myef2	myelin basic protein expression factor 2 repressor [Source:MGI Symbol;Acc:MGI:104592]
peak_40800	89409261	89409828	568	-1.39449	4.299e-06	4.93071e-05	chrX	89407689	89411689	ENSMUSG00000035395	18630	Pet2	plasmacytoma expressed transcript 2 [Source:MGI Symbol;Acc:MGI:101758]
peak_15225	133104975	133105978	1004	-1.39169	2.00275e-17	3.25565e-15	chr6	133102909	133106909	ENSMUSG00000072704	381820	Smim10l1	small integral membrane protein 10 like 1 [Source:MGI Symbol;Acc:MGI:1914379]
peak_22866	37136836	37137321	486	-1.38964	2.03396e-13	1.57565e-11	chr10	37136920	37140920	ENSMUSG00000069662	17118	Marcks	myristoylated alanine rich protein kinase C substrate [Source:MGI Symbol;Acc:MGI:96907]
peak_37757	11052412	11052728	317	-1.38822	0.0137094	0.0436471	chr18	11050064	11054064	ENSMUSG00000005836	14465	Gata6	GATA binding protein 6 [Source:MGI Symbol;Acc:MGI:107516]
peak_21363	65194773	65196974	2202	-1.38517	3.17479e-58	1.09239e-54	chr9	65193353	65197353	ENSMUSG00000032392	214424	Parp16	poly (ADP-ribose) polymerase family member 16 [Source:MGI Symbol;Acc:MGI:2446133]
peak_1325	130716896	130717781	886	-1.38469	1.76748e-10	6.83327e-09	chr1	130715327	130719327	ENSMUSG00000046404	226418	Yod1	YOD1 deubiquitinase [Source:MGI Symbol;Acc:MGI:2442596]
peak_27374	106159782	106160955	1174	-1.38105	4.60955e-10	1.59538e-08	chr11	106158860	106162860	ENSMUSG00000040699	67803	Limd2	LIM domain containing 2 [Source:MGI Symbol;Acc:MGI:1915053]
peak_8067	157533866	157535157	1292	-1.38041	5.51148e-23	2.20941e-20	chr3	157532160	157536160	ENSMUSG00000028180	53861	Zranb2	zinc finger RAN-binding domain containing 2 [Source:MGI Symbol;Acc:MGI:1858211]
peak_25191	21238631	21239701	1071	-1.37974	1.18644e-08	2.86816e-07	chr11	21237281	21241281	ENSMUSG00000020128	245944	Vps54	VPS54 GARP complex subunit [Source:MGI Symbol;Acc:MGI:2178798]
peak_29772	21402368	21402796	429	-1.37757	0.00139401	0.00672966	chr13	21400755	21404755	ENSMUSG00000021327	72739	Zkscan3	zinc finger with KRAB and SCAN domains 3 [Source:MGI Symbol;Acc:MGI:1919989]
peak_6031	18054106	18056102	1997	-1.37749	3.22563e-17	5.06411e-15	chr3	18052174	18056174	ENSMUSG00000025128	59058	Bhlhe22	basic helix-loop-helix family member e22 [Source:MGI Symbol;Acc:MGI:1930001]
peak_2174	178405494	178406897	1404	-1.37657	1.0283e-11	5.395e-10	chr1	178404085	178408085	ENSMUSG00000026495	68226	Efcab2	EF-hand calcium binding domain 2 [Source:MGI Symbol;Acc:MGI:1915476]
peak_29245	101082905	101084492	1588	-1.3765	9.68716e-17	1.35129e-14	chr12	101081702	101085702	ENSMUSG00000041846	68734	Ppp4r3a	protein phosphatase 4 regulatory subunit 3A [Source:MGI Symbol;Acc:MGI:1915984]
peak_11826	100038471	100040401	1931	-1.37494	2.97267e-34	3.5069e-31	chr5	100037664	100041664	ENSMUSG00000029328	50926	Hnrnpdl	heterogeneous nuclear ribonucleoprotein D-like [Source:MGI Symbol;Acc:MGI:1355299]
peak_11826	100038471	100040401	1931	-1.37494	2.97267e-34	3.5069e-31	chr5	100037985	100041985	ENSMUSG00000029326	67870	Enoph1	enolase-phosphatase 1 [Source:MGI Symbol;Acc:MGI:1915120]
peak_20450	15045025	15045542	518	-1.37423	0.00937616	0.0321298	chr9	15043478	15047478	ENSMUSG00000031934	55991	Panx1	pannexin 1 [Source:MGI Symbol;Acc:MGI:1860055]
peak_32359	104522010	104523022	1013	-1.37228	5.00938e-07	7.58757e-06	chr14	104520645	104524645	ENSMUSG00000022120	72486	Rnf219	ring finger protein 219 [Source:MGI Symbol;Acc:MGI:1919736]
peak_11190	38684171	38685058	888	-1.37036	1.15757e-11	5.98949e-10	chr5	38682826	38686826	ENSMUSG00000046572	100515	Zfp518b	zinc finger protein 518B [Source:MGI Symbol;Acc:MGI:2140750]
peak_41050	134541258	134542137	880	-1.36812	1.99793e-06	2.53715e-05	chrX	134539865	134543865	ENSMUSG00000048007	30058	Timm8a1	translocase of inner mitochondrial membrane 8A1 [Source:MGI Symbol;Acc:MGI:1353433]
peak_28482	51828831	51830317	1487	-1.36663	2.72874e-14	2.47625e-12	chr12	51827536	51831536	ENSMUSG00000035247	207304	Hectd1	HECT domain E3 ubiquitin protein ligase 1 [Source:MGI Symbol;Acc:MGI:2384768]
peak_18241	11007130	11007425	296	-1.36466	1.49421e-05	0.000145831	chr8	11006458	11010458	ENSMUSG00000038894	384783	Irs2	insulin receptor substrate 2 [Source:MGI Symbol;Acc:MGI:109334]
peak_35147	23127519	23128345	827	-1.36465	9.08468e-11	3.80432e-09	chr16	23125737	23129737	ENSMUSG00000022881	106344	Rfc4	replication factor C (activator 1) 4 [Source:MGI Symbol;Acc:MGI:2146571]
peak_7727	129533682	129534407	726	-1.36432	1.03662e-08	2.53415e-07	chr3	129530355	129534355	ENSMUSG00000041220	170439	Elovl6	ELOVL family member 6 elongation of long chain fatty acids (yeast) [Source:MGI Symbol;Acc:MGI:2156528]
peak_37213	65782041	65783985	1945	-1.36379	1.59397e-17	2.65383e-15	chr17	65780573	65784573	ENSMUSG00000061950	70351	Ppp4r1	protein phosphatase 4 regulatory subunit 1 [Source:MGI Symbol;Acc:MGI:1917601]
peak_5961	5219494	5219812	319	-1.36332	0.0153476	0.0477437	chr3	5216526	5220526	ENSMUSG00000025255	80892	Zfhx4	zinc finger homeodomain 4 [Source:MGI Symbol;Acc:MGI:2137668]
peak_34383	93397935	93399186	1252	-1.36174	2.52985e-11	1.19791e-09	chr15	93396334	93400334	ENSMUSG00000022635	67197	Zcrb1	zinc finger CCHC-type and RNA binding motif 1 [Source:MGI Symbol;Acc:MGI:1914447]
peak_34383	93397935	93399186	1252	-1.36174	2.52985e-11	1.19791e-09	chr15	93396350	93400350	ENSMUSG00000036167	223828	Pphln1	periphilin 1 [Source:MGI Symbol;Acc:MGI:1917029]
peak_33859	77956346	77957182	837	-1.36167	8.8759e-11	3.72445e-09	chr15	77954722	77958722	ENSMUSG00000016552	239554	Foxred2	FAD-dependent oxidoreductase domain containing 2 [Source:MGI Symbol;Acc:MGI:106315]
peak_38324	46741332	46742521	1190	-1.36135	1.16102e-15	1.35038e-13	chr18	46739580	46743580	ENSMUSG00000032905	67526	Atg12	autophagy related 12 [Source:MGI Symbol;Acc:MGI:1914776]
peak_38324	46741332	46742521	1190	-1.36135	1.16102e-15	1.35038e-13	chr18	46739876	46743876	ENSMUSG00000024480	11777	Ap3s1	adaptor-related protein complex 3 sigma 1 subunit [Source:MGI Symbol;Acc:MGI:1337062]
peak_37895	24204955	24206460	1506	-1.35673	5.85717e-18	1.06071e-15	chr18	24203344	24207344	ENSMUSG00000000420	14423	Galnt1	polypeptide N-acetylgalactosaminyltransferase 1 [Source:MGI Symbol;Acc:MGI:894693]
peak_8938	81442199	81442886	688	-1.35505	0.00124575	0.00614685	chr4	81440815	81444815	ENSMUSG00000028402	17475	Mpdz	multiple PDZ domain protein [Source:MGI Symbol;Acc:MGI:1343489]
peak_36857	43669251	43669593	343	-1.35419	3.30239e-06	3.90256e-05	chr17	43665425	43669425	ENSMUSG00000023963	56050	Cyp39a1	cytochrome P450 family 39 subfamily a polypeptide 1 [Source:MGI Symbol;Acc:MGI:1927096]
peak_37726	7868482	7869703	1222	-1.35408	2.08136e-17	3.37017e-15	chr18	7866832	7870832	ENSMUSG00000024283	225131	Wac	WW domain containing adaptor with coiled-coil [Source:MGI Symbol;Acc:MGI:2387357]
peak_38867	70471877	70473260	1384	-1.3524	1.41455e-23	6.14808e-21	chr18	70470509	70474509	ENSMUSG00000044906	269033	4930503L19Rik	RIKEN cDNA 4930503L19 gene [Source:MGI Symbol;Acc:MGI:1922045]
peak_38867	70471877	70473260	1384	-1.3524	1.41455e-23	6.14808e-21	chr18	70470454	70474454	ENSMUSG00000079608	170461	Stard6	StAR-related lipid transfer (START) domain containing 6 [Source:MGI Symbol;Acc:MGI:2156774]
peak_17521	119720239	119721209	971	-1.35091	5.06913e-09	1.34601e-07	chr7	119718798	119722798	ENSMUSG00000030942	233802	Thumpd1	THUMP domain containing 1 [Source:MGI Symbol;Acc:MGI:2444479]
peak_854	84838787	84840578	1792	-1.3473	2.93255e-18	5.63186e-16	chr1	84837841	84841841	ENSMUSG00000073633	66153	Fbxo36	F-box protein 36 [Source:MGI Symbol;Acc:MGI:1289192]
peak_854	84838787	84840578	1792	-1.3473	2.93255e-18	5.63186e-16	chr1	84838516	84842516	ENSMUSG00000026219	14897	Trip12	thyroid hormone receptor interactor 12 [Source:MGI Symbol;Acc:MGI:1309481]
peak_28342	32378558	32379735	1178	-1.34691	1.62121e-08	3.79048e-07	chr12	32376704	32380704	ENSMUSG00000090946	72123	Ccdc71l	coiled-coil domain containing 71 like [Source:MGI Symbol;Acc:MGI:1919373]
peak_5917	180588929	180590035	1107	-1.34638	1.46561e-16	1.9946e-14	chr2	180587245	180591245	ENSMUSG00000049401	72075	Ogfr	opioid growth factor receptor [Source:MGI Symbol;Acc:MGI:1919325]
peak_2178	178530518	178530916	399	-1.34481	0.000865665	0.00454345	chr1	178527125	178531125	ENSMUSG00000026494	269152	Kif26b	kinesin family member 26B [Source:MGI Symbol;Acc:MGI:2447076]
peak_41038	129749555	129750327	773	-1.3433	2.15874e-06	2.70763e-05	chrX	129747742	129751742	ENSMUSG00000034480	54004	Diaph2	diaphanous related formin 2 [Source:MGI Symbol;Acc:MGI:1858500]
peak_21537	73039235	73039907	673	-1.34295	8.56464e-06	9.03511e-05	chr9	73037718	73041718	ENSMUSG00000098332	66364	2310009A05Rik	RIKEN cDNA 2310009A05 gene [Source:MGI Symbol;Acc:MGI:1913614]
peak_21537	73039235	73039907	673	-1.34295	8.56464e-06	9.03511e-05	chr9	73038378	73042378	ENSMUSG00000079469	55981	Pigb	phosphatidylinositol glycan anchor biosynthesis class B [Source:MGI Symbol;Acc:MGI:1891825]
peak_18053	142532875	142533832	958	-1.34157	1.70743e-12	1.09642e-10	chr7	142530686	142534686	ENSMUSG00000037772	19935	Mrpl23	mitochondrial ribosomal protein L23 [Source:MGI Symbol;Acc:MGI:1196612]
peak_41281	168673257	168674673	1417	-1.34086	1.05928e-34	1.2864e-31	chrX	168671898	168675898	ENSMUSG00000031358	17692	Msl3	MSL complex subunit 3 [Source:MGI Symbol;Acc:MGI:1341851]
peak_8006	152209787	152211255	1469	-1.34031	6.18509e-30	5.43367e-27	chr3	152208302	152212302	ENSMUSG00000028035	67035	Dnajb4	DnaJ heat shock protein family (Hsp40) member B4 [Source:MGI Symbol;Acc:MGI:1914285]
peak_8006	152209787	152211255	1469	-1.34031	6.18509e-30	5.43367e-27	chr3	152208422	152212422	ENSMUSG00000028034	51886	Fubp1	far upstream element (FUSE) binding protein 1 [Source:MGI Symbol;Acc:MGI:1196294]
peak_11982	107900250	107901272	1023	-1.33627	1.39454e-11	7.0392e-10	chr5	107898502	107902502	ENSMUSG00000058558	100503670	Rpl5	ribosomal protein L5 [Source:MGI Symbol;Acc:MGI:102854]
peak_29318	104864579	104865362	784	-1.33375	0.00125277	0.0061712	chr12	104863076	104867076	ENSMUSG00000021097	94040	Clmn	calmin [Source:MGI Symbol;Acc:MGI:2136957]
peak_35730	87454736	87455584	849	-1.33014	9.96732e-09	2.44534e-07	chr16	87452703	87456703	ENSMUSG00000025616	74112	Usp16	ubiquitin specific peptidase 16 [Source:MGI Symbol;Acc:MGI:1921362]
peak_8090	3835135	3836028	894	-1.3294	1.83265e-16	2.44097e-14	chr4	3833665	3837665	ENSMUSG00000028234	67427	Rps20	ribosomal protein S20 [Source:MGI Symbol;Acc:MGI:1914677]
peak_2079	171345380	171346204	825	-1.32856	8.51068e-07	1.20221e-05	chr1	171343646	171347646	ENSMUSG00000013997	27045	Nit1	nitrilase 1 [Source:MGI Symbol;Acc:MGI:1350916]
peak_2079	171345380	171346204	825	-1.32856	8.51068e-07	1.20221e-05	chr1	171343670	171347670	ENSMUSG00000006412	18637	Pfdn2	prefoldin 2 [Source:MGI Symbol;Acc:MGI:1276111]
peak_30013	38036832	38037629	798	-1.32745	1.98634e-07	3.38071e-06	chr13	38034995	38038995	ENSMUSG00000021428	71340	Riok1	RIO kinase 1 [Source:MGI Symbol;Acc:MGI:1918590]
peak_30013	38036832	38037629	798	-1.32745	1.98634e-07	3.38071e-06	chr13	38035069	38039069	ENSMUSG00000044566	71213	Cage1	cancer antigen 1 [Source:MGI Symbol;Acc:MGI:1918463]
peak_38387	52768248	52768941	694	-1.32605	0.00036053	0.00217859	chr18	52765709	52769709	ENSMUSG00000024534	67847	Sncaip	synuclein alpha interacting protein (synphilin) [Source:MGI Symbol;Acc:MGI:1915097]
peak_5989	9251171	9251443	273	-1.32398	0.0100432	0.0339403	chr3	9248602	9252602	ENSMUSG00000069114	229055	Zbtb10	zinc finger and BTB domain containing 10 [Source:MGI Symbol;Acc:MGI:2139883]
peak_40087	45748646	45749824	1179	-1.32295	2.19068e-08	4.9482e-07	chr19	45747591	45751591	ENSMUSG00000056209	18150	Npm3	nucleoplasmin 3 [Source:MGI Symbol;Acc:MGI:894653]
peak_12995	143328857	143329529	673	-1.32264	0.000186338	0.00125315	chr5	143327256	143331256	ENSMUSG00000001844	72881	Zdhhc4	zinc finger DHHC domain containing 4 [Source:MGI Symbol;Acc:MGI:1920131]
peak_10661	9161017	9162137	1121	-1.32073	8.37066e-17	1.17961e-14	chr5	9159776	9163776	ENSMUSG00000042508	23857	Dmtf1	cyclin D binding myb-like transcription factor 1 [Source:MGI Symbol;Acc:MGI:1344415]
peak_34991	17124166	17124505	340	-1.32042	0.00322227	0.0133925	chr16	17123167	17127167	ENSMUSG00000049916	70458	2610318N02Rik	RIKEN cDNA 2610318N02 gene [Source:MGI Symbol;Acc:MGI:1917708]
peak_37741	9957642	9958599	958	-1.31805	1.37124e-16	1.88102e-14	chr18	9955906	9959906	ENSMUSG00000024287	225160	Thoc1	THO complex 1 [Source:MGI Symbol;Acc:MGI:1919668]
peak_15367	137734742	137735585	844	-1.31658	4.76368e-14	4.14963e-12	chr6	137733078	137737078	ENSMUSG00000030224	20901	Strap	serine/threonine kinase receptor associated protein [Source:MGI Symbol;Acc:MGI:1329037]
peak_22925	40257516	40260438	2923	-1.3141	1.35716e-52	3.11317e-49	chr10	40256108	40260108	ENSMUSG00000019837	67371	Gtf3c6	general transcription factor IIIC polypeptide 6 alpha [Source:MGI Symbol;Acc:MGI:1914621]
peak_21627	79718530	79718820	291	-1.31211	0.0023099	0.0101734	chr9	79716831	79720831	ENSMUSG00000032332	12816	Col12a1	collagen type XII alpha 1 [Source:MGI Symbol;Acc:MGI:88448]
peak_15420	142386548	142387823	1276	-1.31176	4.77469e-14	4.15046e-12	chr6	142385087	142389087	ENSMUSG00000030243	19691	Recql	RecQ protein-like [Source:MGI Symbol;Acc:MGI:103021]
peak_15420	142386548	142387823	1276	-1.31176	4.77469e-14	4.15046e-12	chr6	142385221	142389221	ENSMUSG00000030245	66964	Golt1b	golgi transport 1B [Source:MGI Symbol;Acc:MGI:1914214]
peak_24044	88146547	88147216	670	-1.30958	1.05741e-11	5.53366e-10	chr10	88144941	88148941	ENSMUSG00000035365	75317	Parpbp	PARP1 binding protein [Source:MGI Symbol;Acc:MGI:1922567]
peak_24044	88146547	88147216	670	-1.30958	1.05741e-11	5.53366e-10	chr10	88144992	88148992	ENSMUSG00000035351	69736	Nup37	nucleoporin 37 [Source:MGI Symbol;Acc:MGI:1919964]
peak_4346	109890393	109891418	1026	-1.30822	2.46747e-13	1.87283e-11	chr2	109888853	109892853	ENSMUSG00000027162	22343	Lin7c	lin-7 homolog C (C. elegans) [Source:MGI Symbol;Acc:MGI:1330839]
peak_16507	56241730	56242539	810	-1.30647	3.01727e-05	0.000266774	chr7	56237760	56241760	ENSMUSG00000030450	18431	Oca2	oculocutaneous albinism II [Source:MGI Symbol;Acc:MGI:97454]
peak_11958	106695879	106697144	1266	-1.30598	4.31331e-16	5.38056e-14	chr5	106695287	106699287	ENSMUSG00000049606	52397	Zfp644	zinc finger protein 644 [Source:MGI Symbol;Acc:MGI:1277212]
peak_29842	23738744	23740091	1348	-1.30402	2.53036e-09	7.24037e-08	chr13	23736808	23740808	ENSMUSG00000036181	50708	Hist1h1c	histone cluster 1 H1c [Source:MGI Symbol;Acc:MGI:1931526]
peak_7855	139074446	139076197	1752	-1.30116	1.03334e-19	2.55487e-17	chr3	139073201	139077201	ENSMUSG00000028149	229877	Rap1gds1	RAP1 GTP-GDP dissociation stimulator 1 [Source:MGI Symbol;Acc:MGI:2385189]
peak_6499	58414053	58415655	1603	-1.29957	2.2166e-14	2.04293e-12	chr3	58412715	58416715	ENSMUSG00000027806	72033	Tsc22d2	TSC22 domain family member 2 [Source:MGI Symbol;Acc:MGI:1919283]
peak_24735	126979852	126980098	247	-1.29876	8.88578e-05	0.000673941	chr10	126976717	126980717	ENSMUSG00000078429	52468	Ctdsp2	CTD (carboxy-terminal domain RNA polymerase II polypeptide A) small phosphatase 2 [Source:MGI Symbol;Acc:MGI:1098748]
peak_11704	90365243	90367074	1832	-1.29854	8.98327e-26	5.45469e-23	chr5	90364577	90368577	ENSMUSG00000055204	81702	Ankrd17	ankyrin repeat domain 17 [Source:MGI Symbol;Acc:MGI:1932101]
peak_8783	58911752	58913029	1278	-1.29705	1.79685e-11	8.7594e-10	chr4	58910749	58914749	ENSMUSG00000050812	230249	Ecpas	Ecm29 proteasome adaptor and scaffold [Source:MGI Symbol;Acc:MGI:2140220]
peak_6640	69044297	69045349	1053	-1.29473	4.07462e-18	7.64732e-16	chr3	69042755	69046755	ENSMUSG00000034317	66949	Trim59	tripartite motif-containing 59 [Source:MGI Symbol;Acc:MGI:1914199]
peak_11860	102069116	102070662	1547	-1.29395	1.28954e-13	1.03995e-11	chr5	102067921	102071921	ENSMUSG00000043940	72145	Wdfy3	WD repeat and FYVE domain containing 3 [Source:MGI Symbol;Acc:MGI:1096875]
peak_34277	88733067	88734550	1484	-1.29237	2.24907e-10	8.44217e-09	chr15	88732233	88736233	ENSMUSG00000022387	223770	Brd1	bromodomain containing 1 [Source:MGI Symbol;Acc:MGI:1924161]
peak_32450	119098894	119099863	970	-1.2923	2.04458e-08	4.65898e-07	chr14	119097430	119101430	ENSMUSG00000042104	66435	Uggt2	UDP-glucose glycoprotein glucosyltransferase 2 [Source:MGI Symbol;Acc:MGI:1913685]
peak_29407	109067462	109068322	861	-1.29193	1.49341e-07	2.62955e-06	chr12	109066217	109070217	ENSMUSG00000040867	380785	Begain	brain-enriched guanylate kinase-associated [Source:MGI Symbol;Acc:MGI:3044626]
peak_8408	40970654	40971677	1024	-1.29096	2.38878e-15	2.60245e-13	chr4	40968906	40972906	ENSMUSG00000028423	74164	Nfx1	nuclear transcription factor X-box binding 1 [Source:MGI Symbol;Acc:MGI:1921414]
peak_465	57406175	57407095	921	-1.29018	7.25471e-08	1.39714e-06	chr1	57405101	57409101	ENSMUSG00000048495	68736	Tyw5	tRNA-yW synthesizing protein 5 [Source:MGI Symbol;Acc:MGI:1915986]
peak_465	57406175	57407095	921	-1.29018	7.25471e-08	1.39714e-06	chr1	57404328	57408328	ENSMUSG00000025971	68115	Maip1	matrix AAA peptidase interacting protein 1 [Source:MGI Symbol;Acc:MGI:1915365]
peak_32437	118705823	118706554	732	-1.28966	3.07218e-09	8.61171e-08	chr14	118704219	118708219	ENSMUSG00000032849	239273	Abcc4	ATP-binding cassette sub-family C (CFTR/MRP) member 4 [Source:MGI Symbol;Acc:MGI:2443111]
peak_3733	69722412	69723658	1247	-1.28962	1.51526e-09	4.59361e-08	chr2	69720545	69724545	ENSMUSG00000042133	228005	Ppig	peptidyl-prolyl isomerase G (cyclophilin G) [Source:MGI Symbol;Acc:MGI:2445173]
peak_40835	94122020	94123570	1551	-1.28824	3.7215e-19	8.30598e-17	chrX	94121702	94125702	ENSMUSG00000079509	22764	Zfx	zinc finger protein X-linked [Source:MGI Symbol;Acc:MGI:99211]
peak_21816	98955344	98957379	2036	-1.28776	5.36754e-12	3.06113e-10	chr9	98953288	98957288	ENSMUSG00000050397	26927	Foxl2	forkhead box L2 [Source:MGI Symbol;Acc:MGI:1349428]
peak_2394	185362473	185363973	1501	-1.28764	5.51545e-22	1.85596e-19	chr1	185361044	185365044	ENSMUSG00000026615	107508	Eprs	glutamyl-prolyl-tRNA synthetase [Source:MGI Symbol;Acc:MGI:97838]
peak_35606	64851256	64852460	1205	-1.28651	9.08465e-25	4.57446e-22	chr16	64849652	64853652	ENSMUSG00000047141	72020	Zfp654	zinc finger protein 654 [Source:MGI Symbol;Acc:MGI:1919270]
peak_35606	64851256	64852460	1205	-1.28651	9.08465e-25	4.57446e-22	chr16	64849996	64853996	ENSMUSG00000054604	106143	Cggbp1	CGG triplet repeat binding protein 1 [Source:MGI Symbol;Acc:MGI:2146370]
peak_19575	95488565	95489276	712	-1.28617	9.55272e-07	1.32895e-05	chr8	95488039	95492039	ENSMUSG00000046707	13000	Csnk2a2	casein kinase 2 alpha prime polypeptide [Source:MGI Symbol;Acc:MGI:88547]
peak_2171	178336261	178338404	2144	-1.28463	5.65167e-23	2.24382e-20	chr1	178335797	178339797	ENSMUSG00000039630	51810	Hnrnpu	heterogeneous nuclear ribonucleoprotein U [Source:MGI Symbol;Acc:MGI:1858195]
peak_15674	12834384	12835472	1089	-1.28449	1.39252e-13	1.11862e-11	chr7	12832761	12836761	ENSMUSG00000058638	65020	Zfp110	zinc finger protein 110 [Source:MGI Symbol;Acc:MGI:1890378]
peak_5898	180041878	180043395	1518	-1.28361	6.31199e-17	9.11266e-15	chr2	180040433	180044433	ENSMUSG00000027566	26444	Psma7	proteasome (prosome macropain) subunit alpha type 7 [Source:MGI Symbol;Acc:MGI:1347070]
peak_5898	180041878	180043395	1518	-1.28361	6.31199e-17	9.11266e-15	chr2	180040509	180044509	ENSMUSG00000039086	269397	Ss18l1	SS18 nBAF chromatin remodeling complex subunit like 1 [Source:MGI Symbol;Acc:MGI:2444061]
peak_5692	168206685	168207644	960	-1.28032	9.36058e-19	1.97193e-16	chr2	168205112	168209112	ENSMUSG00000051149	11538	Adnp	activity-dependent neuroprotective protein [Source:MGI Symbol;Acc:MGI:1338758]
peak_19945	119446399	119446831	433	-1.27825	0.00599744	0.0223417	chr8	119444719	119448719	ENSMUSG00000031837	117148	Necab2	N-terminal EF-hand calcium binding protein 2 [Source:MGI Symbol;Acc:MGI:2152211]
peak_36976	47368809	47369282	474	-1.27824	6.71051e-05	0.000530697	chr17	47366887	47370887	ENSMUSG00000034729	64657	Mrps10	mitochondrial ribosomal protein S10 [Source:MGI Symbol;Acc:MGI:1928139]
peak_20869	44334302	44335694	1393	-1.27792	3.66103e-33	4.199e-30	chr9	44332694	44336694	ENSMUSG00000049932	15270	H2afx	H2A histone family member X [Source:MGI Symbol;Acc:MGI:102688]
peak_29745	17943522	17944667	1146	-1.27609	1.33467e-08	3.191e-07	chr13	17942239	17946239	ENSMUSG00000008859	56044	Rala	v-ral simian leukemia viral oncogene A (ras related) [Source:MGI Symbol;Acc:MGI:1927243]
peak_25030	6625686	6626668	983	-1.27561	2.50487e-13	1.89425e-11	chr11	6624067	6628067	ENSMUSG00000000384	21379	Tbrg4	transforming growth factor beta regulated gene 4 [Source:MGI Symbol;Acc:MGI:1100868]
peak_40622	51017933	51019064	1132	-1.27539	5.06127e-06	5.70827e-05	chrX	51016018	51020018	ENSMUSG00000050029	72065	Rap2c	RAP2C member of RAS oncogene family [Source:MGI Symbol;Acc:MGI:1919315]
peak_37109	56611882	56612333	452	-1.27477	1.91449e-11	9.25637e-10	chr17	56611416	56615416	ENSMUSG00000057863	54217	Rpl36	ribosomal protein L36 [Source:MGI Symbol;Acc:MGI:1860603]
peak_35636	76372102	76374048	1947	-1.27469	4.54381e-20	1.19499e-17	chr16	76371827	76375827	ENSMUSG00000048490	268903	Nrip1	nuclear receptor interacting protein 1 [Source:MGI Symbol;Acc:MGI:1315213]
peak_39097	80985761	80987362	1602	-1.2744	1.15568e-23	5.07639e-21	chr18	80984771	80988771	ENSMUSG00000024565	20689	Sall3	spalt like transcription factor 3 [Source:MGI Symbol;Acc:MGI:109295]
peak_20326	126945042	126946239	1198	-1.27437	3.71852e-13	2.73686e-11	chr8	126943844	126947844	ENSMUSG00000093904	67952	Tomm20	translocase of outer mitochondrial membrane 20 [Source:MGI Symbol;Acc:MGI:1915202]
peak_33364	57695418	57696170	753	-1.27393	4.06392e-08	8.39415e-07	chr15	57692665	57696665	ENSMUSG00000071757	387609	Zhx2	zinc fingers and homeoboxes 2 [Source:MGI Symbol;Acc:MGI:2683087]
peak_11085	35574683	35575460	778	-1.27325	2.68578e-08	5.88619e-07	chr5	35573070	35577070	ENSMUSG00000029097	78890	Trmt44	tRNA methyltransferase 44 [Source:MGI Symbol;Acc:MGI:1926140]
peak_26523	83175130	83175746	617	-1.27302	0.00343112	0.0140854	chr11	83173186	83177186	ENSMUSG00000000204	20558	Slfn4	schlafen 4 [Source:MGI Symbol;Acc:MGI:1329010]
peak_19482	94011597	94012882	1286	-1.27285	4.60488e-13	3.29524e-11	chr8	94010842	94014842	ENSMUSG00000031751	23802	Amfr	autocrine motility factor receptor [Source:MGI Symbol;Acc:MGI:1345634]
peak_18818	61223709	61224846	1138	-1.27219	3.23203e-15	3.49347e-13	chr8	61221872	61225872	ENSMUSG00000031642	59009	Sh3rf1	SH3 domain containing ring finger 1 [Source:MGI Symbol;Acc:MGI:1913066]
peak_11942	105699612	105700788	1177	-1.27129	1.08175e-14	1.05095e-12	chr5	105697969	105701969	ENSMUSG00000046079	231549	Lrrc8d	leucine rich repeat containing 8D [Source:MGI Symbol;Acc:MGI:1922368]
peak_15144	126739887	126740869	983	-1.27018	8.67786e-07	1.22123e-05	chr6	126738674	126742674	ENSMUSG00000038077	16494	Kcna6	potassium voltage-gated channel shaker-related subfamily member 6 [Source:MGI Symbol;Acc:MGI:96663]
peak_8073	157946546	157947893	1348	-1.27016	4.70784e-11	2.09921e-09	chr3	157945239	157949239	ENSMUSG00000039988	433667	Ankrd13c	ankyrin repeat domain 13c [Source:MGI Symbol;Acc:MGI:2139746]
peak_32912	28024272	28024950	679	-1.27	3.95321e-10	1.38778e-08	chr15	28023848	28027848	ENSMUSG00000022263	223435	Trio	triple functional domain (PTPRF interacting) [Source:MGI Symbol;Acc:MGI:1927230]
peak_11618	76974338	76975234	897	-1.26766	2.43275e-10	9.04939e-09	chr5	76972683	76976683	ENSMUSG00000036323	66661	Srp72	signal recognition particle 72 [Source:MGI Symbol;Acc:MGI:1333795]
peak_29391	108792265	108793299	1035	-1.26563	3.55076e-11	1.62001e-09	chr12	108790973	108794973	ENSMUSG00000021264	22632	Yy1	YY1 transcription factor [Source:MGI Symbol;Acc:MGI:99150]
peak_35083	20516573	20517559	987	-1.26545	1.06668e-09	3.35952e-08	chr16	20514982	20518982	ENSMUSG00000003233	13544	Dvl3	dishevelled segment polarity protein 3 [Source:MGI Symbol;Acc:MGI:108100]
peak_20246	125012604	125013626	1023	-1.26527	2.01061e-08	4.5841e-07	chr8	125010997	125014997	ENSMUSG00000056820	53424	Tsnax	translin-associated factor X [Source:MGI Symbol;Acc:MGI:1855672]
peak_12001	108693985	108695181	1197	-1.26492	4.63715e-18	8.54767e-16	chr5	108690382	108694382	ENSMUSG00000008090	116701	Fgfrl1	fibroblast growth factor receptor-like 1 [Source:MGI Symbol;Acc:MGI:2150920]
peak_17587	123123796	123124414	619	-1.26456	4.10925e-07	6.38856e-06	chr7	123121885	123125885	ENSMUSG00000052707	233833	Tnrc6a	trinucleotide repeat containing 6a [Source:MGI Symbol;Acc:MGI:2385292]
peak_35597	62786509	62787409	901	-1.2644	1.75447e-16	2.36739e-14	chr16	62784818	62788818	ENSMUSG00000050312	106338	Nsun3	NOL1/NOP2/Sun domain family member 3 [Source:MGI Symbol;Acc:MGI:2146565]
peak_27590	114728605	114729293	689	-1.26178	3.36363e-12	2.00856e-10	chr11	114725408	114729408	ENSMUSG00000034706	432611	Dnaic2	dynein axonemal intermediate chain 2 [Source:MGI Symbol;Acc:MGI:2685574]
peak_2103	172340851	172341365	515	-1.26062	0.00211734	0.00947181	chr1	172339210	172343210	ENSMUSG00000044708	16513	Kcnj10	potassium inwardly-rectifying channel subfamily J member 10 [Source:MGI Symbol;Acc:MGI:1194504]
peak_2523	192136422	192138777	2356	-1.25964	1.12319e-25	6.53193e-23	chr1	192136062	192140062	ENSMUSG00000037395	214742	Rcor3	REST corepressor 3 [Source:MGI Symbol;Acc:MGI:2441920]
peak_39781	30030326	30031046	721	-1.25901	5.97567e-06	6.60957e-05	chr19	30028513	30032513	ENSMUSG00000024817	109113	Uhrf2	ubiquitin-like containing PHD and RING finger domains 2 [Source:MGI Symbol;Acc:MGI:1923718]
peak_8304	31963346	31964575	1230	-1.25727	3.78592e-14	3.32692e-12	chr4	31962097	31966097	ENSMUSG00000028284	26409	Map3k7	mitogen-activated protein kinase kinase kinase 7 [Source:MGI Symbol;Acc:MGI:1346877]
peak_2435	189007455	189008189	735	-1.2572	9.06584e-08	1.69226e-06	chr1	189005841	189009841	ENSMUSG00000026608	226823	Kctd3	potassium channel tetramerisation domain containing 3 [Source:MGI Symbol;Acc:MGI:2444629]
peak_40999	106219285	106220025	741	-1.25673	0.000123725	0.000890625	chrX	106219158	106223158	ENSMUSG00000047242	407786	Taf9b	TATA-box binding protein associated factor 9B [Source:MGI Symbol;Acc:MGI:3039562]
peak_4755	129800036	129801793	1758	-1.25596	1.7116e-17	2.81561e-15	chr2	129798517	129802517	ENSMUSG00000037885	67333	Stk35	serine/threonine kinase 35 [Source:MGI Symbol;Acc:MGI:1914583]
peak_3537	52741688	52742934	1247	-1.25498	3.5907e-12	2.12407e-10	chr2	52740281	52744281	ENSMUSG00000055371	56324	Stam2	signal transducing adaptor molecule (SH3 domain and ITAM motif) 2 [Source:MGI Symbol;Acc:MGI:1929100]
peak_31333	24486817	24487164	348	-1.25495	2.66304e-06	3.24166e-05	chr14	24485125	24489125	ENSMUSG00000025290	20088	Rps24	ribosomal protein S24 [Source:MGI Symbol;Acc:MGI:98147]
peak_31333	24486817	24487164	348	-1.25495	2.66304e-06	3.24166e-05	chr14	24485058	24489058	ENSMUSG00000025280	218832	Polr3a	polymerase (RNA) III (DNA directed) polypeptide A [Source:MGI Symbol;Acc:MGI:2681836]
peak_9045	94602559	94603662	1104	-1.25473	1.44343e-13	1.15726e-11	chr4	94601244	94605244	ENSMUSG00000028577	18786	Plaa	phospholipase A2 activating protein [Source:MGI Symbol;Acc:MGI:104810]
peak_35949	4994201	4995150	950	-1.25456	5.06258e-08	1.01808e-06	chr17	4992332	4996332	ENSMUSG00000069729	239985	Arid1b	AT rich interactive domain 1B (SWI-like) [Source:MGI Symbol;Acc:MGI:1926129]
peak_31875	56886796	56887647	852	-1.25294	2.80895e-05	0.000250934	chr14	56884653	56888653	ENSMUSG00000021945	76007	Zmym2	zinc finger MYM-type 2 [Source:MGI Symbol;Acc:MGI:1923257]
peak_4894	135658572	135659792	1221	-1.25288	2.64851e-06	3.22587e-05	chr2	135657011	135661011	ENSMUSG00000039943	18798	Plcb4	phospholipase C beta 4 [Source:MGI Symbol;Acc:MGI:107464]
peak_40846	94540465	94541084	620	-1.25104	3.17565e-08	6.78397e-07	chrX	94540143	94544143	ENSMUSG00000025151	94275	Maged1	melanoma antigen family D 1 [Source:MGI Symbol;Acc:MGI:1930187]
peak_3712	68470925	68472616	1692	-1.24982	1.35479e-10	5.40998e-09	chr2	68470268	68474268	ENSMUSG00000027030	53416	Stk39	serine/threonine kinase 39 [Source:MGI Symbol;Acc:MGI:1858416]
peak_24421	111506082	111507280	1199	-1.24976	3.61283e-14	3.19429e-12	chr10	111504286	111508286	ENSMUSG00000020205	21664	Phlda1	pleckstrin homology like domain family A member 1 [Source:MGI Symbol;Acc:MGI:1096880]
peak_13303	8777423	8778544	1122	-1.24746	4.02252e-10	1.40873e-08	chr6	8776488	8780488	ENSMUSG00000062995	15893	Ica1	islet cell autoantigen 1 [Source:MGI Symbol;Acc:MGI:96391]
peak_24368	108161264	108162862	1599	-1.24732	2.50149e-23	1.0433e-20	chr10	108160193	108164193	ENSMUSG00000019907	17931	Ppp1r12a	protein phosphatase 1 regulatory subunit 12A [Source:MGI Symbol;Acc:MGI:1309528]
peak_10653	8797939	8798930	992	-1.24714	3.20475e-10	1.15668e-08	chr5	8796147	8800147	ENSMUSG00000028970	18669	Abcb1b	ATP-binding cassette sub-family B (MDR/TAP) member 1B [Source:MGI Symbol;Acc:MGI:97568]
peak_4431	117119603	117121454	1852	-1.24707	9.68665e-26	5.72505e-23	chr2	117119374	117123374	ENSMUSG00000027351	114715	Spred1	sprouty protein with EVH-1 domain 1 related sequence [Source:MGI Symbol;Acc:MGI:2150016]
peak_32407	116925231	116927104	1874	-1.24648	1.67244e-14	1.5766e-12	chr14	116923315	116927315	ENSMUSG00000058571	23888	Gpc6	glypican 6 [Source:MGI Symbol;Acc:MGI:1346322]
peak_21547	75070736	75072020	1285	-1.24597	9.36364e-12	4.96947e-10	chr9	75069015	75073015	ENSMUSG00000034593	17918	Myo5a	myosin VA [Source:MGI Symbol;Acc:MGI:105976]
peak_8033	153912524	153913586	1063	-1.24519	7.89359e-20	1.98735e-17	chr3	153911009	153915009	ENSMUSG00000038975	19352	Rabggtb	Rab geranylgeranyl transferase b subunit [Source:MGI Symbol;Acc:MGI:99537]
peak_14670	99521240	99522236	997	-1.24361	5.48949e-06	6.12597e-05	chr6	99520721	99524721	ENSMUSG00000030067	108655	Foxp1	forkhead box P1 [Source:MGI Symbol;Acc:MGI:1914004]
peak_3268	32961073	32962228	1156	-1.24344	2.94839e-08	6.35712e-07	chr2	32959559	32963559	ENSMUSG00000038900	269261	Rpl12	ribosomal protein L12 [Source:MGI Symbol;Acc:MGI:98002]
peak_3268	32961073	32962228	1156	-1.24344	2.94839e-08	6.35712e-07	chr2	32959614	32963614	ENSMUSG00000026792	227738	Lrsam1	leucine rich repeat and sterile alpha motif containing 1 [Source:MGI Symbol;Acc:MGI:2684789]
peak_38311	46280370	46281240	871	-1.24255	1.98231e-07	3.37525e-06	chr18	46278993	46282993	ENSMUSG00000024477	225467	Pggt1b	protein geranylgeranyltransferase type I beta subunit [Source:MGI Symbol;Acc:MGI:1917514]
peak_14921	116628516	116629391	876	-1.24247	5.1831e-07	7.82042e-06	chr6	116626999	116630999	ENSMUSG00000059878	67255	Zfp422	zinc finger protein 422 [Source:MGI Symbol;Acc:MGI:1914505]
peak_5873	177464686	177465195	510	-1.24229	0.00607532	0.0225666	chr2	177462733	177466733	ENSMUSG00000078866	628308	Zfp970	zinc finger protein 970 [Source:MGI Symbol;Acc:MGI:3652255]
peak_3616	60209237	60210526	1290	-1.24125	1.23314e-10	4.98204e-09	chr2	60207839	60211839	ENSMUSG00000026987	407823	Baz2b	bromodomain adjacent to zinc finger domain 2B [Source:MGI Symbol;Acc:MGI:2442782]
peak_3616	60209237	60210526	1290	-1.24125	1.23314e-10	4.98204e-09	chr2	60207887	60211887	ENSMUSG00000026977	57438	2007-03-01	membrane-associated ring finger (C3HC4) 7 [Source:MGI Symbol;Acc:MGI:1931053]
peak_31507	32201486	32202454	969	-1.24042	6.12046e-09	1.58541e-07	chr14	32199898	32203898	ENSMUSG00000013701	53600	Timm23	translocase of inner mitochondrial membrane 23 [Source:MGI Symbol;Acc:MGI:1858317]
peak_31507	32201486	32202454	969	-1.24042	6.12046e-09	1.58541e-07	chr14	32199949	32203949	ENSMUSG00000021911	26430	Parg	poly (ADP-ribose) glycohydrolase [Source:MGI Symbol;Acc:MGI:1347094]
peak_15066	124711819	124712749	931	-1.23999	1.62953e-13	1.29142e-11	chr6	124710178	124714178	ENSMUSG00000004268	14791	Emg1	EMG1 N1-specific pseudouridine methyltransferase [Source:MGI Symbol;Acc:MGI:1315195]
peak_15066	124711819	124712749	931	-1.23999	1.62953e-13	1.29142e-11	chr6	124710336	124714336	ENSMUSG00000004264	12034	Phb2	prohibitin 2 [Source:MGI Symbol;Acc:MGI:102520]
peak_27501	109473022	109474263	1242	-1.23959	8.39105e-12	4.51128e-10	chr11	109471374	109475374	ENSMUSG00000020604	74008	Arsg	arylsulfatase G [Source:MGI Symbol;Acc:MGI:1921258]
peak_27501	109473022	109474263	1242	-1.23959	8.39105e-12	4.51128e-10	chr11	109471598	109475598	ENSMUSG00000041920	104681	Slc16a6	solute carrier family 16 (monocarboxylic acid transporters) member 6 [Source:MGI Symbol;Acc:MGI:2144585]
peak_13906	51469315	51471183	1869	-1.23955	7.32638e-29	5.93149e-26	chr6	51467894	51471894	ENSMUSG00000004980	53379	Hnrnpa2b1	heterogeneous nuclear ribonucleoprotein A2/B1 [Source:MGI Symbol;Acc:MGI:104819]
peak_13906	51469315	51471183	1869	-1.23955	7.32638e-29	5.93149e-26	chr6	51468360	51472360	ENSMUSG00000029836	12417	Cbx3	chromobox 3 [Source:MGI Symbol;Acc:MGI:108515]
peak_21801	97018000	97019303	1304	-1.23926	5.07116e-15	5.23471e-13	chr9	97016843	97020843	ENSMUSG00000046997	211949	Spsb4	splA/ryanodine receptor domain and SOCS box containing 4 [Source:MGI Symbol;Acc:MGI:2183445]
peak_5948	181592300	181593222	923	-1.23827	1.28976e-06	1.72623e-05	chr2	181590803	181594803	ENSMUSG00000000823	269401	Zfp512b	zinc finger protein 512B [Source:MGI Symbol;Acc:MGI:2685478]
peak_5948	181592300	181593222	923	-1.23827	1.28976e-06	1.72623e-05	chr2	181589868	181593868	ENSMUSG00000002455	68879	Prpf6	pre-mRNA splicing factor 6 [Source:MGI Symbol;Acc:MGI:1922946]
peak_5210	153649163	153650116	954	-1.23813	7.9206e-06	8.42891e-05	chr2	153647450	153651450	ENSMUSG00000027478	13436	Dnmt3b	DNA methyltransferase 3B [Source:MGI Symbol;Acc:MGI:1261819]
peak_7796	135422830	135424002	1173	-1.23791	5.87266e-16	7.11091e-14	chr3	135421925	135425925	ENSMUSG00000028165	67006	Cisd2	CDGSH iron sulfur domain 2 [Source:MGI Symbol;Acc:MGI:1914256]
peak_2391	185328469	185329612	1144	-1.2379	9.38001e-15	9.22662e-13	chr1	185327396	185331396	ENSMUSG00000026618	381314	Iars2	isoleucine-tRNA synthetase 2 mitochondrial [Source:MGI Symbol;Acc:MGI:1919586]
peak_5450	163016917	163017713	797	-1.23775	5.11879e-09	1.35571e-07	chr2	163015354	163019354	ENSMUSG00000017858	245866	Ift52	intraflagellar transport 52 [Source:MGI Symbol;Acc:MGI:2387217]
peak_35731	87495387	87496410	1024	-1.23746	1.46908e-13	1.17555e-11	chr16	87493873	87497873	ENSMUSG00000025613	12469	Cct8	chaperonin containing Tcp1 subunit 8 (theta) [Source:MGI Symbol;Acc:MGI:107183]
peak_7980	146499210	146500435	1226	-1.23458	3.28613e-19	7.53801e-17	chr3	146497753	146501753	ENSMUSG00000028188	70951	Spata1	spermatogenesis associated 1 [Source:MGI Symbol;Acc:MGI:1918201]
peak_7980	146499210	146500435	1226	-1.23458	3.28613e-19	7.53801e-17	chr3	146497807	146501807	ENSMUSG00000068523	14707	Gng5	guanine nucleotide binding protein (G protein) gamma 5 [Source:MGI Symbol;Acc:MGI:109164]
peak_7219	100489214	100489703	490	-1.23254	0.00131515	0.00643168	chr3	100487324	100491324	ENSMUSG00000044468	74645	Tent5c	terminal nucleotidyltransferase 5C [Source:MGI Symbol;Acc:MGI:1921895]
peak_18804	57651493	57653025	1533	-1.23205	3.787e-14	3.32692e-12	chr8	57651032	57655032	ENSMUSG00000031608	108150	Galnt7	polypeptide N-acetylgalactosaminyltransferase 7 [Source:MGI Symbol;Acc:MGI:1349449]
peak_32239	77036188	77036964	777	-1.23055	3.92666e-06	4.55628e-05	chr14	77034772	77038772	ENSMUSG00000034795	108811	Ccdc122	coiled-coil domain containing 122 [Source:MGI Symbol;Acc:MGI:1918358]
peak_32239	77036188	77036964	777	-1.23055	3.92666e-06	4.55628e-05	chr14	77034904	77038904	ENSMUSG00000044350	210808	Lacc1	laccase domain containing 1 [Source:MGI Symbol;Acc:MGI:2445077]
peak_23312	62449294	62450400	1107	-1.23051	4.01419e-11	1.81155e-09	chr10	62447738	62451738	ENSMUSG00000020079	338359	Supv3l1	suppressor of var1 3-like 1 (S. cerevisiae) [Source:MGI Symbol;Acc:MGI:2441711]
peak_15722	16400894	16401294	401	-1.22919	2.39236e-07	3.98952e-06	chr7	16398910	16402910	ENSMUSG00000059273	330474	Zc3h4	zinc finger CCCH-type containing 4 [Source:MGI Symbol;Acc:MGI:2682314]
peak_14990	120363204	120364690	1487	-1.2288	1.817e-16	2.42937e-14	chr6	120362124	120366124	ENSMUSG00000030180	214899	Kdm5a	lysine (K)-specific demethylase 5A [Source:MGI Symbol;Acc:MGI:2136980]
peak_14990	120363204	120364690	1487	-1.2288	1.817e-16	2.42937e-14	chr6	120362374	120366374	ENSMUSG00000030177	67200	Ccdc77	coiled-coil domain containing 77 [Source:MGI Symbol;Acc:MGI:1914450]
peak_3805	72978618	72981063	2446	-1.22743	2.32657e-27	1.68534e-24	chr2	72978446	72982446	ENSMUSG00000027109	20687	Sp3	trans-acting transcription factor 3 [Source:MGI Symbol;Acc:MGI:1277166]
peak_24403	111009476	111010508	1033	-1.22725	2.34827e-17	3.7875e-15	chr10	111008140	111012140	ENSMUSG00000035798	320150	Zdhhc17	zinc finger DHHC domain containing 17 [Source:MGI Symbol;Acc:MGI:2445110]
peak_22492	11343148	11343970	823	-1.22702	3.60371e-07	5.69668e-06	chr10	11341404	11345404	ENSMUSG00000055493	13853	Epm2a	epilepsy progressive myoclonic epilepsy type 2 gene alpha [Source:MGI Symbol;Acc:MGI:1341085]
peak_21339	64178764	64179615	852	-1.22645	8.42708e-06	8.91962e-05	chr9	64177274	64181274	ENSMUSG00000032398	330959	Snapc5	small nuclear RNA activating complex polypeptide 5 [Source:MGI Symbol;Acc:MGI:1914282]
peak_19717	107056244	107057338	1095	-1.22539	1.36969e-11	6.93071e-10	chr8	107054689	107058689	ENSMUSG00000031916	97484	Cog8	component of oligomeric golgi complex 8 [Source:MGI Symbol;Acc:MGI:2142885]
peak_19717	107056244	107057338	1095	-1.22539	1.36969e-11	6.93071e-10	chr8	107054877	107058877	ENSMUSG00000031917	66164	Nip7	NIP7 nucleolar pre-rRNA processing protein [Source:MGI Symbol;Acc:MGI:1913414]
peak_22335	122922784	122923438	655	-1.22512	2.61601e-07	4.31026e-06	chr9	122921072	122925072	ENSMUSG00000057895	22646	Zfp105	zinc finger protein 105 [Source:MGI Symbol;Acc:MGI:1277119]
peak_9226	105109371	105110511	1141	-1.22506	1.05278e-08	2.56911e-07	chr4	105107890	105111890	ENSMUSG00000028518	108079	Prkaa2	protein kinase AMP-activated alpha 2 catalytic subunit [Source:MGI Symbol;Acc:MGI:1336173]
peak_2506	191717455	191718562	1108	-1.22488	3.61205e-08	7.58605e-07	chr1	191715834	191719834	ENSMUSG00000026623	226856	Lpgat1	lysophosphatidylglycerol acyltransferase 1 [Source:MGI Symbol;Acc:MGI:2446186]
peak_11683	88675201	88676344	1144	-1.22395	4.34057e-13	3.12779e-11	chr5	88674171	88678171	ENSMUSG00000044221	231413	Grsf1	G-rich RNA sequence binding factor 1 [Source:MGI Symbol;Acc:MGI:106479]
peak_10583	156235474	156236319	846	-1.22387	1.0779e-05	0.000110301	chr4	156233919	156237919	ENSMUSG00000095567	57741	Noc2l	NOC2 like nucleolar associated transcriptional repressor [Source:MGI Symbol;Acc:MGI:1931051]
peak_4839	132247251	132248178	928	-1.22279	7.52351e-10	2.47724e-08	chr2	132245807	132249807	ENSMUSG00000027341	70612	Tmem230	transmembrane protein 230 [Source:MGI Symbol;Acc:MGI:1917862]
peak_6045	19310819	19311849	1031	-1.22276	8.79453e-10	2.82149e-08	chr3	19309322	19313322	ENSMUSG00000069094	18583	Pde7a	phosphodiesterase 7A [Source:MGI Symbol;Acc:MGI:1202402]
peak_2034	170589368	170590104	737	-1.22244	7.29865e-05	0.000569681	chr1	170587861	170591861	ENSMUSG00000038473	70729	Nos1ap	nitric oxide synthase 1 (neuronal) adaptor protein [Source:MGI Symbol;Acc:MGI:1917979]
peak_18000	141265318	141265709	392	-1.22235	0.0147457	0.04623	chr7	141264481	141268481	ENSMUSG00000025498	54123	Irf7	interferon regulatory factor 7 [Source:MGI Symbol;Acc:MGI:1859212]
peak_27080	99229989	99231362	1374	-1.22147	1.71663e-09	5.12878e-08	chr11	99229017	99233017	ENSMUSG00000037935	57376	Smarce1	SWI/SNF related matrix associated actin dependent regulator of chromatin subfamily e member 1 [Source:MGI Symbol;Acc:MGI:1927347]
peak_2851	23571429	23572167	739	-1.22124	1.19495e-06	1.61188e-05	chr2	23570106	23574106	ENSMUSG00000026771	76857	Spopl	speckle-type POZ protein-like [Source:MGI Symbol;Acc:MGI:1924107]
peak_41090	140598930	140599634	705	-1.22084	0.00108096	0.00546829	chrX	140598659	140602659	ENSMUSG00000031431	14605	Tsc22d3	TSC22 domain family member 3 [Source:MGI Symbol;Acc:MGI:1196284]
peak_8217	15944916	15945725	810	-1.21986	1.36639e-09	4.17604e-08	chr4	15943507	15947507	ENSMUSG00000028223	67460	Decr1	24-dienoyl CoA reductase 1 mitochondrial [Source:MGI Symbol;Acc:MGI:1914710]
peak_3892	76405834	76407535	1702	-1.21904	6.52616e-13	4.51365e-11	chr2	76404508	76408508	ENSMUSG00000042359	99031	Osbpl6	oxysterol binding protein-like 6 [Source:MGI Symbol;Acc:MGI:2139014]
peak_3	4785434	4786193	760	-1.21782	6.86016e-08	1.32922e-06	chr1	4783739	4787739	ENSMUSG00000033845	27395	Mrpl15	mitochondrial ribosomal protein L15 [Source:MGI Symbol;Acc:MGI:1351639]
peak_1914	163311665	163312762	1098	-1.21727	1.77346e-09	5.28328e-08	chr1	163311710	163315710	ENSMUSG00000026586	18933	Prrx1	paired related homeobox 1 [Source:MGI Symbol;Acc:MGI:97712]
peak_11681	88564575	88566009	1435	-1.21702	5.92139e-16	7.14895e-14	chr5	88563040	88567040	ENSMUSG00000029291	52822	Rufy3	RUN and FYVE domain containing 3 [Source:MGI Symbol;Acc:MGI:106484]
peak_5857	174463551	174464414	864	-1.21681	8.47682e-13	5.74726e-11	chr2	174462105	174466105	ENSMUSG00000016252	67126	Atp5e	ATP synthase H+ transporting mitochondrial F1 complex epsilon subunit [Source:MGI Symbol;Acc:MGI:1855697]
peak_34705	101253808	101254703	896	-1.21668	5.55819e-09	1.45898e-07	chr15	101252269	101256269	ENSMUSG00000023034	15370	Nr4a1	nuclear receptor subfamily 4 group A member 1 [Source:MGI Symbol;Acc:MGI:1352454]
peak_7074	95658277	95659597	1321	-1.21588	5.0801e-14	4.39743e-12	chr3	95656788	95660788	ENSMUSG00000038612	17210	Mcl1	myeloid cell leukemia sequence 1 [Source:MGI Symbol;Acc:MGI:101769]
peak_18512	31168280	31169271	992	-1.21438	1.51572e-10	5.97749e-09	chr8	31166764	31170764	ENSMUSG00000031578	67920	Mak16	MAK16 homolog [Source:MGI Symbol;Acc:MGI:1915170]
peak_25367	33203584	33204250	667	-1.21394	0.00192135	0.00874378	chr11	33201589	33205589	ENSMUSG00000040610	27140	Tlx3	T cell leukemia homeobox 3 [Source:MGI Symbol;Acc:MGI:1351209]
peak_21589	77754458	77755141	684	-1.21314	8.81369e-09	2.19227e-07	chr9	77752535	77756535	ENSMUSG00000032350	14629	Gclc	glutamate-cysteine ligase catalytic subunit [Source:MGI Symbol;Acc:MGI:104990]
peak_41137	144317688	144318792	1105	-1.21287	0.000710791	0.00386674	chrX	144315804	144319804	ENSMUSG00000041718	67574	Alg13	asparagine-linked glycosylation 13 [Source:MGI Symbol;Acc:MGI:1914824]
peak_23028	43479109	43480251	1143	-1.21285	4.12905e-11	1.8592e-09	chr10	43476831	43480831	ENSMUSG00000038214	331623	Bend3	BEN domain containing 3 [Source:MGI Symbol;Acc:MGI:2677212]
peak_5795	172370171	172371338	1168	-1.21277	9.40762e-15	9.22662e-13	chr2	172368535	172372535	ENSMUSG00000027496	20878	Aurka	aurora kinase A [Source:MGI Symbol;Acc:MGI:894678]
peak_5795	172370171	172371338	1168	-1.21277	9.40762e-15	9.22662e-13	chr2	172368681	172372681	ENSMUSG00000027498	67337	Cstf1	cleavage stimulation factor 3' pre-RNA subunit 1 [Source:MGI Symbol;Acc:MGI:1914587]
peak_1726	153486886	153488039	1154	-1.21244	2.17159e-11	1.0402e-09	chr1	153485660	153489660	ENSMUSG00000042699	13211	Dhx9	DEAH (Asp-Glu-Ala-His) box polypeptide 9 [Source:MGI Symbol;Acc:MGI:108177]
peak_2210	179959511	179960486	976	-1.21175	1.21313e-08	2.93097e-07	chr1	179958472	179962472	ENSMUSG00000026490	226751	Cdc42bpa	CDC42 binding protein kinase alpha [Source:MGI Symbol;Acc:MGI:2441841]
peak_25510	48799565	48800881	1317	-1.21148	5.24969e-18	9.59114e-16	chr11	48798332	48802332	ENSMUSG00000020372	14694	Rack1	receptor for activated C kinase 1 [Source:MGI Symbol;Acc:MGI:101849]
peak_21024	52167552	52169101	1550	-1.20975	1.50922e-09	4.58203e-08	chr9	52166572	52170572	ENSMUSG00000035164	244871	Zc3h12c	zinc finger CCCH type containing 12C [Source:MGI Symbol;Acc:MGI:3026959]
peak_34821	4077420	4078106	687	-1.20971	1.28434e-05	0.000128309	chr16	4075827	4079827	ENSMUSG00000005981	68015	Trap1	TNF receptor-associated protein 1 [Source:MGI Symbol;Acc:MGI:1915265]
peak_34461	96641141	96643394	2254	-1.20942	3.03855e-21	9.6509e-19	chr15	96640913	96644913	ENSMUSG00000023169	105727	Slc38a1	solute carrier family 38 member 1 [Source:MGI Symbol;Acc:MGI:2145895]
peak_35549	56037463	56038109	647	-1.2086	3.04508e-06	3.64016e-05	chr16	56035819	56039819	ENSMUSG00000044763	52575	Trmt10c	tRNA methyltransferase 10C [Source:MGI Symbol;Acc:MGI:1196261]
peak_26781	90687165	90687884	720	-1.20857	0.00335932	0.0138554	chr11	90686366	90690366	ENSMUSG00000020541	71943	Tom1l1	target of myb1-like 1 (chicken) [Source:MGI Symbol;Acc:MGI:1919193]
peak_17833	133121857	133122181	325	-1.20851	0.00597675	0.0222826	chr7	133121350	133125350	ENSMUSG00000030849	14183	Fgfr2	fibroblast growth factor receptor 2 [Source:MGI Symbol;Acc:MGI:95523]
peak_30532	73603683	73604597	915	-1.20733	2.19695e-08	4.95424e-07	chr13	73602006	73606006	ENSMUSG00000021610	218335	Clptm1l	CLPTM1-like [Source:MGI Symbol;Acc:MGI:2442892]
peak_22449	7792393	7793292	900	-1.20673	5.46273e-06	6.09936e-05	chr10	7790824	7794824	ENSMUSG00000040006	215751	Ginm1	glycoprotein integral membrane 1 [Source:MGI Symbol;Acc:MGI:2384905]
peak_22449	7792393	7793292	900	-1.20673	5.46273e-06	6.09936e-05	chr10	7790891	7794891	ENSMUSG00000015757	67418	Ppil4	peptidylprolyl isomerase (cyclophilin)-like 4 [Source:MGI Symbol;Acc:MGI:1914668]
peak_4615	122737989	122739066	1078	-1.20672	7.36047e-14	6.16458e-12	chr2	122736503	122740503	ENSMUSG00000005804	18457	Bloc1s6	biogenesis of lysosomal organelles complex-1 subunit 6 pallidin [Source:MGI Symbol;Acc:MGI:1927580]
peak_35557	57121039	57122145	1107	-1.20603	1.03282e-16	1.43586e-14	chr16	57119703	57123703	ENSMUSG00000022752	28185	Tomm70a	translocase of outer mitochondrial membrane 70A [Source:MGI Symbol;Acc:MGI:106295]
peak_30671	91807206	91808206	1001	-1.20569	1.40742e-11	7.08689e-10	chr13	91805705	91809705	ENSMUSG00000021621	69085	Zcchc9	zinc finger CCHC domain containing 9 [Source:MGI Symbol;Acc:MGI:1916335]
peak_18968	70510138	70510913	776	-1.20511	4.82556e-12	2.77117e-10	chr8	70508801	70512801	ENSMUSG00000090137	22186	Uba52	ubiquitin A-52 residue ribosomal protein fusion product 1 [Source:MGI Symbol;Acc:MGI:98887]
peak_30367	58273354	58274933	1580	-1.2049	5.08482e-07	7.69337e-06	chr13	58273699	58277699	ENSMUSG00000021552	56278	Gkap1	G kinase anchoring protein 1 [Source:MGI Symbol;Acc:MGI:1891694]
peak_10184	140702511	140702888	378	-1.20391	0.000290464	0.00181331	chr4	140698541	140702541	ENSMUSG00000040945	108911	Rcc2	regulator of chromosome condensation 2 [Source:MGI Symbol;Acc:MGI:1919784]
peak_32986	34442721	34444326	1606	-1.20339	4.37026e-24	2.05054e-21	chr15	34441640	34445640	ENSMUSG00000058600	19946	Rpl30	ribosomal protein L30 [Source:MGI Symbol;Acc:MGI:98037]
peak_7990	146812405	146813583	1179	-1.20305	1.3205e-10	5.28415e-09	chr3	146810990	146814990	ENSMUSG00000005034	18749	Prkacb	protein kinase cAMP dependent catalytic beta [Source:MGI Symbol;Acc:MGI:97594]
peak_11490	69556639	69557723	1085	-1.20262	2.80798e-12	1.72532e-10	chr5	69554923	69558923	ENSMUSG00000029208	231279	Guf1	GUF1 homolog GTPase [Source:MGI Symbol;Acc:MGI:2140726]
peak_39068	80206369	80207394	1026	-1.20243	4.3049e-18	8.00672e-16	chr18	80204765	80208765	ENSMUSG00000024571	27366	Gm16286	predicted gene 16286 [Source:MGI Symbol;Acc:MGI:3833940]
peak_39068	80206369	80207394	1026	-1.20243	4.3049e-18	8.00672e-16	chr18	80204795	80208795	ENSMUSG00000057130	27366	Txnl4a	thioredoxin-like 4A [Source:MGI Symbol;Acc:MGI:1351613]
peak_1985	166409201	166410269	1069	-1.202	8.09363e-13	5.49648e-11	chr1	166407863	166411863	ENSMUSG00000040596	71592	Pogk	pogo transposable element with KRAB domain [Source:MGI Symbol;Acc:MGI:1918842]
peak_13044	145114123	145115028	906	-1.20155	3.80427e-12	2.23758e-10	chr5	145112215	145116215	ENSMUSG00000029622	11867	Arpc1b	actin related protein 2/3 complex subunit 1B [Source:MGI Symbol;Acc:MGI:1343142]
peak_28843	78225777	78227413	1637	-1.2011	6.98301e-23	2.74598e-20	chr12	78224379	78228379	ENSMUSG00000047454	268566	Gphn	gephyrin [Source:MGI Symbol;Acc:MGI:109602]
peak_32826	25413454	25414860	1407	-1.20067	1.00927e-06	1.39514e-05	chr15	25411764	25415764	ENSMUSG00000045763	70350	Basp1	brain abundant membrane attached signal protein 1 [Source:MGI Symbol;Acc:MGI:1917600]
peak_6468	56182694	56184083	1390	-1.20031	3.22455e-07	5.17257e-06	chr3	56181701	56185701	ENSMUSG00000027799	26422	Nbea	neurobeachin [Source:MGI Symbol;Acc:MGI:1347075]
peak_35622	67620023	67621353	1331	-1.19914	8.12508e-14	6.79119e-12	chr16	67618908	67622908	ENSMUSG00000064115	239857	Cadm2	cell adhesion molecule 2 [Source:MGI Symbol;Acc:MGI:2442722]
peak_32526	122463457	122465863	2407	-1.19911	1.46707e-16	1.9946e-14	chr14	122463677	122467677	ENSMUSG00000041703	65100	Zic5	zinc finger protein of the cerebellum 5 [Source:MGI Symbol;Acc:MGI:1929518]
peak_30370	58401589	58403107	1519	-1.19734	1.02593e-14	1.00144e-12	chr13	58401343	58405343	ENSMUSG00000021546	15387	Hnrnpk	heterogeneous nuclear ribonucleoprotein K [Source:MGI Symbol;Acc:MGI:99894]
peak_30370	58401589	58403107	1519	-1.19734	1.02593e-14	1.00144e-12	chr13	58400248	58404248	ENSMUSG00000035367	74386	Rmi1	RecQ mediated genome instability 1 [Source:MGI Symbol;Acc:MGI:1921636]
peak_29557	112976411	112976996	586	-1.196	8.48185e-07	1.19855e-05	chr12	112974482	112978482	ENSMUSG00000002803	399566	Btbd6	BTB (POZ) domain containing 6 [Source:MGI Symbol;Acc:MGI:3026623]
peak_13102	147859924	147861224	1301	-1.19546	6.10867e-13	4.26565e-11	chr5	147858461	147862461	ENSMUSG00000029649	66537	Pomp	proteasome maturation protein [Source:MGI Symbol;Acc:MGI:1913787]
peak_56	16104351	16106042	1692	-1.19526	1.33906e-20	3.8131e-18	chr1	16102662	16106662	ENSMUSG00000043716	19989	Rpl7	ribosomal protein L7 [Source:MGI Symbol;Acc:MGI:98073]
peak_56	16104351	16106042	1692	-1.19526	1.33906e-20	3.8131e-18	chr1	16103774	16107774	ENSMUSG00000025921	98711	Rdh10	retinol dehydrogenase 10 (all-trans) [Source:MGI Symbol;Acc:MGI:1924238]
peak_3898	76674775	76675566	792	-1.19494	5.9267e-11	2.58409e-09	chr2	76671116	76675116	ENSMUSG00000002732	14231	Fkbp7	FK506 binding protein 7 [Source:MGI Symbol;Acc:MGI:1336879]
peak_3898	76674775	76675566	792	-1.19494	5.9267e-11	2.58409e-09	chr2	76673281	76677281	ENSMUSG00000002733	83435	Plekha3	pleckstrin homology domain-containing family A (phosphoinositide binding specific) member 3 [Source:MGI Symbol;Acc:MGI:1932515]
peak_28634	69183584	69184922	1339	-1.19441	2.06814e-14	1.91465e-12	chr12	69182083	69186083	ENSMUSG00000049751	66483	Rpl36al	ribosomal protein L36A-like [Source:MGI Symbol;Acc:MGI:1913733]
peak_28634	69183584	69184922	1339	-1.19441	2.06814e-14	1.91465e-12	chr12	69182157	69186157	ENSMUSG00000043998	217664	Mgat2	mannoside acetylglucosaminyltransferase 2 [Source:MGI Symbol;Acc:MGI:2384966]
peak_29392	108794216	108794629	414	-1.19409	1.73584e-07	3.00263e-06	chr12	108790973	108794973	ENSMUSG00000021264	22632	Yy1	YY1 transcription factor [Source:MGI Symbol;Acc:MGI:99150]
peak_30694	93191452	93192836	1385	-1.19224	2.62152e-12	1.61556e-10	chr13	93190385	93194385	ENSMUSG00000042167	100715	Tent2	terminal nucleotidyltransferase 2 [Source:MGI Symbol;Acc:MGI:2140950]
peak_5038	145902987	145903805	819	-1.18982	1.03493e-06	1.42679e-05	chr2	145900099	145904099	ENSMUSG00000002728	67877	Naa20	N(alpha)-acetyltransferase 20 NatB catalytic subunit [Source:MGI Symbol;Acc:MGI:1915127]
peak_31843	55644410	55644728	319	-1.18946	0.00134801	0.00655435	chr14	55641806	55645806	ENSMUSG00000002320	74140	Tm9sf1	transmembrane 9 superfamily member 1 [Source:MGI Symbol;Acc:MGI:1921390]
peak_16486	51861702	51862629	928	-1.18764	1.13563e-11	5.89072e-10	chr7	51860015	51864015	ENSMUSG00000030498	14453	Gas2	growth arrest specific 2 [Source:MGI Symbol;Acc:MGI:95657]
peak_16486	51861702	51862629	928	-1.18764	1.13563e-11	5.89072e-10	chr7	51860267	51864267	ENSMUSG00000092118	100040608	Fancf	Fanconi anemia complementation group F [Source:MGI Symbol;Acc:MGI:3689889]
peak_15908	25249212	25250098	887	-1.18704	1.92661e-12	1.2145e-10	chr7	25248761	25252761	ENSMUSG00000040857	13875	Erf	Ets2 repressor factor [Source:MGI Symbol;Acc:MGI:109637]
peak_29208	100109867	100110594	728	-1.18677	8.86127e-06	9.30051e-05	chr12	100108154	100112154	ENSMUSG00000021178	19179	Psmc1	protease (prosome macropain) 26S subunit ATPase 1 [Source:MGI Symbol;Acc:MGI:106054]
peak_16948	90442575	90443710	1136	-1.18626	2.48417e-13	1.88204e-11	chr7	90440729	90444729	ENSMUSG00000051451	233490	Crebzf	CREB/ATF bZIP transcription factor [Source:MGI Symbol;Acc:MGI:2675296]
peak_7646	122619005	122620179	1175	-1.18593	1.58568e-08	3.71161e-07	chr3	122617715	122621715	ENSMUSG00000039735	214459	Fnbp1l	formin binding protein 1-like [Source:MGI Symbol;Acc:MGI:1925642]
peak_15694	15945786	15946268	483	-1.18506	1.09687e-09	3.44671e-08	chr7	15944074	15948074	ENSMUSG00000041560	68077	Nop53	NOP53 ribosome biogenesis factor [Source:MGI Symbol;Acc:MGI:2154441]
peak_5894	179976474	179977208	735	-1.1841	1.38835e-10	5.51732e-09	chr2	179974646	179978646	ENSMUSG00000039117	228980	Taf4	TATA-box binding protein associated factor 4 [Source:MGI Symbol;Acc:MGI:2152346]
peak_595	64532115	64533154	1040	-1.18337	3.67418e-18	6.92726e-16	chr1	64530645	64534645	ENSMUSG00000025958	12912	Creb1	cAMP responsive element binding protein 1 [Source:MGI Symbol;Acc:MGI:88494]
peak_41028	119927054	119927527	474	-1.18213	0.00140127	0.00675837	chrX	119925196	119929196	ENSMUSG00000034732	93728	Pabpc5	poly(A) binding protein cytoplasmic 5 [Source:MGI Symbol;Acc:MGI:2136401]
peak_34200	85336153	85337205	1053	-1.17996	6.01623e-08	1.18291e-06	chr15	85334245	85338245	ENSMUSG00000016541	54138	Atxn10	ataxin 10 [Source:MGI Symbol;Acc:MGI:1859293]
peak_35643	77013320	77014337	1018	-1.17764	3.48509e-19	7.86336e-17	chr16	77011706	77015706	ENSMUSG00000022867	30940	Usp25	ubiquitin specific peptidase 25 [Source:MGI Symbol;Acc:MGI:1353655]
peak_39769	29805114	29805508	395	-1.17722	0.000558496	0.00316415	chr19	29803989	29807989	ENSMUSG00000046138	240613	9930021J03Rik	RIKEN cDNA 9930021J03 gene [Source:MGI Symbol;Acc:MGI:2444398]
peak_15369	137754300	137754895	596	-1.17721	1.7785e-07	3.06541e-06	chr6	137752546	137756546	ENSMUSG00000030225	232449	Dera	deoxyribose-phosphate aldolase (putative) [Source:MGI Symbol;Acc:MGI:1913762]
peak_13021	144014534	144015161	628	-1.17693	8.52445e-07	1.20333e-05	chr5	144012877	144016877	ENSMUSG00000029617	231874	Ccz1	CCZ1 vacuolar protein trafficking and biogenesis associated [Source:MGI Symbol;Acc:MGI:2141070]
peak_22070	109832415	109833235	821	-1.17668	2.3491e-07	3.9269e-06	chr9	109830749	109834749	ENSMUSG00000032478	54369	Nme6	NME/NM23 nucleoside diphosphate kinase 6 [Source:MGI Symbol;Acc:MGI:1861676]
peak_39466	8892914	8893203	290	-1.1759	0.000686818	0.00375662	chr19	8891005	8895005	ENSMUSG00000071652	109077	Ints5	integrator complex subunit 5 [Source:MGI Symbol;Acc:MGI:1923578]
peak_7803	135690699	135692072	1374	-1.17568	1.22869e-08	2.96509e-07	chr3	135689547	135693547	ENSMUSG00000028163	18033	Nfkb1	nuclear factor of kappa light polypeptide gene enhancer in B cells 1 p105 [Source:MGI Symbol;Acc:MGI:97312]
peak_16827	80992782	80994154	1373	-1.17461	5.38797e-12	3.06431e-10	chr7	80991681	80995681	ENSMUSG00000005621	233410	Zfp592	zinc finger protein 592 [Source:MGI Symbol;Acc:MGI:2443541]
peak_6489	57846993	57848347	1355	-1.17324	1.91674e-10	7.32118e-09	chr3	57846079	57850079	ENSMUSG00000027805	18645	Pfn2	profilin 2 [Source:MGI Symbol;Acc:MGI:97550]
peak_31908	57998854	57999589	736	-1.17308	1.7301e-05	0.000165362	chr14	57997262	58001262	ENSMUSG00000021973	68514	Micu2	mitochondrial calcium uptake 2 [Source:MGI Symbol;Acc:MGI:1915764]
peak_24790	128058258	128059714	1457	-1.17307	4.55211e-22	1.56631e-19	chr10	128056954	128060954	ENSMUSG00000071072	56351	Ptges3	prostaglandin E synthase 3 [Source:MGI Symbol;Acc:MGI:1929282]
peak_36302	24719640	24720378	739	-1.17237	5.11853e-11	2.25314e-09	chr17	24716063	24720063	ENSMUSG00000008482	67504	Rnf151	ring finger protein 151 [Source:MGI Symbol;Acc:MGI:1914754]
peak_36302	24719640	24720378	739	-1.17237	5.11853e-11	2.25314e-09	chr17	24716116	24720116	ENSMUSG00000044533	16898	Rps2	ribosomal protein S2 [Source:MGI Symbol;Acc:MGI:105110]
peak_14277	83108756	83109645	890	-1.17195	2.45704e-06	3.02826e-05	chr6	83107040	83111040	ENSMUSG00000030037	68499	Mrpl53	mitochondrial ribosomal protein L53 [Source:MGI Symbol;Acc:MGI:1915749]
peak_40968	103980613	103981818	1206	-1.17172	2.90439e-22	1.06126e-19	chrX	103979284	103983284	ENSMUSG00000056537	19820	Rlim	ring finger protein LIM domain interacting [Source:MGI Symbol;Acc:MGI:1342291]
peak_37595	87446104	87447472	1369	-1.17147	2.52522e-14	2.30169e-12	chr17	87444935	87448935	ENSMUSG00000036438	12314	Calm2	calmodulin 2 [Source:MGI Symbol;Acc:MGI:103250]
peak_7726	129532199	129532494	296	-1.17127	1.38004e-05	0.000136483	chr3	129530355	129534355	ENSMUSG00000041220	170439	Elovl6	ELOVL family member 6 elongation of long chain fatty acids (yeast) [Source:MGI Symbol;Acc:MGI:2156528]
peak_30363	58128169	58130200	2032	-1.1704	4.19636e-17	6.41732e-15	chr13	58126556	58130556	ENSMUSG00000007836	77134	Hnrnpa0	heterogeneous nuclear ribonucleoprotein A0 [Source:MGI Symbol;Acc:MGI:1924384]
peak_14099	65778298	65779691	1394	-1.1694	3.31492e-12	1.98655e-10	chr6	65776988	65780988	ENSMUSG00000029913	70779	Prdm5	PR domain containing 5 [Source:MGI Symbol;Acc:MGI:1918029]
peak_3206	32150949	32151533	585	-1.16929	0.00413073	0.016428	chr2	32149082	32153082	ENSMUSG00000039262	227723	Prrc2b	proline-rich coiled-coil 2B [Source:MGI Symbol;Acc:MGI:1923304]
peak_21566	75625323	75626507	1185	-1.16923	1.97636e-05	0.000185337	chr9	75623741	75627741	ENSMUSG00000032184	70082	Lysmd2	LysM putative peptidoglycan-binding domain containing 2 [Source:MGI Symbol;Acc:MGI:1917332]
peak_21564	75610605	75611494	890	-1.16902	6.09883e-07	9.01936e-06	chr9	75609325	75613325	ENSMUSG00000032186	50876	Tmod2	tropomodulin 2 [Source:MGI Symbol;Acc:MGI:1355335]
peak_6783	85970796	85971587	792	-1.16881	4.78652e-06	5.43403e-05	chr3	85969109	85973109	ENSMUSG00000028082	27059	Sh3d19	SH3 domain protein D19 [Source:MGI Symbol;Acc:MGI:1350923]
peak_18295	13338357	13339216	860	-1.16833	4.34327e-07	6.69655e-06	chr8	13336751	13340751	ENSMUSG00000038482	21781	Tfdp1	transcription factor Dp 1 [Source:MGI Symbol;Acc:MGI:101934]
peak_22137	114390026	114390846	821	-1.16793	6.77752e-06	7.35077e-05	chr9	114388675	114392675	ENSMUSG00000032431	56693	Crtap	cartilage associated protein [Source:MGI Symbol;Acc:MGI:1891221]
peak_4262	103795973	103798098	2126	-1.16746	7.65019e-20	1.93789e-17	chr2	103795649	103799649	ENSMUSG00000027184	53872	Caprin1	cell cycle associated protein 1 [Source:MGI Symbol;Acc:MGI:1858234]
peak_17834	133122971	133125257	2287	-1.16727	6.60314e-21	1.97568e-18	chr7	133122354	133126354	ENSMUSG00000030970	13017	Ctbp2	C-terminal binding protein 2 [Source:MGI Symbol;Acc:MGI:1201686]
peak_17834	133122971	133125257	2287	-1.16727	6.60314e-21	1.97568e-18	chr7	133121350	133125350	ENSMUSG00000030849	14183	Fgfr2	fibroblast growth factor receptor 2 [Source:MGI Symbol;Acc:MGI:95523]
peak_36828	37045637	37046770	1134	-1.16624	3.51526e-11	1.60737e-09	chr17	37043966	37047966	ENSMUSG00000024462	54393	Gabbr1	gamma-aminobutyric acid (GABA) B receptor 1 [Source:MGI Symbol;Acc:MGI:1860139]
peak_22816	30802393	30804105	1713	-1.1659	3.3684e-17	5.24834e-15	chr10	30801326	30805326	ENSMUSG00000039697	211329	Ncoa7	nuclear receptor coactivator 7 [Source:MGI Symbol;Acc:MGI:2444847]
peak_8032	153904669	153905168	500	-1.16562	3.14178e-05	0.000276361	chr3	153904138	153908138	ENSMUSG00000005493	55993	Msh4	mutS homolog 4 [Source:MGI Symbol;Acc:MGI:1860077]
peak_3566	57123493	57124348	856	-1.16484	6.61467e-09	1.69429e-07	chr2	57122003	57126003	ENSMUSG00000026826	18227	Nr4a2	nuclear receptor subfamily 4 group A member 2 [Source:MGI Symbol;Acc:MGI:1352456]
peak_23318	62601862	62603033	1172	-1.16425	3.26069e-11	1.51274e-09	chr10	62600281	62604281	ENSMUSG00000020075	56200	Ddx21	DEAD (Asp-Glu-Ala-Asp) box polypeptide 21 [Source:MGI Symbol;Acc:MGI:1860494]
peak_8638	53011652	53012439	788	-1.16384	1.14705e-14	1.10917e-12	chr4	53009880	53013880	ENSMUSG00000015247	66536	Nipsnap3b	nipsnap homolog 3B [Source:MGI Symbol;Acc:MGI:1913786]
peak_22104	110796811	110797660	850	-1.16304	7.78202e-05	0.000602851	chr9	110796166	110800166	ENSMUSG00000044664	235628	Prss42	protease serine 42 [Source:MGI Symbol;Acc:MGI:2665280]
peak_4380	112492207	112493601	1395	-1.16295	2.70312e-11	1.27121e-09	chr2	112490964	112494964	ENSMUSG00000003604	74268	Aven	apoptosis caspase activation inhibitor [Source:MGI Symbol;Acc:MGI:1921518]
peak_37749	10617502	10618330	829	-1.16274	7.74399e-07	1.10832e-05	chr18	10615775	10619775	ENSMUSG00000002477	20641	Snrpd1	small nuclear ribonucleoprotein D1 [Source:MGI Symbol;Acc:MGI:98344]
peak_34253	86213926	86214927	1002	-1.16258	7.99697e-09	2.01093e-07	chr15	86212459	86216459	ENSMUSG00000051864	223754	Tbc1d22a	TBC1 domain family member 22a [Source:MGI Symbol;Acc:MGI:1289265]
peak_11272	52363196	52364188	993	-1.16135	1.10955e-11	5.7772e-10	chr5	52361791	52365791	ENSMUSG00000072941	20657	Sod3	superoxide dismutase 3 extracellular [Source:MGI Symbol;Acc:MGI:103181]
peak_8397	40721953	40723304	1352	-1.16067	1.25261e-25	7.18336e-23	chr4	40720150	40724150	ENSMUSG00000028410	15502	Dnaja1	DnaJ heat shock protein family (Hsp40) member A1 [Source:MGI Symbol;Acc:MGI:1270129]
peak_8635	52438525	52439752	1228	-1.1602	2.33519e-11	1.11211e-09	chr4	52437243	52441243	ENSMUSG00000028312	14211	Smc2	structural maintenance of chromosomes 2 [Source:MGI Symbol;Acc:MGI:106067]
peak_15254	134566491	134567543	1053	-1.16018	1.79275e-06	2.30743e-05	chr6	134564965	134568965	ENSMUSG00000030201	16974	Lrp6	low density lipoprotein receptor-related protein 6 [Source:MGI Symbol;Acc:MGI:1298218]
peak_21784	96630607	96631877	1271	-1.15982	2.77284e-10	1.0186e-08	chr9	96629617	96633617	ENSMUSG00000032413	114713	Rasa2	RAS p21 protein activator 2 [Source:MGI Symbol;Acc:MGI:2149960]
peak_25366	33162150	33163561	1412	-1.1596	1.00245e-17	1.72464e-15	chr11	33161206	33165206	ENSMUSG00000057113	18148	Npm1	nucleophosmin 1 [Source:MGI Symbol;Acc:MGI:106184]
peak_3330	34825931	34826715	785	-1.15943	5.12611e-06	5.77195e-05	chr2	34824311	34828311	ENSMUSG00000035949	30050	Fbxw2	F-box and WD-40 domain protein 2 [Source:MGI Symbol;Acc:MGI:1353435]
peak_23146	57532054	57532825	772	-1.15935	4.41522e-09	1.19309e-07	chr10	57530530	57534530	ENSMUSG00000019877	56442	Serinc1	serine incorporator 1 [Source:MGI Symbol;Acc:MGI:1926228]
peak_18020	141447042	141447904	863	-1.15783	9.28105e-15	9.18979e-13	chr7	141445370	141449370	ENSMUSG00000025508	67186	Rplp2	ribosomal protein large P2 [Source:MGI Symbol;Acc:MGI:1914436]
peak_29215	100198969	100200738	1770	-1.15772	6.43237e-15	6.49371e-13	chr12	100197435	100201435	ENSMUSG00000001175	12313	Calm1	calmodulin 1 [Source:MGI Symbol;Acc:MGI:88251]
peak_29133	87299254	87300179	926	-1.15768	0.0002218	0.00144724	chr12	87297705	87301705	ENSMUSG00000050671	217738	Ism2	isthmin 2 [Source:MGI Symbol;Acc:MGI:2685110]
peak_14897	115808354	115809308	955	-1.15728	7.22584e-09	1.83672e-07	chr6	115806747	115810747	ENSMUSG00000057841	19951	Rpl32	ribosomal protein L32 [Source:MGI Symbol;Acc:MGI:98038]
peak_12015	110107484	110108422	939	-1.15697	1.54781e-18	3.16381e-16	chr5	110106197	110110197	ENSMUSG00000033434	107999	Gtpbp6	GTP binding protein 6 (putative) [Source:MGI Symbol;Acc:MGI:1306825]
peak_12015	110107484	110108422	939	-1.15697	1.54781e-18	3.16381e-16	chr5	110108092	110112092	ENSMUSG00000023284	675812	Zfp605	zinc finger protein 605 [Source:MGI Symbol;Acc:MGI:2444933]
peak_31177	13960211	13961638	1428	-1.1569	2.76834e-08	6.04467e-07	chr14	13959440	13963440	ENSMUSG00000021738	246103	Atxn7	ataxin 7 [Source:MGI Symbol;Acc:MGI:2179277]
peak_31177	13960211	13961638	1428	-1.1569	2.76834e-08	6.04467e-07	chr14	13959852	13963852	ENSMUSG00000053453	66231	Thoc7	THO complex 7 [Source:MGI Symbol;Acc:MGI:1913481]
peak_24675	122678534	122679558	1025	-1.15662	4.24891e-10	1.48174e-08	chr10	122676762	122680762	ENSMUSG00000034613	319468	Ppm1h	protein phosphatase 1H (PP2C domain containing) [Source:MGI Symbol;Acc:MGI:2442087]
peak_451	55087372	55088578	1207	-1.15615	2.13241e-18	4.17285e-16	chr1	55086132	55090132	ENSMUSG00000073676	15528	Hspe1	heat shock protein 1 (chaperonin 10) [Source:MGI Symbol;Acc:MGI:104680]
peak_451	55087372	55088578	1207	-1.15615	2.13241e-18	4.17285e-16	chr1	55086243	55090243	ENSMUSG00000025980	15510	Hspd1	heat shock protein 1 (chaperonin) [Source:MGI Symbol;Acc:MGI:96242]
peak_18018	141437137	141437905	769	-1.15571	3.081e-08	6.59484e-07	chr7	141435892	141439892	ENSMUSG00000019082	68267	Slc25a22	solute carrier family 25 (mitochondrial carrier glutamate) member 22 [Source:MGI Symbol;Acc:MGI:1915517]
peak_41180	153497763	153498596	834	-1.15542	9.11643e-07	1.27729e-05	chrX	153496227	153500227	ENSMUSG00000050148	54609	Ubqln2	ubiquilin 2 [Source:MGI Symbol;Acc:MGI:1860283]
peak_18844	64692558	64693341	784	-1.15507	1.64204e-12	1.05937e-10	chr8	64691054	64695054	ENSMUSG00000037852	12876	Cpe	carboxypeptidase E [Source:MGI Symbol;Acc:MGI:101932]
peak_2113	172499785	172501335	1551	-1.15449	2.89335e-27	2.05977e-24	chr1	172498047	172502047	ENSMUSG00000026547	21346	Tagln2	transgelin 2 [Source:MGI Symbol;Acc:MGI:1312985]
peak_29843	23744850	23745652	803	-1.15433	1.12274e-09	3.51464e-08	chr13	23743602	23747602	ENSMUSG00000069310	319148	Hist1h3c	histone cluster 1 H3c [Source:MGI Symbol;Acc:MGI:2448320]
peak_29843	23744850	23745652	803	-1.15433	1.12274e-09	3.51464e-08	chr13	23744734	23748734	ENSMUSG00000075031	319178	Hist1h2bb	histone cluster 1 H2bb [Source:MGI Symbol;Acc:MGI:2448377]
peak_3509	51146925	51148214	1290	-1.154	1.34945e-11	6.84505e-10	chr2	51147111	51151111	ENSMUSG00000017144	74194	Rnd3	Rho family GTPase 3 [Source:MGI Symbol;Acc:MGI:1921444]
peak_40268	55315580	55316672	1093	-1.154	2.91972e-06	3.5137e-05	chr19	55314032	55318032	ENSMUSG00000024982	66980	Zdhhc6	zinc finger DHHC domain containing 6 [Source:MGI Symbol;Acc:MGI:1914230]
peak_40268	55315580	55316672	1093	-1.154	2.91972e-06	3.5137e-05	chr19	55314295	55318295	ENSMUSG00000024983	53611	Vti1a	vesicle transport through interaction with t-SNAREs 1A [Source:MGI Symbol;Acc:MGI:1855699]
peak_35924	97962124	97962986	863	-1.15323	1.94385e-08	4.44169e-07	chr16	97960622	97964622	ENSMUSG00000046962	114565	Zbtb21	zinc finger and BTB domain containing 21 [Source:MGI Symbol;Acc:MGI:1927240]
peak_35924	97962124	97962986	863	-1.15323	1.94385e-08	4.44169e-07	chr16	97960598	97964598	ENSMUSG00000045975	207781	C2cd2	C2 calcium-dependent domain containing 2 [Source:MGI Symbol;Acc:MGI:1891883]
peak_29787	21782661	21783464	804	-1.1524	9.64495e-11	4.01857e-09	chr13	21781370	21785370	ENSMUSG00000101972	319153	Hist1h3i	histone cluster 1 H3i [Source:MGI Symbol;Acc:MGI:2448350]
peak_37653	3382754	3383806	1053	-1.15134	8.02108e-06	8.52705e-05	chr18	3380988	3384988	ENSMUSG00000024231	71745	Cul2	cullin 2 [Source:MGI Symbol;Acc:MGI:1918995]
peak_4369	112239096	112240595	1500	-1.15056	2.18468e-13	1.68665e-11	chr2	112237468	112241468	ENSMUSG00000027134	99010	Lpcat4	lysophosphatidylcholine acyltransferase 4 [Source:MGI Symbol;Acc:MGI:2138993]
peak_18798	57511323	57512600	1278	-1.1504	9.70583e-26	5.72505e-23	chr8	57509907	57513907	ENSMUSG00000054717	97165	Hmgb2	high mobility group box 2 [Source:MGI Symbol;Acc:MGI:96157]
peak_24354	105840852	105841808	957	-1.1486	1.30677e-17	2.21133e-15	chr10	105839067	105843067	ENSMUSG00000019897	52713	Ccdc59	coiled-coil domain containing 59 [Source:MGI Symbol;Acc:MGI:1289302]
peak_24354	105840852	105841808	957	-1.1486	1.30677e-17	2.21133e-15	chr10	105839380	105843380	ENSMUSG00000036009	216292	Mettl25	methyltransferase like 25 [Source:MGI Symbol;Acc:MGI:3041259]
peak_37082	56139957	56140415	459	-1.14841	0.00155638	0.00736115	chr17	56138343	56142343	ENSMUSG00000001227	20359	Sema6b	sema domain transmembrane domain (TM) and cytoplasmic domain (semaphorin) 6B [Source:MGI Symbol;Acc:MGI:1202889]
peak_11931	105518651	105519874	1224	-1.14792	2.83727e-14	2.55788e-12	chr5	105517388	105521388	ENSMUSG00000054720	100604	Lrrc8c	leucine rich repeat containing 8 family member C [Source:MGI Symbol;Acc:MGI:2140839]
peak_17313	111082087	111083633	1547	-1.14726	4.83678e-25	2.56039e-22	chr7	111081030	111085030	ENSMUSG00000005610	13690	Eif4g2	eukaryotic translation initiation factor 4 gamma 2 [Source:MGI Symbol;Acc:MGI:109207]
peak_15183	128362150	128363362	1213	-1.14691	2.26454e-13	1.74121e-11	chr6	128360911	128364911	ENSMUSG00000048668	72440	Rhno1	RAD9-HUS1-RAD1 interacting nuclear orphan 1 [Source:MGI Symbol;Acc:MGI:1915315]
peak_15183	128362150	128363362	1213	-1.14691	2.26454e-13	1.74121e-11	chr6	128360967	128364967	ENSMUSG00000001517	14235	Foxm1	forkhead box M1 [Source:MGI Symbol;Acc:MGI:1347487]
peak_38924	74442242	74443048	807	-1.14531	9.77416e-07	1.35656e-05	chr18	74438936	74442936	ENSMUSG00000025885	17919	Myo5b	myosin VB [Source:MGI Symbol;Acc:MGI:106598]
peak_9743	128805834	128807025	1192	-1.14473	0.000128996	0.000921016	chr4	128804045	128808045	ENSMUSG00000028799	230761	Zfp362	zinc finger protein 362 [Source:MGI Symbol;Acc:MGI:2652839]
peak_37338	72917297	72919178	1882	-1.14453	3.74426e-26	2.34243e-23	chr17	72916305	72920305	ENSMUSG00000024063	77889	Lbh	limb-bud and heart [Source:MGI Symbol;Acc:MGI:1925139]
peak_2170	178318195	178319437	1243	-1.14422	2.80015e-25	1.52129e-22	chr1	178317130	178321130	ENSMUSG00000026500	66359	Cox20	cytochrome c oxidase assembly protein 20 [Source:MGI Symbol;Acc:MGI:1913609]
peak_675	72710735	72711658	924	-1.1441	1.39949e-06	1.85327e-05	chr1	72709290	72713290	ENSMUSG00000046330	19981	Rpl37a	ribosomal protein L37a [Source:MGI Symbol;Acc:MGI:98068]
peak_29573	113185437	113186382	946	-1.14309	1.08391e-05	0.000110834	chr12	113183930	113187930	ENSMUSG00000049036	69195	Tmem121	transmembrane protein 121 [Source:MGI Symbol;Acc:MGI:1916445]
peak_13716	39117616	39118675	1060	-1.14295	1.31367e-07	2.34001e-06	chr6	39116349	39120349	ENSMUSG00000038507	243771	Parp12	poly (ADP-ribose) polymerase family member 12 [Source:MGI Symbol;Acc:MGI:2143990]
peak_22861	36973992	36975311	1320	-1.14292	1.20306e-13	9.7784e-12	chr10	36972544	36976544	ENSMUSG00000019777	15182	Hdac2	histone deacetylase 2 [Source:MGI Symbol;Acc:MGI:1097691]
peak_8112	6453225	6454579	1355	-1.14165	1.38031e-07	2.45026e-06	chr4	6452271	6456271	ENSMUSG00000028245	18201	Nsmaf	neutral sphingomyelinase (N-SMase) activation associated factor [Source:MGI Symbol;Acc:MGI:1341864]
peak_15407	141249494	141250381	888	-1.14152	7.44196e-05	0.000579662	chr6	141247269	141251269	ENSMUSG00000041741	54611	Pde3a	phosphodiesterase 3A cGMP inhibited [Source:MGI Symbol;Acc:MGI:1860764]
peak_2621	4881111	4882661	1551	-1.14136	1.62853e-10	6.35557e-09	chr2	4879564	4883564	ENSMUSG00000026662	109079	Sephs1	selenophosphate synthetase 1 [Source:MGI Symbol;Acc:MGI:1923580]
peak_15186	128424354	128425101	748	-1.14101	1.23494e-11	6.34215e-10	chr6	128422931	128426931	ENSMUSG00000001518	101142	Itfg2	integrin alpha FG-GAP repeat containing 2 [Source:MGI Symbol;Acc:MGI:1915450]
peak_21446	69397680	69398351	672	-1.14099	0.00159001	0.00749962	chr9	69395906	69399906	ENSMUSG00000032235	93697	Ice2	interactor of little elongation complex ELL subunit 2 [Source:MGI Symbol;Acc:MGI:2135947]
peak_41060	135742391	135743152	762	-1.1409	0.000621197	0.00345783	chrX	135740733	135744733	ENSMUSG00000043384	67298	Gprasp1	G protein-coupled receptor associated sorting protein 1 [Source:MGI Symbol;Acc:MGI:1917418]
peak_35548	56029146	56030196	1051	-1.14081	1.98605e-09	5.83658e-08	chr16	56027739	56031739	ENSMUSG00000071533	76302	Pcnp	PEST proteolytic signal containing nuclear protein [Source:MGI Symbol;Acc:MGI:1923552]
peak_1272	121567482	121568330	849	-1.14059	5.09303e-09	1.35062e-07	chr1	121565989	121569989	ENSMUSG00000001674	66942	Ddx18	DEAD (Asp-Glu-Ala-Asp) box polypeptide 18 [Source:MGI Symbol;Acc:MGI:1914192]
peak_35296	32277393	32278083	691	-1.1405	1.48919e-05	0.000145433	chr16	32275459	32279459	ENSMUSG00000014074	70238	Rnf168	ring finger protein 168 [Source:MGI Symbol;Acc:MGI:1917488]
peak_4039	85036731	85037869	1139	-1.13965	1.18465e-09	3.68607e-08	chr2	85035234	85039234	ENSMUSG00000027067	20833	Ssrp1	structure specific recognition protein 1 [Source:MGI Symbol;Acc:MGI:107912]
peak_4039	85036731	85037869	1139	-1.13965	1.18465e-09	3.68607e-08	chr2	85035462	85039462	ENSMUSG00000027071	228139	P2rx3	purinergic receptor P2X ligand-gated ion channel 3 [Source:MGI Symbol;Acc:MGI:1097160]
peak_37814	14681761	14683490	1730	-1.13951	2.24188e-16	2.92934e-14	chr18	14680914	14684914	ENSMUSG00000037013	268996	Ss18	SS18 nBAF chromatin remodeling complex subunit [Source:MGI Symbol;Acc:MGI:107708]
peak_35242	30550184	30550833	650	-1.13921	0.000475572	0.00276257	chr16	30548842	30552842	ENSMUSG00000022537	224090	Tmem44	transmembrane protein 44 [Source:MGI Symbol;Acc:MGI:1924489]
peak_29766	21179605	21181077	1473	-1.13875	6.42202e-11	2.7766e-09	chr13	21177445	21181445	ENSMUSG00000021326	19720	Trim27	tripartite motif-containing 27 [Source:MGI Symbol;Acc:MGI:97904]
peak_20147	123102253	123102761	509	-1.13851	3.24607e-07	5.20304e-06	chr8	123100350	123104350	ENSMUSG00000000740	270106	Rpl13	ribosomal protein L13 [Source:MGI Symbol;Acc:MGI:105922]
peak_8013	152395372	152396984	1613	-1.1382	4.23999e-24	2.01229e-21	chr3	152393473	152397473	ENSMUSG00000039068	108946	Zzz3	zinc finger ZZ domain containing 3 [Source:MGI Symbol;Acc:MGI:1920453]
peak_40692	73674003	73674622	620	-1.13793	0.000568825	0.00320858	chrX	73671150	73675150	ENSMUSG00000019558	102857	Slc6a8	solute carrier family 6 (neurotransmitter transporter creatine) member 8 [Source:MGI Symbol;Acc:MGI:2147834]
peak_792	78488493	78489606	1114	-1.13747	3.28023e-11	1.5201e-09	chr1	78486897	78490897	ENSMUSG00000026245	23874	Farsb	phenylalanyl-tRNA synthetase beta subunit [Source:MGI Symbol;Acc:MGI:1346035]
peak_30581	77134840	77135851	1012	-1.13746	1.17101e-07	2.12089e-06	chr13	77133473	77137473	ENSMUSG00000021597	105377	Slf1	SMC5-SMC6 complex localization factor 1 [Source:MGI Symbol;Acc:MGI:2145448]
peak_30581	77134840	77135851	1012	-1.13746	1.17101e-07	2.12089e-06	chr13	77133540	77137540	ENSMUSG00000071252	72371	2210408I21Rik	RIKEN cDNA 2210408I21 gene [Source:MGI Symbol;Acc:MGI:1919621]
peak_25023	6475827	6476429	603	-1.13723	2.98092e-06	3.57486e-05	chr11	6473917	6477917	ENSMUSG00000094483	19291	Purb	purine rich element binding protein B [Source:MGI Symbol;Acc:MGI:1338779]
peak_3689	65237333	65239554	2222	-1.13714	4.74584e-16	5.84942e-14	chr2	65237403	65241403	ENSMUSG00000034903	319876	Cobll1	Cobl-like 1 [Source:MGI Symbol;Acc:MGI:2442894]
peak_37466	83214496	83215884	1389	-1.13634	4.61597e-09	1.24084e-07	chr17	83213292	83217292	ENSMUSG00000024247	106522	Pkdcc	protein kinase domain containing cytoplasmic [Source:MGI Symbol;Acc:MGI:2147077]
peak_23621	77622028	77622626	599	-1.13633	1.16829e-05	0.000118145	chr10	77620275	77624275	ENSMUSG00000009293	22213	Ube2g2	ubiquitin-conjugating enzyme E2G 2 [Source:MGI Symbol;Acc:MGI:1343188]
peak_37212	65773905	65774509	605	-1.13628	0.00119231	0.00593578	chr17	65770752	65774752	ENSMUSG00000056515	106572	Rab31	RAB31 member RAS oncogene family [Source:MGI Symbol;Acc:MGI:1914603]
peak_29784	21749955	21750631	677	-1.13575	2.53414e-08	5.59842e-07	chr13	21748505	21752505	ENSMUSG00000064288	319160	Hist1h4k	histone cluster 1 H4k [Source:MGI Symbol;Acc:MGI:2448439]
peak_31038	113618115	113618746	632	-1.13564	8.71256e-06	9.16294e-05	chr13	113616564	113620564	ENSMUSG00000042364	170625	Snx18	sorting nexin 18 [Source:MGI Symbol;Acc:MGI:2137642]
peak_5939	181364735	181366162	1428	-1.13533	6.19588e-14	5.26395e-12	chr2	181362928	181366928	ENSMUSG00000027582	229007	Zgpat	zinc finger CCCH-type with G patch domain [Source:MGI Symbol;Acc:MGI:2449939]
peak_5939	181364735	181366162	1428	-1.13533	6.19588e-14	5.26395e-12	chr2	181363404	181367404	ENSMUSG00000038671	76688	Arfrp1	ADP-ribosylation factor related protein 1 [Source:MGI Symbol;Acc:MGI:1923938]
peak_38378	52465302	52466018	717	-1.1353	6.35087e-10	2.1233e-08	chr18	52463693	52467693	ENSMUSG00000024528	67222	Srfbp1	serum response factor binding protein 1 [Source:MGI Symbol;Acc:MGI:1914472]
peak_17072	99268243	99268614	372	-1.13462	7.2703e-05	0.000567791	chr7	99265447	99269447	ENSMUSG00000055407	17760	Map6	microtubule-associated protein 6 [Source:MGI Symbol;Acc:MGI:1201690]
peak_22445	7680733	7681997	1265	-1.13457	4.01422e-13	2.93358e-11	chr10	7679136	7683136	ENSMUSG00000019795	18537	Pcmt1	protein-L-isoaspartate (D-aspartate) O-methyltransferase 1 [Source:MGI Symbol;Acc:MGI:97502]
peak_22445	7680733	7681997	1265	-1.13457	4.01422e-13	2.93358e-11	chr10	7679214	7683214	ENSMUSG00000040021	16798	Lats1	large tumor suppressor [Source:MGI Symbol;Acc:MGI:1333883]
peak_2419	186748874	186749870	997	-1.13438	1.22195e-08	2.95055e-07	chr1	186747358	186751358	ENSMUSG00000001305	67223	Rrp15	ribosomal RNA processing 15 homolog (S. cerevisiae) [Source:MGI Symbol;Acc:MGI:1914473]
peak_7981	146520778	146521966	1189	-1.13409	9.56197e-12	5.06821e-10	chr3	146519429	146523429	ENSMUSG00000028187	70285	Rpf1	ribosome production factor 1 homolog [Source:MGI Symbol;Acc:MGI:1917535]
peak_28282	28635457	28636512	1056	-1.13334	2.99932e-08	6.4501e-07	chr12	28633953	28637953	ENSMUSG00000061477	20115	Rps7	ribosomal protein S7 [Source:MGI Symbol;Acc:MGI:1333818]
peak_12258	117318693	117319660	968	-1.13322	1.29217e-07	2.3047e-06	chr5	117317083	117321083	ENSMUSG00000066894	231668	Vsig10	V-set and immunoglobulin domain containing 10 [Source:MGI Symbol;Acc:MGI:2448533]
peak_19747	107587813	107588812	1000	-1.13301	3.47774e-08	7.3534e-07	chr8	107586464	107590464	ENSMUSG00000039067	17463	Psmd7	proteasome (prosome macropain) 26S subunit non-ATPase 7 [Source:MGI Symbol;Acc:MGI:1351511]
peak_8648	53439913	53440849	937	-1.13282	4.90688e-11	2.16922e-09	chr4	53438413	53442413	ENSMUSG00000028412	100434	Slc44a1	solute carrier family 44 member 1 [Source:MGI Symbol;Acc:MGI:2140592]
peak_13708	38875866	38876817	952	-1.13274	6.27085e-07	9.23737e-06	chr6	38873404	38877404	ENSMUSG00000029925	21391	Tbxas1	thromboxane A synthase 1 platelet [Source:MGI Symbol;Acc:MGI:98497]
peak_13708	38875866	38876817	952	-1.13274	6.27085e-07	9.23737e-06	chr6	38874165	38878165	ENSMUSG00000061436	15258	Hipk2	homeodomain interacting protein kinase 2 [Source:MGI Symbol;Acc:MGI:1314872]
peak_21648	82829503	82830405	903	-1.13238	5.40893e-07	8.10652e-06	chr9	82827540	82831540	ENSMUSG00000032251	65099	Irak1bp1	interleukin-1 receptor-associated kinase 1 binding protein 1 [Source:MGI Symbol;Acc:MGI:1929475]
peak_20581	22388560	22389594	1035	-1.13132	1.41537e-15	1.62787e-13	chr9	22387188	22391188	ENSMUSG00000036777	68743	Anln	anillin actin binding protein [Source:MGI Symbol;Acc:MGI:1920174]
peak_15034	122339272	122340478	1207	-1.13078	3.48636e-09	9.64179e-08	chr6	122338561	122342561	ENSMUSG00000040669	13619	Phc1	polyhomeotic 1 [Source:MGI Symbol;Acc:MGI:103248]
peak_24626	120978393	120979962	1570	-1.12994	2.39134e-11	1.13362e-09	chr10	120977332	120981332	ENSMUSG00000048661	380664	Lemd3	LEM domain containing 3 [Source:MGI Symbol;Acc:MGI:3580376]
peak_13054	145280353	145281095	743	-1.12935	1.84265e-12	1.16871e-10	chr5	145278500	145282500	ENSMUSG00000070420	666311	Zscan25	zinc finger and SCAN domain containing 25 [Source:MGI Symbol;Acc:MGI:3647079]
peak_13182	149678048	149678921	874	-1.1291	2.10609e-10	7.9449e-09	chr5	149676230	149680230	ENSMUSG00000051950	381694	B3glct	beta-3-glucosyltransferase [Source:MGI Symbol;Acc:MGI:2685903]
peak_18635	41133357	41134202	846	-1.12887	1.41775e-05	0.000139412	chr8	41131726	41135726	ENSMUSG00000045636	102103	Mtus1	mitochondrial tumor suppressor 1 [Source:MGI Symbol;Acc:MGI:2142572]
peak_33860	77970151	77971440	1290	-1.12875	9.36687e-15	9.22662e-13	chr15	77968813	77972813	ENSMUSG00000016554	55944	Eif3d	eukaryotic translation initiation factor 3 subunit D [Source:MGI Symbol;Acc:MGI:1933181]
peak_7966	145987491	145988906	1416	-1.12869	3.33907e-08	7.09574e-07	chr3	145985870	145989870	ENSMUSG00000036863	214804	Syde2	synapse defective 1 Rho GTPase homolog 2 (C. elegans) [Source:MGI Symbol;Acc:MGI:3036264]
peak_30833	100103696	100104139	444	-1.12865	0.000673245	0.00369154	chr13	100102070	100106070	ENSMUSG00000049658	544971	Bdp1	B double prime 1 subunit of RNA polymerase III transcription initiation factor IIIB [Source:MGI Symbol;Acc:MGI:1347077]
peak_5383	158306181	158307090	910	-1.12799	1.82357e-11	8.87914e-10	chr2	158304493	158308493	ENSMUSG00000016024	16803	Lbp	lipopolysaccharide binding protein [Source:MGI Symbol;Acc:MGI:1098776]
peak_22125	113741108	113742043	936	-1.12758	7.6964e-08	1.47054e-06	chr9	113739473	113743473	ENSMUSG00000033392	76499	Clasp2	CLIP associating protein 2 [Source:MGI Symbol;Acc:MGI:1923749]
peak_4640	125672693	125673704	1012	-1.12602	2.38616e-06	2.95338e-05	chr2	125671095	125675095	ENSMUSG00000091337	58521	Eid1	EP300 interacting inhibitor of differentiation 1 [Source:MGI Symbol;Acc:MGI:1889651]
peak_15537	147042411	147043384	974	-1.12596	2.23814e-08	5.03886e-07	chr6	147040764	147044764	ENSMUSG00000040112	232536	Mrps35	mitochondrial ribosomal protein S35 [Source:MGI Symbol;Acc:MGI:2385255]
peak_41073	137038012	137038451	440	-1.12593	0.000693475	0.00378601	chrX	137036302	137040302	ENSMUSG00000044348	67062	Slc25a53	solute carrier family 25 member 53 [Source:MGI Symbol;Acc:MGI:1914312]
peak_39899	38836339	38837592	1254	-1.12573	3.40536e-07	5.42466e-06	chr19	38834579	38838579	ENSMUSG00000048720	209478	Tbc1d12	TBC1D12: TBC1 domain family member 12 [Source:MGI Symbol;Acc:MGI:2384803]
peak_144	30949109	30950409	1301	-1.1257	5.71767e-20	1.47552e-17	chr1	30947770	30951770	ENSMUSG00000117310	19243	Ptp4a1	protein tyrosine phosphatase 4a1 [Source:NCBI gene;Acc:19243]
peak_144	30949109	30950409	1301	-1.1257	5.71767e-20	1.47552e-17	chr1	30947309	30951309	ENSMUSG00000026064	19243	Ptp4a1	protein tyrosine phosphatase 4a1 [Source:MGI Symbol;Acc:MGI:1277096]
peak_30791	98316542	98317605	1064	-1.12531	4.95466e-06	5.60273e-05	chr13	98315006	98319006	ENSMUSG00000021660	218490	Btf3	basic transcription factor 3 [Source:MGI Symbol;Acc:MGI:1202875]
peak_7782	133309993	133311056	1064	-1.12528	7.31509e-12	3.97945e-10	chr3	133308110	133312110	ENSMUSG00000028013	74776	Ppa2	pyrophosphatase (inorganic) 2 [Source:MGI Symbol;Acc:MGI:1922026]
peak_7476	108911101	108912176	1076	-1.12514	1.60963e-14	1.52434e-12	chr3	108909727	108913727	ENSMUSG00000027881	66921	Prpf38b	PRP38 pre-mRNA processing factor 38 (yeast) domain containing B [Source:MGI Symbol;Acc:MGI:1914171]
peak_5106	150256996	150257621	626	-1.12466	0.00159827	0.00753229	chr2	150255517	150259517	ENSMUSG00000079008	100216455	Gm14124	predicted gene 14124 [Source:MGI Symbol;Acc:MGI:3652002]
peak_35405	38549765	38550449	685	-1.12451	0.00170475	0.0079258	chr16	38548258	38552258	ENSMUSG00000034064	224143	Poglut1	protein O-glucosyltransferase 1 [Source:MGI Symbol;Acc:MGI:2444232]
peak_32364	105176716	105177713	998	-1.1244	7.81256e-09	1.97176e-07	chr14	105175327	105179327	ENSMUSG00000022119	74213	Rbm26	RNA binding motif protein 26 [Source:MGI Symbol;Acc:MGI:1921463]
peak_5524	164910752	164912346	1595	-1.12399	2.85782e-16	3.66457e-14	chr2	164909757	164913757	ENSMUSG00000039834	329559	Zfp335	zinc finger protein 335 [Source:MGI Symbol;Acc:MGI:2682313]
peak_41257	166238823	166239390	568	-1.12263	1.34701e-06	1.79586e-05	chrX	166236911	166240911	ENSMUSG00000031342	14758	Gpm6b	glycoprotein m6b [Source:MGI Symbol;Acc:MGI:107672]
peak_34359	91672621	91673685	1065	-1.12228	1.17132e-11	6.04549e-10	chr15	91671175	91675175	ENSMUSG00000036273	66725	Lrrk2	leucine-rich repeat kinase 2 [Source:MGI Symbol;Acc:MGI:1913975]
peak_5446	162930697	162932492	1796	-1.12217	2.81566e-17	4.44084e-15	chr2	162929528	162933528	ENSMUSG00000016921	67996	Srsf6	serine/arginine-rich splicing factor 6 [Source:MGI Symbol;Acc:MGI:1915246]
peak_6507	58691648	58692708	1061	-1.12217	2.25921e-13	1.74035e-11	chr3	58690400	58694400	ENSMUSG00000036432	20439	Siah2	siah E3 ubiquitin protein ligase 2 [Source:MGI Symbol;Acc:MGI:108062]
peak_19716	107048143	107048917	775	-1.12196	0.00114645	0.00574287	chr8	107046614	107050614	ENSMUSG00000078931	68023	Pdf	peptide deformylase (mitochondrial) [Source:MGI Symbol;Acc:MGI:1915273]
peak_30904	104228401	104229213	813	-1.12147	7.05099e-08	1.36236e-06	chr13	104226611	104230611	ENSMUSG00000021714	60411	Cenpk	centromere protein K [Source:MGI Symbol;Acc:MGI:1926210]
peak_30904	104228401	104229213	813	-1.12147	7.05099e-08	1.36236e-06	chr13	104226843	104230843	ENSMUSG00000021713	238831	Ppwd1	peptidylprolyl isomerase domain and WD repeat containing 1 [Source:MGI Symbol;Acc:MGI:2443069]
peak_40890	98936945	98938208	1264	-1.12075	2.82515e-12	1.73329e-10	chrX	98934316	98938316	ENSMUSG00000047694	77929	Yipf6	Yip1 domain family member 6 [Source:MGI Symbol;Acc:MGI:1925179]
peak_31403	26668376	26670212	1837	-1.12061	8.33483e-14	6.95242e-12	chr14	26667883	26671883	ENSMUSG00000043702	211948	Pde12	phosphodiesterase 12 [Source:MGI Symbol;Acc:MGI:2443226]
peak_15617	4788629	4789574	946	-1.12034	1.17946e-08	2.85462e-07	chr7	4787656	4791656	ENSMUSG00000030431	664968	Tmem238	transmembrane protein 238 [Source:MGI Symbol;Acc:MGI:1922935]
peak_28333	31634196	31635223	1028	-1.11978	2.18653e-06	2.73747e-05	chr12	31632658	31636658	ENSMUSG00000020650	12033	Bcap29	B cell receptor associated protein 29 [Source:MGI Symbol;Acc:MGI:101917]
peak_28198	17347951	17348872	922	-1.11941	0.000321427	0.0019732	chr12	17346458	17350458	ENSMUSG00000061458	217431	Nol10	nucleolar protein 10 [Source:MGI Symbol;Acc:MGI:2684913]
peak_8045	154663798	154665062	1265	-1.11845	2.52387e-07	4.1818e-06	chr3	154661859	154665859	ENSMUSG00000078161	209601	Erich3	glutamate rich 3 [Source:MGI Symbol;Acc:MGI:1919095]
peak_35659	78375937	78377334	1398	-1.11813	1.44047e-14	1.37998e-12	chr16	78375192	78379192	ENSMUSG00000022863	12228	Btg3	B cell translocation gene 3 [Source:MGI Symbol;Acc:MGI:109532]
peak_16522	59228135	59229620	1486	-1.11482	4.27104e-20	1.1602e-17	chr7	59226750	59230750	ENSMUSG00000025326	22215	Ube3a	ubiquitin protein ligase E3A [Source:MGI Symbol;Acc:MGI:105098]
peak_40644	57053038	57054077	1040	-1.11469	2.40386e-06	2.97083e-05	chrX	57051583	57055583	ENSMUSG00000067873	72459	Htatsf1	HIV TAT specific factor 1 [Source:MGI Symbol;Acc:MGI:1919709]
peak_38304	44828245	44829233	989	-1.11466	8.34139e-12	4.49043e-10	chr18	44825746	44829746	ENSMUSG00000034653	240255	Ythdc2	YTH domain containing 2 [Source:MGI Symbol;Acc:MGI:2448561]
peak_40572	37190960	37192082	1123	-1.11447	0.000624709	0.0034749	chrX	37189163	37193163	ENSMUSG00000016427	54405	Ndufa1	NADH:ubiquinone oxidoreductase subunit A1 [Source:MGI Symbol;Acc:MGI:1929511]
peak_40572	37190960	37192082	1123	-1.11447	0.000624709	0.0034749	chrX	37189245	37193245	ENSMUSG00000036537	69942	Rnf113a1	ring finger protein 113A1 [Source:MGI Symbol;Acc:MGI:1917192]
peak_12019	110230462	110231463	1002	-1.11438	4.72705e-12	2.72217e-10	chr5	110229004	110233004	ENSMUSG00000029501	71782	Ankle2	ankyrin repeat and LEM domain containing 2 [Source:MGI Symbol;Acc:MGI:1261856]
peak_35077	20240949	20241331	383	-1.11423	0.0131651	0.0423024	chr16	20239358	20243358	ENSMUSG00000041205	208158	Map6d1	MAP6 domain containing 1 [Source:MGI Symbol;Acc:MGI:3607784]
peak_6423	53462850	53464039	1190	-1.11347	2.52931e-10	9.38321e-09	chr3	53461332	53465332	ENSMUSG00000042997	212114	Nhlrc3	NHL repeat containing 3 [Source:MGI Symbol;Acc:MGI:2444520]
peak_6423	53462850	53464039	1190	-1.11347	2.52931e-10	9.38321e-09	chr3	53461666	53465666	ENSMUSG00000049504	212127	Proser1	proline and serine rich 1 [Source:MGI Symbol;Acc:MGI:1919933]
peak_3455	45116680	45117527	848	-1.1125	4.39422e-06	5.02597e-05	chr2	45115395	45119395	ENSMUSG00000026872	24136	Zeb2	zinc finger E-box binding homeobox 2 [Source:MGI Symbol;Acc:MGI:1344407]
peak_10582	156234435	156235089	655	-1.11169	0.00195053	0.0088532	chr4	156233919	156237919	ENSMUSG00000095567	57741	Noc2l	NOC2 like nucleolar associated transcriptional repressor [Source:MGI Symbol;Acc:MGI:1931051]
peak_4858	132846344	132847420	1077	-1.11145	1.13672e-10	4.64244e-09	chr2	132844666	132848666	ENSMUSG00000027357	66586	Crls1	cardiolipin synthase 1 [Source:MGI Symbol;Acc:MGI:1913836]
peak_30835	100124579	100125106	528	-1.11124	0.000405975	0.0024112	chr13	100122852	100126852	ENSMUSG00000021645	20595	Smn1	survival motor neuron 1 [Source:MGI Symbol;Acc:MGI:109257]
peak_29059	85338894	85339625	732	-1.11077	2.85904e-05	0.000254662	chr12	85337362	85341362	ENSMUSG00000034290	217718	Nek9	NIMA (never in mitosis gene a)-related expressed kinase 9 [Source:MGI Symbol;Acc:MGI:2387995]
peak_22224	119357363	119357861	499	-1.11055	0.000210753	0.00138763	chr9	119355381	119359381	ENSMUSG00000035769	102448	Xylb	xylulokinase homolog (H. influenzae) [Source:MGI Symbol;Acc:MGI:2142985]
peak_23170	59221059	59222329	1271	-1.11036	1.78678e-18	3.59883e-16	chr10	59219847	59223847	ENSMUSG00000019917	103080	2010-09-01	septin 10 [Source:MGI Symbol;Acc:MGI:1918110]
peak_23170	59221059	59222329	1271	-1.11036	1.78678e-18	3.59883e-16	chr10	59219953	59223953	ENSMUSG00000098188	268301	Sowahc	sosondowah ankyrin repeat domain family member C [Source:MGI Symbol;Acc:MGI:3606051]
peak_13090	147402415	147402767	353	-1.10846	0.0151231	0.0471912	chr5	147398489	147402489	ENSMUSG00000042817	14255	Flt3	FMS-like tyrosine kinase 3 [Source:MGI Symbol;Acc:MGI:95559]
peak_34389	93595474	93596598	1125	-1.10748	1.73631e-08	4.02088e-07	chr15	93593891	93597891	ENSMUSG00000036158	106042	Prickle1	prickle planar cell polarity protein 1 [Source:MGI Symbol;Acc:MGI:1916034]
peak_20471	20459570	20460369	800	-1.10705	3.26877e-07	5.23332e-06	chr9	20458162	20462162	ENSMUSG00000063108	22688	Zfp26	zinc finger protein 26 [Source:MGI Symbol;Acc:MGI:99173]
peak_29828	23551012	23551846	835	-1.10696	4.54811e-11	2.03679e-09	chr13	23549648	23553648	ENSMUSG00000069274	319157	Hist1h4f	histone cluster 1 H4f [Source:MGI Symbol;Acc:MGI:2448425]
peak_29828	23551012	23551846	835	-1.10696	4.54811e-11	2.03679e-09	chr13	23551262	23555262	ENSMUSG00000052565	14957	Hist1h1d	histone cluster 1 H1d [Source:MGI Symbol;Acc:MGI:107502]
peak_16842	81344843	81345640	798	-1.10679	1.24335e-06	1.67007e-05	chr7	81343254	81347254	ENSMUSG00000061787	20068	Rps17	ribosomal protein S17 [Source:MGI Symbol;Acc:MGI:1309526]
peak_34031	80254288	80256086	1799	-1.10591	1.51886e-27	1.11988e-24	chr15	80253184	80257184	ENSMUSG00000042406	11911	Atf4	activating transcription factor 4 [Source:MGI Symbol;Acc:MGI:88096]
peak_38559	59174527	59176141	1615	-1.10437	6.24441e-26	3.84824e-23	chr18	59173401	59177401	ENSMUSG00000058152	78923	Chsy3	chondroitin sulfate synthase 3 [Source:MGI Symbol;Acc:MGI:1926173]
peak_5143	152226317	152227482	1166	-1.10395	2.0959e-16	2.7574e-14	chr2	152224839	152228839	ENSMUSG00000074698	12995	Csnk2a1	casein kinase 2 alpha 1 polypeptide [Source:MGI Symbol;Acc:MGI:88543]
peak_9864	132353388	132353842	455	-1.10344	1.10248e-07	2.00888e-06	chr4	132351605	132355605	ENSMUSG00000028896	100088	Rcc1	regulator of chromosome condensation 1 [Source:MGI Symbol;Acc:MGI:1913989]
peak_19143	79397991	79399787	1797	-1.10307	8.93167e-12	4.77087e-10	chr8	79397518	79401518	ENSMUSG00000031681	17125	Smad1	SMAD family member 1 [Source:MGI Symbol;Acc:MGI:109452]
peak_41158	151520267	151521220	954	-1.10247	1.49216e-08	3.5267e-07	chrX	151518672	151522672	ENSMUSG00000041229	320595	Phf8	PHD finger protein 8 [Source:MGI Symbol;Acc:MGI:2444341]
peak_2797	18997491	18998782	1292	-1.10188	2.91709e-12	1.78568e-10	chr2	18996126	19000126	ENSMUSG00000026737	18718	Pip4k2a	phosphatidylinositol-5-phosphate 4-kinase type II alpha [Source:MGI Symbol;Acc:MGI:1298206]
peak_1327	131096682	131098144	1463	-1.10179	1.1723e-13	9.54722e-12	chr1	131095826	131099826	ENSMUSG00000016528	17164	Mapkapk2	MAP kinase-activated protein kinase 2 [Source:MGI Symbol;Acc:MGI:109298]
peak_21917	105053146	105053546	401	-1.10096	0.0092245	0.0316977	chr9	105051239	105055239	ENSMUSG00000032563	94062	Mrpl3	mitochondrial ribosomal protein L3 [Source:MGI Symbol;Acc:MGI:2137204]
peak_29036	84970457	84971119	663	-1.10089	0.00413721	0.0164445	chr12	84968897	84972897	ENSMUSG00000021243	73736	Fcf1	FCF1 rRNA processing protein [Source:MGI Symbol;Acc:MGI:1920986]
peak_29036	84970457	84971119	663	-1.10089	0.00413721	0.0164445	chr12	84968900	84972900	ENSMUSG00000042350	68497	Arel1	apoptosis resistant E3 ubiquitin protein ligase 1 [Source:MGI Symbol;Acc:MGI:1915747]
peak_7521	115887467	115888666	1200	-1.10076	5.4665e-13	3.85832e-11	chr3	115885837	115889837	ENSMUSG00000033554	69740	Dph5	diphthamide biosynthesis 5 [Source:MGI Symbol;Acc:MGI:1916990]
peak_14106	66896110	66896936	827	-1.10046	4.43833e-10	1.54388e-08	chr6	66894397	66898397	ENSMUSG00000036402	14701	Gng12	guanine nucleotide binding protein (G protein) gamma 12 [Source:MGI Symbol;Acc:MGI:1336171]
peak_30470	66932537	66933787	1251	-1.10042	1.60559e-10	6.2779e-09	chr13	66931088	66935088	ENSMUSG00000021519	66410	Mterf3	mitochondrial transcription termination factor 3 [Source:MGI Symbol;Acc:MGI:1913660]
peak_30470	66932537	66933787	1251	-1.10042	1.60559e-10	6.2779e-09	chr13	66930830	66934830	ENSMUSG00000021518	19210	Ptdss1	phosphatidylserine synthase 1 [Source:MGI Symbol;Acc:MGI:1276575]
peak_19066	72474695	72475777	1083	-1.10017	1.13876e-16	1.57255e-14	chr8	72473226	72477226	ENSMUSG00000052488	27967	Cherp	calcium homeostasis endoplasmic reticulum protein [Source:MGI Symbol;Acc:MGI:106417]
peak_12992	143269471	143270405	935	-1.10003	1.13069e-05	0.000114906	chr5	143268022	143272022	ENSMUSG00000046658	54201	Zfp316	zinc finger protein 316 [Source:MGI Symbol;Acc:MGI:1860402]
peak_8023	152714011	152714688	678	-1.09976	1.22218e-05	0.000122843	chr3	152712100	152716100	ENSMUSG00000039047	329777	Pigk	phosphatidylinositol glycan anchor biosynthesis class K [Source:MGI Symbol;Acc:MGI:1913863]
peak_11921	104859486	104860350	865	-1.09939	4.31979e-08	8.85448e-07	chr5	104858070	104862070	ENSMUSG00000072774	626391	Zfp951	zinc finger protein 951 [Source:MGI Symbol;Acc:MGI:2441896]
peak_3844	74703833	74705973	2141	-1.09917	2.45485e-09	7.04873e-08	chr2	74702615	74706615	ENSMUSG00000027102	15437	Hoxd8	homeobox D8 [Source:MGI Symbol;Acc:MGI:96209]
peak_11990	108312219	108313142	924	-1.09882	1.58018e-08	3.70503e-07	chr5	108310609	108314609	ENSMUSG00000029263	433931	Pigg	phosphatidylinositol glycan anchor biosynthesis class G [Source:MGI Symbol;Acc:MGI:3576484]
peak_35512	50430117	50430393	277	-1.09822	0.0058884	0.0220109	chr16	50430390	50434390	ENSMUSG00000022641	70508	Bbx	bobby sox HMG box containing [Source:MGI Symbol;Acc:MGI:1917758]
peak_19624	104641382	104642841	1460	-1.09793	3.08235e-11	1.43646e-09	chr8	104639965	104643965	ENSMUSG00000031879	68523	Ciao2b	cytosolic iron-sulfur assembly component 2B [Source:MGI Symbol;Acc:MGI:1915773]
peak_15639	5079912	5080753	842	-1.0971	2.78999e-05	0.000249509	chr7	5078235	5082235	ENSMUSG00000035203	13854	Epn1	epsin 1 [Source:MGI Symbol;Acc:MGI:1333763]
peak_10863	27790738	27792215	1478	-1.09644	8.7432e-21	2.57862e-18	chr5	27789691	27793691	ENSMUSG00000002221	55982	Paxip1	PAX interacting (with transcription-activation domain) protein 1 [Source:MGI Symbol;Acc:MGI:1890430]
peak_14845	113740308	113740996	689	-1.09603	0.00132855	0.00647808	chr6	113738743	113742743	ENSMUSG00000030298	110379	Sec13	SEC13 homolog nuclear pore and COPII coat complex component [Source:MGI Symbol;Acc:MGI:99832]
peak_14387	86525540	86527290	1751	-1.09551	1.012e-12	6.75625e-11	chr6	86524321	86528321	ENSMUSG00000051695	23983	Pcbp1	poly(rC) binding protein 1 [Source:MGI Symbol;Acc:MGI:1345635]
peak_41211	159627177	159627976	800	-1.0947	0.000275074	0.00173508	chrX	159625272	159629272	ENSMUSG00000040990	58194	Sh3kbp1	SH3-domain kinase binding protein 1 [Source:MGI Symbol;Acc:MGI:1889583]
peak_27378	106255439	106256599	1161	-1.09419	9.98927e-11	4.13283e-09	chr11	106254079	106258079	ENSMUSG00000020706	56095	Ftsj3	FtsJ RNA methyltransferase homolog 3 (E. coli) [Source:MGI Symbol;Acc:MGI:1860295]
peak_27378	106255439	106256599	1161	-1.09419	9.98927e-11	4.13283e-09	chr11	106254154	106258154	ENSMUSG00000020708	19184	Psmc5	protease (prosome macropain) 26S subunit ATPase 5 [Source:MGI Symbol;Acc:MGI:105047]
peak_6754	84479363	84480308	946	-1.09364	0.00238807	0.010443	chr3	84478429	84482429	ENSMUSG00000041842	229474	Fhdc1	FH2 domain containing 1 [Source:MGI Symbol;Acc:MGI:2684972]
peak_24500	116580701	116582280	1580	-1.09177	6.93443e-12	3.80748e-10	chr10	116579511	116583511	ENSMUSG00000020166	72068	Cnot2	CCR4-NOT transcription complex subunit 2 [Source:MGI Symbol;Acc:MGI:1919318]
peak_2456	189921664	189922776	1113	-1.09139	1.44789e-10	5.73187e-09	chr1	189920363	189924363	ENSMUSG00000026603	226830	Smyd2	SET and MYND domain containing 2 [Source:MGI Symbol;Acc:MGI:1915889]
peak_40358	59345158	59346463	1306	-1.09128	1.19087e-10	4.8349e-09	chr19	59343780	59347780	ENSMUSG00000074746	107368	Pdzd8	PDZ domain containing 8 [Source:MGI Symbol;Acc:MGI:2677270]
peak_13316	13607330	13608315	986	-1.09118	7.94816e-10	2.60667e-08	chr6	13606100	13610100	ENSMUSG00000029569	101118	Tmem168	transmembrane protein 168 [Source:MGI Symbol;Acc:MGI:1921794]
peak_4400	114654254	114655361	1108	-1.09096	1.12756e-13	9.21917e-12	chr2	114652964	114656964	ENSMUSG00000057147	66632	Dph6	diphthamine biosynthesis 6 [Source:MGI Symbol;Acc:MGI:1913882]
peak_25582	51605875	51607447	1573	-1.09058	6.36789e-17	9.16133e-15	chr11	51604847	51608847	ENSMUSG00000020358	15384	Hnrnpab	heterogeneous nuclear ribonucleoprotein A/B [Source:MGI Symbol;Acc:MGI:1330294]
peak_21671	85748636	85750345	1710	-1.09041	3.15969e-16	4.02665e-14	chr9	85747334	85751334	ENSMUSG00000035941	108837	Ibtk	inhibitor of Bruton agammaglobulinemia tyrosine kinase [Source:MGI Symbol;Acc:MGI:1918677]
peak_22231	119894511	119895410	900	-1.09014	1.23802e-07	2.2264e-06	chr9	119892878	119896878	ENSMUSG00000032512	67561	Wdr48	WD repeat domain 48 [Source:MGI Symbol;Acc:MGI:1914811]
peak_39765	29521757	29522706	950	-1.08977	4.0084e-09	1.09535e-07	chr19	29520282	29524282	ENSMUSG00000038658	226089	Ric1	RAB6A GEF complex partner 1 [Source:MGI Symbol;Acc:MGI:1924893]
peak_21846	99575533	99576380	848	-1.08877	0.000203907	0.00135034	chr9	99573799	99577799	ENSMUSG00000032469	83703	Dbr1	debranching RNA lariats 1 [Source:MGI Symbol;Acc:MGI:1931520]
peak_17839	133708727	133709607	881	-1.0886	5.94387e-09	1.54451e-07	chr7	133708072	133712072	ENSMUSG00000030979	22276	Uros	uroporphyrinogen III synthase [Source:MGI Symbol;Acc:MGI:98917]
peak_17839	133708727	133709607	881	-1.0886	5.94387e-09	1.54451e-07	chr7	133707333	133711333	ENSMUSG00000030983	66165	Bccip	BRCA2 and CDKN1A interacting protein [Source:MGI Symbol;Acc:MGI:1913415]
peak_29786	21779188	21780666	1479	-1.08853	4.48183e-13	3.21835e-11	chr13	21778625	21782625	ENSMUSG00000058773	56702	Hist1h1b	histone cluster 1 H1b [Source:MGI Symbol;Acc:MGI:1861461]
peak_3794	72285411	72286353	943	-1.0881	9.81622e-06	0.000101732	chr2	72283637	72287637	ENSMUSG00000004085	65964	Map3k20	mitogen-activated protein kinase kinase kinase 20 [Source:MGI Symbol;Acc:MGI:2443258]
peak_20241	124896821	124898341	1521	-1.08808	3.76831e-09	1.03522e-07	chr8	124895705	124899705	ENSMUSG00000074030	102058	Exoc8	exocyst complex component 8 [Source:MGI Symbol;Acc:MGI:2142527]
peak_20241	124896821	124898341	1521	-1.08808	3.76831e-09	1.03522e-07	chr8	124895886	124899886	ENSMUSG00000031986	244666	Sprtn	SprT-like N-terminal domain [Source:MGI Symbol;Acc:MGI:2685351]
peak_13854	49263263	49264366	1104	-1.08799	7.4325e-10	2.45314e-08	chr6	49262033	49266033	ENSMUSG00000029817	101214	Tra2a	transformer 2 alpha [Source:MGI Symbol;Acc:MGI:1933972]
peak_770	75546049	75546929	881	-1.08727	1.81264e-06	2.33086e-05	chr1	75544266	75548266	ENSMUSG00000006576	20536	Slc4a3	solute carrier family 4 (anion exchanger) member 3 [Source:MGI Symbol;Acc:MGI:109350]
peak_23438	69212530	69213774	1245	-1.08707	4.68046e-15	4.86792e-13	chr10	69211098	69215098	ENSMUSG00000090622	320700	A930033H14Rik	RIKEN cDNA A930033H14 gene [Source:MGI Symbol;Acc:MGI:2444562]
peak_5930	180966782	180967682	901	-1.0868	1.81892e-08	4.19103e-07	chr2	180965225	180969225	ENSMUSG00000027575	228998	Arfgap1	ADP-ribosylation factor GTPase activating protein 1 [Source:MGI Symbol;Acc:MGI:2183559]
peak_40764	77795295	77796701	1407	-1.08601	5.98023e-13	4.19266e-11	chrX	77794278	77798278	ENSMUSG00000035725	19108	Prkx	protein kinase X-linked [Source:MGI Symbol;Acc:MGI:1309999]
peak_39453	8735319	8736307	989	-1.0855	1.86863e-05	0.00017702	chr19	8733827	8737827	ENSMUSG00000042729	107071	Wdr74	WD repeat domain 74 [Source:MGI Symbol;Acc:MGI:2147427]
peak_2643	5844484	5845657	1174	-1.0853	1.26871e-08	3.05097e-07	chr2	5843164	5847164	ENSMUSG00000039128	98828	Cdc123	cell division cycle 123 [Source:MGI Symbol;Acc:MGI:2138811]
peak_2643	5844484	5845657	1174	-1.0853	1.26871e-08	3.05097e-07	chr2	5843019	5847019	ENSMUSG00000025817	53893	Nudt5	nudix (nucleoside diphosphate linked moiety X)-type motif 5 [Source:MGI Symbol;Acc:MGI:1858232]
peak_2853	24763030	24763485	456	-1.08526	0.00512955	0.0196492	chr2	24761152	24765152	ENSMUSG00000004113	12287	Cacna1b	calcium channel voltage-dependent N type alpha 1B subunit [Source:MGI Symbol;Acc:MGI:88296]
peak_7917	144204678	144206096	1419	-1.08514	7.33902e-16	8.73295e-14	chr3	144203220	144207220	ENSMUSG00000028266	16911	Lmo4	LIM domain only 4 [Source:MGI Symbol;Acc:MGI:109360]
peak_4635	125505146	125506708	1563	-1.08512	3.82538e-06	4.45556e-05	chr2	125505993	125509993	ENSMUSG00000027204	14118	Fbn1	fibrillin 1 [Source:MGI Symbol;Acc:MGI:95489]
peak_40359	59942901	59943961	1061	-1.08469	5.97806e-07	8.85345e-06	chr19	59941654	59945654	ENSMUSG00000040022	74998	Rab11fip2	RAB11 family interacting protein 2 (class I) [Source:MGI Symbol;Acc:MGI:1922248]
peak_6685	79591092	79591943	852	-1.08432	8.34861e-07	1.18336e-05	chr3	79589342	79593342	ENSMUSG00000027804	67738	Ppid	peptidylprolyl isomerase D (cyclophilin D) [Source:MGI Symbol;Acc:MGI:1914988]
peak_18196	4275626	4276419	794	-1.08374	2.22331e-06	2.77618e-05	chr8	4273913	4277913	ENSMUSG00000002949	21856	Timm44	translocase of inner mitochondrial membrane 44 [Source:MGI Symbol;Acc:MGI:1343262]
peak_8280	24495963	24497064	1102	-1.08351	8.33463e-11	3.51878e-09	chr4	24494451	24498451	ENSMUSG00000045751	212377	Mms22l	MMS22-like DNA repair protein [Source:MGI Symbol;Acc:MGI:2684980]
peak_7056	95228072	95228995	924	-1.08345	1.95846e-10	7.46676e-09	chr3	95226732	95230732	ENSMUSG00000046722	57912	Cdc42se1	CDC42 small effector 1 [Source:MGI Symbol;Acc:MGI:1889510]
peak_27936	120348364	120348855	492	-1.08216	1.3571e-07	2.41113e-06	chr11	120346542	120350542	ENSMUSG00000062825	11465	Actg1	actin gamma cytoplasmic 1 [Source:MGI Symbol;Acc:MGI:87906]
peak_1211	118321109	118322260	1152	-1.08197	4.18042e-08	8.61755e-07	chr1	118319839	118323839	ENSMUSG00000026377	67949	Nifk	nucleolar protein interacting with the FHA domain of MKI67 [Source:MGI Symbol;Acc:MGI:1915199]
peak_5715	168741272	168741789	518	-1.08014	0.00184413	0.00845015	chr2	168740409	168744409	ENSMUSG00000027546	11981	Atp9a	ATPase class II type 9A [Source:MGI Symbol;Acc:MGI:1330826]
peak_10266	143211975	143213300	1326	-1.08005	2.92653e-05	0.000260031	chr4	143210995	143214995	ENSMUSG00000057637	110593	Prdm2	PR domain containing 2 with ZNF domain [Source:MGI Symbol;Acc:MGI:107628]
peak_24602	120475863	120477439	1577	-1.07994	2.39744e-19	5.53018e-17	chr10	120474469	120478469	ENSMUSG00000056758	15364	Hmga2	high mobility group AT-hook 2 [Source:MGI Symbol;Acc:MGI:101761]
peak_20362	128685122	128686362	1241	-1.07979	7.77707e-17	1.10349e-14	chr8	128683654	128687654	ENSMUSG00000025809	16412	Itgb1	integrin beta 1 (fibronectin receptor beta) [Source:MGI Symbol;Acc:MGI:96610]
peak_41081	139871083	139871819	737	-1.07967	0.00348323	0.0142695	chrX	139869677	139873677	ENSMUSG00000031434	75746	Morc4	microrchidia 4 [Source:MGI Symbol;Acc:MGI:1922996]
peak_22290	121718753	121719683	931	-1.07942	2.62081e-15	2.84772e-13	chr9	121717169	121721169	ENSMUSG00000032525	18087	Nktr	natural killer tumor recognition sequence [Source:MGI Symbol;Acc:MGI:97346]
peak_36132	12991765	12993048	1284	-1.07824	1.7e-15	1.92309e-13	chr17	12992169	12996169	ENSMUSG00000060475	60532	Wtap	Wilms tumour 1-associating protein [Source:MGI Symbol;Acc:MGI:1926395]
peak_8196	12171208	12172243	1036	-1.07809	3.50469e-08	7.38687e-07	chr4	12170015	12174015	ENSMUSG00000028218	68099	Fam92a	family with sequence similarity 92 member A [Source:MGI Symbol;Acc:MGI:1915349]
peak_37110	56613290	56613976	687	-1.07787	4.48204e-07	6.88736e-06	chr17	56611416	56615416	ENSMUSG00000057863	54217	Rpl36	ribosomal protein L36 [Source:MGI Symbol;Acc:MGI:1860603]
peak_18621	40511076	40512451	1376	-1.0776	4.83546e-11	2.14684e-09	chr8	40509783	40513783	ENSMUSG00000031600	52348	Vps37a	vacuolar protein sorting 37A [Source:MGI Symbol;Acc:MGI:1261835]
peak_7947	145648755	145650141	1387	-1.0772	4.40762e-20	1.17421e-17	chr3	145647981	145651981	ENSMUSG00000028195	16007	Cyr61	cysteine rich protein 61 [Source:MGI Symbol;Acc:MGI:88613]
peak_19905	116943084	116944444	1361	-1.07671	8.19422e-07	1.16475e-05	chr8	116941393	116945393	ENSMUSG00000047388	234776	Atmin	ATM interactor [Source:MGI Symbol;Acc:MGI:2682328]
peak_5845	174075282	174076568	1287	-1.07631	1.26827e-12	8.32539e-11	chr2	174074308	174078308	ENSMUSG00000027522	228960	Stx16	syntaxin 16 [Source:MGI Symbol;Acc:MGI:1923396]
peak_35590	59471666	59472245	580	-1.0763	2.48809e-06	3.05754e-05	chr16	59469775	59473775	ENSMUSG00000022724	67014	Riox2	ribosomal oxygenase 2 [Source:MGI Symbol;Acc:MGI:1914264]
peak_555	61638584	61639336	753	-1.07589	0.00388556	0.0156491	chr1	61636824	61640824	ENSMUSG00000052062	72823	Pard3b	par-3 family cell polarity regulator beta [Source:MGI Symbol;Acc:MGI:1919301]
peak_10666	12383210	12383878	669	-1.07481	0.00201983	0.00911062	chr5	12381385	12385385	ENSMUSG00000040254	108151	Sema3d	sema domain immunoglobulin domain (Ig) short basic domain secreted (semaphorin) 3D [Source:MGI Symbol;Acc:MGI:1860118]
peak_22205	118505927	118507080	1154	-1.07465	0.000228126	0.00148033	chr9	118504267	118508267	ENSMUSG00000038708	54214	Golga4	golgi autoantigen golgin subfamily a 4 [Source:MGI Symbol;Acc:MGI:1859646]
peak_40485	13072516	13072775	260	-1.07437	0.0056615	0.0213171	chrX	13069498	13073498	ENSMUSG00000031010	22284	Usp9x	ubiquitin specific peptidase 9 X chromosome [Source:MGI Symbol;Acc:MGI:894681]
peak_5910	180256494	180257769	1276	-1.07422	1.04384e-20	3.014e-18	chr2	180255377	180259377	ENSMUSG00000039001	66481	Rps21	ribosomal protein S21 [Source:MGI Symbol;Acc:MGI:1913731]
peak_26126	69671263	69671655	393	-1.07349	7.74178e-07	1.10832e-05	chr11	69670423	69674423	ENSMUSG00000059796	13681	Eif4a1	eukaryotic translation initiation factor 4A1 [Source:MGI Symbol;Acc:MGI:95303]
peak_26991	97776963	97777297	335	-1.07257	0.00854027	0.0297703	chr11	97773918	97777918	ENSMUSG00000018543	72215	1700001P01Rik	RIKEN cDNA 1700001P01 gene [Source:MGI Symbol;Acc:MGI:1919465]
peak_35815	91646752	91648275	1524	-1.07231	4.43247e-17	6.67944e-15	chr16	91645506	91649506	ENSMUSG00000022961	20658	Son	Son DNA binding protein [Source:MGI Symbol;Acc:MGI:98353]
peak_35815	91646752	91648275	1524	-1.07231	4.43247e-17	6.67944e-15	chr16	91644952	91648952	ENSMUSG00000022962	14450	Gart	phosphoribosylglycinamide formyltransferase [Source:MGI Symbol;Acc:MGI:95654]
peak_41240	163957802	163959061	1260	-1.07227	4.15212e-09	1.12864e-07	chrX	163956661	163960661	ENSMUSG00000031370	22184	Zrsr2	zinc finger (CCCH type) RNA binding motif and serine/arginine rich 2 [Source:MGI Symbol;Acc:MGI:103287]
peak_17251	109517943	109519613	1671	-1.07216	4.83376e-17	7.17934e-15	chr7	109517147	109521147	ENSMUSG00000046364	26451	Rpl27a	ribosomal protein L27A [Source:MGI Symbol;Acc:MGI:1347076]
peak_9552	119539030	119540542	1513	-1.07215	4.47133e-12	2.58936e-10	chr4	119537529	119541529	ENSMUSG00000087385	433752	Frg2f1	FSHD region gene 2 family member 1 [Source:MGI Symbol;Acc:MGI:3035485]
peak_31215	18331025	18332092	1068	-1.07209	5.60546e-06	6.24527e-05	chr14	18329859	18333859	ENSMUSG00000021774	22194	Ube2e1	ubiquitin-conjugating enzyme E2E 1 [Source:MGI Symbol;Acc:MGI:107411]
peak_17523	119793756	119794622	867	-1.0713	1.85861e-07	3.18168e-06	chr7	119792006	119796006	ENSMUSG00000030924	434234	Rexo5	RNA exonuclease 5 [Source:MGI Symbol;Acc:MGI:1919402]
peak_17523	119793756	119794622	867	-1.0713	1.85861e-07	3.18168e-06	chr7	119792058	119796058	ENSMUSG00000030929	71151	Eri2	exoribonuclease 2 [Source:MGI Symbol;Acc:MGI:1918401]
peak_28633	69168349	69169197	849	-1.06995	2.26593e-07	3.79555e-06	chr12	69166814	69170814	ENSMUSG00000034883	69706	Lrr1	leucine rich repeat protein 1 [Source:MGI Symbol;Acc:MGI:1916956]
peak_15699	16046629	16047046	418	-1.06871	0.000293043	0.0018261	chr7	16045921	16049921	ENSMUSG00000070808	243842	Bicra	BRD4 interacting chromatin remodeling complex associated protein [Source:MGI Symbol;Acc:MGI:2154263]
peak_3907	77280166	77281202	1037	-1.06742	1.83623e-07	3.1499e-06	chr2	77278592	77282592	ENSMUSG00000042272	228071	Sestd1	SEC14 and spectrin domains 1 [Source:MGI Symbol;Acc:MGI:1916262]
peak_14151	71493427	71494821	1395	-1.06673	1.76608e-17	2.88228e-15	chr6	71491894	71495894	ENSMUSG00000052656	22644	Rnf103	ring finger protein 103 [Source:MGI Symbol;Acc:MGI:109483]
peak_1817	157411586	157413009	1424	-1.06668	3.29119e-15	3.54812e-13	chr1	157410595	157414595	ENSMUSG00000070565	226525	Rasal2	RAS protein activator like 2 [Source:MGI Symbol;Acc:MGI:2443881]
peak_1918	163403464	163404197	734	-1.06646	2.07744e-09	6.08352e-08	chr1	163401669	163405669	ENSMUSG00000040124	98376	Gorab	golgin RAB6-interacting [Source:MGI Symbol;Acc:MGI:2138271]
peak_31082	118386762	118387653	892	-1.06625	1.5269e-06	2.00145e-05	chr13	118385252	118389252	ENSMUSG00000021731	59054	Mrps30	mitochondrial ribosomal protein S30 [Source:MGI Symbol;Acc:MGI:1926237]
peak_2093	172082283	172083221	939	-1.06535	8.30159e-10	2.69264e-08	chr1	172080795	172084795	ENSMUSG00000003458	59287	Ncstn	nicastrin [Source:MGI Symbol;Acc:MGI:1891700]
peak_2093	172082283	172083221	939	-1.06535	8.30159e-10	2.69264e-08	chr1	172080529	172084529	ENSMUSG00000026553	12847	Copa	coatomer protein complex subunit alpha [Source:MGI Symbol;Acc:MGI:1334462]
peak_20498	20898251	20898936	686	-1.06523	0.000196129	0.00130848	chr9	20896623	20900623	ENSMUSG00000070319	53356	Eif3g	eukaryotic translation initiation factor 3 subunit G [Source:MGI Symbol;Acc:MGI:1858258]
peak_14378	86371011	86371884	874	-1.06517	6.90138e-07	1.00337e-05	chr6	86369304	86373304	ENSMUSG00000057278	68011	Snrpg	small nuclear ribonucleoprotein polypeptide G [Source:MGI Symbol;Acc:MGI:1915261]
peak_15106	125313302	125314409	1108	-1.06516	8.50428e-09	2.12684e-07	chr6	125311885	125315885	ENSMUSG00000030339	17000	Ltbr	lymphotoxin B receptor [Source:MGI Symbol;Acc:MGI:104875]
peak_15566	149309105	149310022	918	-1.06495	2.18077e-10	8.20821e-09	chr6	149307414	149311414	ENSMUSG00000032712	67246	Resf1	retroelement silencing factor 1 [Source:MGI Symbol;Acc:MGI:1914496]
peak_36894	45572459	45574735	2277	-1.06458	9.45407e-20	2.35156e-17	chr17	45571271	45575271	ENSMUSG00000023944	15516	Hsp90ab1	heat shock protein 90 alpha (cytosolic) class B member 1 [Source:MGI Symbol;Acc:MGI:96247]
peak_31862	55899934	55900579	646	-1.06447	0.000337596	0.00205747	chr14	55898293	55902293	ENSMUSG00000022223	654795	Sdr39u1	short chain dehydrogenase/reductase family 39U member 1 [Source:MGI Symbol;Acc:MGI:1916876]
peak_19708	106892385	106894037	1653	-1.06441	6.72214e-07	9.81461e-06	chr8	106891601	106895601	ENSMUSG00000046691	214987	Chtf8	CTF8 chromosome transmission fidelity factor 8 [Source:MGI Symbol;Acc:MGI:2443370]
peak_19708	106892385	106894037	1653	-1.06441	6.72214e-07	9.81461e-06	chr8	106891636	106895636	ENSMUSG00000041438	21771	Utp4	UTP4 small subunit processome component [Source:MGI Symbol;Acc:MGI:1096573]
peak_20380	7183989	7185133	1145	-1.06413	8.84672e-08	1.65736e-06	chr9	7182446	7186446	ENSMUSG00000047193	110350	Dync2h1	dynein cytoplasmic 2 heavy chain 1 [Source:MGI Symbol;Acc:MGI:107736]
peak_20380	7183989	7185133	1145	-1.06413	8.84672e-08	1.65736e-06	chr9	7182520	7186520	ENSMUSG00000032002	76863	Dcun1d5	DCN1 defective in cullin neddylation 1 domain containing 5 (S. cerevisiae) [Source:MGI Symbol;Acc:MGI:1924113]
peak_32530	122912529	122913420	892	-1.06368	0.000225902	0.00146843	chr14	122911757	122915757	ENSMUSG00000041625	223267	Ggact	gamma-glutamylamine cyclotransferase [Source:MGI Symbol;Acc:MGI:2385008]
peak_32326	101607907	101609351	1445	-1.06354	2.81595e-10	1.0326e-08	chr14	101607191	101611191	ENSMUSG00000033083	210789	Tbc1d4	TBC1 domain family member 4 [Source:MGI Symbol;Acc:MGI:2429660]
peak_25429	43433633	43434165	533	-1.06348	0.00103799	0.0052788	chr11	43431744	43435744	ENSMUSG00000020409	193116	Slu7	SLU7 splicing factor homolog (S. cerevisiae) [Source:MGI Symbol;Acc:MGI:2385598]
peak_4374	112367421	112368338	918	-1.06339	8.84095e-05	0.000671281	chr2	112366027	112370027	ENSMUSG00000027131	68032	Emc4	ER membrane protein complex subunit 4 [Source:MGI Symbol;Acc:MGI:1915282]
peak_41238	163908493	163909601	1109	-1.06305	6.66551e-10	2.21772e-08	chrX	163907017	163911017	ENSMUSG00000031367	108012	Ap1s2	adaptor-related protein complex 1 sigma 2 subunit [Source:MGI Symbol;Acc:MGI:1889383]
peak_22692	22158410	22158744	335	-1.06277	0.000238518	0.00153545	chr10	22156586	22160586	ENSMUSG00000075297	667281	H60b	histocompatibility 60b [Source:MGI Symbol;Acc:MGI:3649078]
peak_22692	22158410	22158744	335	-1.06277	0.000238518	0.00153545	chr10	22156569	22160569	ENSMUSG00000053219	379043	Raet1e	retinoic acid early transcript 1E [Source:MGI Symbol;Acc:MGI:2675273]
peak_7231	101376786	101377295	510	-1.06193	8.99712e-05	0.000680886	chr3	101375083	101379083	ENSMUSG00000042035	78908	Igsf3	immunoglobulin superfamily member 3 [Source:MGI Symbol;Acc:MGI:1926158]
peak_1162	105356046	105356884	839	-1.06117	0.00307447	0.012893	chr1	105354710	105358710	ENSMUSG00000047496	320311	Rnf152	ring finger protein 152 [Source:MGI Symbol;Acc:MGI:2443787]
peak_38896	73754029	73754600	572	-1.061	5.12294e-10	1.7554e-08	chr18	73752479	73756479	ENSMUSG00000036941	114615	Elac1	elaC ribonuclease Z 1 [Source:MGI Symbol;Acc:MGI:1890495]
peak_34988	16982898	16984136	1239	-1.06041	9.47865e-09	2.34215e-07	chr16	16981382	16985382	ENSMUSG00000063358	26413	Mapk1	mitogen-activated protein kinase 1 [Source:MGI Symbol;Acc:MGI:1346858]
peak_10952	31295492	31295972	481	-1.0594	0.000346624	0.00210565	chr5	31294080	31298080	ENSMUSG00000038552	64339	Fndc4	fibronectin type III domain containing 4 [Source:MGI Symbol;Acc:MGI:1917195]
peak_10952	31295492	31295972	481	-1.0594	0.000346624	0.00210565	chr5	31295443	31299443	ENSMUSG00000059434	231103	Gckr	glucokinase regulatory protein [Source:MGI Symbol;Acc:MGI:1096345]
peak_22811	30200108	30200838	731	-1.05875	3.57574e-09	9.8494e-08	chr10	30198560	30202560	ENSMUSG00000075266	66311	Cenpw	centromere protein W [Source:MGI Symbol;Acc:MGI:1913561]
peak_12325	120116150	120117173	1024	-1.05847	8.80609e-07	1.23759e-05	chr5	120114465	120118465	ENSMUSG00000029594	74111	Rbm19	RNA binding motif protein 19 [Source:MGI Symbol;Acc:MGI:1921361]
peak_14228	72957857	72958904	1048	-1.0571	2.68566e-11	1.26444e-09	chr6	72956748	72960748	ENSMUSG00000079523	19240	Tmsb10	thymosin beta 10 [Source:MGI Symbol;Acc:MGI:109146]
peak_20497	20887874	20888666	793	-1.05659	0.000230364	0.00149275	chr9	20886175	20890175	ENSMUSG00000004100	235036	Ppan	peter pan homolog [Source:MGI Symbol;Acc:MGI:2178445]
peak_13358	18847937	18849033	1097	-1.05652	1.68182e-13	1.32524e-11	chr6	18846579	18850579	ENSMUSG00000044155	76522	Lsm8	LSM8 homolog U6 small nuclear RNA associated [Source:MGI Symbol;Acc:MGI:1923772]
peak_31326	24245147	24245952	806	-1.05652	0.00102633	0.00523174	chr14	24243920	24247920	ENSMUSG00000021782	71228	Dlg5	discs large MAGUK scaffold protein 5 [Source:MGI Symbol;Acc:MGI:1918478]
peak_10290	147904434	147905158	725	-1.05452	8.55854e-06	9.03097e-05	chr4	147902704	147906704	ENSMUSG00000029020	170731	Mfn2	mitofusin 2 [Source:MGI Symbol;Acc:MGI:2442230]
peak_7847	138741789	138743428	1640	-1.05444	2.42433e-10	9.02622e-09	chr3	138740195	138744195	ENSMUSG00000028152	56224	Tspan5	tetraspanin 5 [Source:MGI Symbol;Acc:MGI:1928096]
peak_30847	100730406	100731247	842	-1.05435	1.01246e-07	1.8646e-06	chr13	100728939	100732939	ENSMUSG00000069089	12572	Cdk7	cyclin-dependent kinase 7 [Source:MGI Symbol;Acc:MGI:102956]
peak_6969	90265029	90266464	1436	-1.05388	2.49499e-14	2.27916e-12	chr3	90263185	90267185	ENSMUSG00000042404	229541	Dennd4b	DENN/MADD domain containing 4B [Source:MGI Symbol;Acc:MGI:2446201]
peak_32682	10469840	10471021	1182	-1.05366	3.3133e-17	5.18206e-15	chr15	10468516	10472516	ENSMUSG00000044224	78244	Dnajc21	DnaJ heat shock protein family (Hsp40) member C21 [Source:MGI Symbol;Acc:MGI:1925371]
peak_37620	88440128	88442089	1962	-1.05257	2.39377e-16	3.11794e-14	chr17	88438711	88442711	ENSMUSG00000034998	14236	Foxn2	forkhead box N2 [Source:MGI Symbol;Acc:MGI:1347478]
peak_1209	118310876	118311592	717	-1.05212	2.682e-10	9.89632e-09	chr1	118309739	118313739	ENSMUSG00000026374	22099	Tsn	translin [Source:MGI Symbol;Acc:MGI:109263]
peak_23254	61089155	61089814	660	-1.05052	0.000787227	0.00419739	chr10	61087331	61091331	ENSMUSG00000020098	13180	Pcbd1	pterin 4 alpha carbinolamine dehydratase/dimerization cofactor of hepatocyte nuclear factor 1 alpha (TCF1) 1 [Source:MGI Symbol;Acc:MGI:94873]
peak_41113	142680809	142681972	1164	-1.0505	0.000780445	0.00417146	chrX	142679406	142683406	ENSMUSG00000047045	209497	Tmem164	transmembrane protein 164 [Source:MGI Symbol;Acc:MGI:2148020]
peak_36761	35550948	35551346	399	-1.05034	4.62947e-05	0.000385385	chr17	35550128	35554128	ENSMUSG00000039518	386463	Cdsn	corneodesmosin [Source:MGI Symbol;Acc:MGI:3505689]
peak_19904	116920902	116922167	1266	-1.05032	3.63576e-13	2.69033e-11	chr8	116919455	116923455	ENSMUSG00000014633	66531	Cmc2	COX assembly mitochondrial protein 2 [Source:MGI Symbol;Acc:MGI:1913781]
peak_19904	116920902	116922167	1266	-1.05032	3.63576e-13	2.69033e-11	chr8	116919730	116923730	ENSMUSG00000031756	72155	Cenpn	centromere protein N [Source:MGI Symbol;Acc:MGI:1919405]
peak_25394	35834241	35834651	411	-1.05024	2.4565e-06	3.02826e-05	chr11	35832506	35836506	ENSMUSG00000018848	104458	Rars	arginyl-tRNA synthetase [Source:MGI Symbol;Acc:MGI:1914297]
peak_8390	40268178	40268913	736	-1.05019	6.85627e-08	1.32909e-06	chr4	40267579	40271579	ENSMUSG00000028407	100504309	Smim27	small integral membrane protein 27 [Source:MGI Symbol;Acc:MGI:1913684]
peak_8390	40268178	40268913	736	-1.05019	6.85627e-08	1.32909e-06	chr4	40267850	40271850	ENSMUSG00000036822	106021	Topors	topoisomerase I binding arginine/serine-rich [Source:MGI Symbol;Acc:MGI:2146189]
peak_32113	70349179	70349554	376	-1.04965	0.000223411	0.00145522	chr14	70349425	70353425	ENSMUSG00000022094	213053	Slc39a14	solute carrier family 39 (zinc transporter) member 14 [Source:MGI Symbol;Acc:MGI:2384851]
peak_27186	101627049	101629769	2721	-1.04925	9.45572e-31	9.29588e-28	chr11	101625195	101629195	ENSMUSG00000010362	66599	Rdm1	RAD52 motif 1 [Source:MGI Symbol;Acc:MGI:1913849]
peak_29899	29984334	29984933	600	-1.04861	1.68099e-06	2.17922e-05	chr13	29984063	29988063	ENSMUSG00000016477	13557	E2f3	E2F transcription factor 3 [Source:MGI Symbol;Acc:MGI:1096340]
peak_8391	40269321	40270075	755	-1.04814	1.85203e-12	1.17286e-10	chr4	40267579	40271579	ENSMUSG00000028407	100504309	Smim27	small integral membrane protein 27 [Source:MGI Symbol;Acc:MGI:1913684]
peak_8391	40269321	40270075	755	-1.04814	1.85203e-12	1.17286e-10	chr4	40267850	40271850	ENSMUSG00000036822	106021	Topors	topoisomerase I binding arginine/serine-rich [Source:MGI Symbol;Acc:MGI:2146189]
peak_4771	130667501	130668022	522	-1.04814	6.27638e-06	6.896e-05	chr2	130665610	130669610	ENSMUSG00000074797	16434	Itpa	inosine triphosphatase (nucleoside triphosphate pyrophosphatase) [Source:MGI Symbol;Acc:MGI:96622]
peak_31273	20694950	20695776	827	-1.04782	0.000148975	0.00103837	chr14	20692968	20696968	ENSMUSG00000039357	73068	Fut11	fucosyltransferase 11 [Source:MGI Symbol;Acc:MGI:1920318]
peak_29693	9763277	9765402	2126	-1.04777	6.29567e-07	9.27062e-06	chr13	9763330	9767330	ENSMUSG00000021156	66505	Zmynd11	zinc finger MYND domain containing 11 [Source:MGI Symbol;Acc:MGI:1913755]
peak_14054	56831707	56832753	1047	-1.04743	1.7324e-12	1.10855e-10	chr6	56830059	56834059	ENSMUSG00000029781	27055	Fkbp9	FK506 binding protein 9 [Source:MGI Symbol;Acc:MGI:1350921]
peak_41306	170673808	170675035	1228	-1.04667	0.00785894	0.0277584	chrX	170670644	170674644	ENSMUSG00000093806	107626	Asmt	acetylserotonin O-methyltransferase [Source:MGI Symbol;Acc:MGI:96090]
peak_7393	107278612	107279434	823	-1.04665	0.000372428	0.00224055	chr3	107276858	107280858	ENSMUSG00000087260	68576	Lamtor5	late endosomal/lysosomal adaptor MAPK and MTOR activator 5 [Source:MGI Symbol;Acc:MGI:1915826]
peak_18038	142060414	142061545	1132	-1.04625	1.55539e-06	2.03492e-05	chr7	142059065	142063065	ENSMUSG00000025147	101513	Mob2	MOB kinase activator 2 [Source:MGI Symbol;Acc:MGI:1919891]
peak_31458	31000980	31002127	1148	-1.04604	2.83023e-10	1.03599e-08	chr14	30999672	31003672	ENSMUSG00000021917	69019	Spcs1	signal peptidase complex subunit 1 homolog (S. cerevisiae) [Source:MGI Symbol;Acc:MGI:1916269]
peak_31458	31000980	31002127	1148	-1.04604	2.83023e-10	1.03599e-08	chr14	30999400	31003400	ENSMUSG00000021916	76485	Glt8d1	glycosyltransferase 8 domain containing 1 [Source:MGI Symbol;Acc:MGI:1923735]
peak_31180	14120355	14121460	1106	-1.04495	3.84603e-07	6.03582e-06	chr14	14118984	14122984	ENSMUSG00000021737	66413	Psmd6	proteasome (prosome macropain) 26S subunit non-ATPase 6 [Source:MGI Symbol;Acc:MGI:1913663]
peak_8570	46450618	46451451	834	-1.04466	1.07414e-10	4.41306e-09	chr4	46448902	46452902	ENSMUSG00000028333	67628	Anp32b	acidic (leucine-rich) nuclear phosphoprotein 32 family member B [Source:MGI Symbol;Acc:MGI:1914878]
peak_37352	73107618	73108497	880	-1.04439	2.23124e-09	6.47419e-08	chr17	73105985	73109985	ENSMUSG00000054469	225010	Lclat1	lysocardiolipin acyltransferase 1 [Source:MGI Symbol;Acc:MGI:2684937]
peak_29789	21811927	21812584	658	-1.04361	0.000114369	0.000834325	chr13	21808197	21812197	ENSMUSG00000069307	665596	Hist1h2bq	histone cluster 1 H2bq [Source:MGI Symbol;Acc:MGI:3702051]
peak_29789	21811927	21812584	658	-1.04361	0.000114369	0.000834325	chr13	21808465	21812465	ENSMUSG00000094248	665433	Hist1h2ao	histone cluster 1 H2ao [Source:MGI Symbol;Acc:MGI:2448302]
peak_29789	21811927	21812584	658	-1.04361	0.000114369	0.000834325	chr13	21809746	21813746	ENSMUSG00000069306	100041230	Hist1h4m	histone cluster 1 H4m [Source:MGI Symbol;Acc:MGI:2448441]
peak_4857	132815763	132816658	896	-1.04328	6.42017e-12	3.58713e-10	chr2	132814055	132818055	ENSMUSG00000037376	66926	Trmt6	tRNA methyltransferase 6 [Source:MGI Symbol;Acc:MGI:1914176]
peak_4857	132815763	132816658	896	-1.04328	6.42017e-12	3.58713e-10	chr2	132814141	132818141	ENSMUSG00000027353	66634	Mcm8	minichromosome maintenance 8 homologous recombination repair factor [Source:MGI Symbol;Acc:MGI:1913884]
peak_11339	62766058	62766593	536	-1.04283	0.0127814	0.0413186	chr5	62764159	62768159	ENSMUSG00000037999	212285	Arap2	ArfGAP with RhoGAP domain ankyrin repeat and PH domain 2 [Source:MGI Symbol;Acc:MGI:2684416]
peak_36612	32035986	32036852	867	-1.04281	0.000226788	0.00147326	chr17	32034100	32038100	ENSMUSG00000058392	72462	Rrp1b	ribosomal RNA processing 1 homolog B (S. cerevisiae) [Source:MGI Symbol;Acc:MGI:1919712]
peak_36612	32035986	32036852	867	-1.04281	0.000226788	0.00147326	chr17	32034349	32038349	ENSMUSG00000002076	74377	Hsf2bp	heat shock transcription factor 2 binding protein [Source:MGI Symbol;Acc:MGI:1921627]
peak_34180	84191765	84192740	976	-1.04277	2.94031e-09	8.28705e-08	chr15	84190241	84194241	ENSMUSG00000022437	68653	Samm50	SAMM50 sorting and assembly machinery component [Source:MGI Symbol;Acc:MGI:1915903]
peak_20456	15305434	15306635	1202	-1.04259	1.40365e-11	7.07653e-10	chr9	15304448	15308448	ENSMUSG00000031938	70984	4931406C07Rik	RIKEN cDNA 4931406C07 gene [Source:MGI Symbol;Acc:MGI:1918234]
peak_20456	15305434	15306635	1202	-1.04259	1.40365e-11	7.07653e-10	chr9	15304214	15308214	ENSMUSG00000031939	75316	Taf1d	TATA-box binding protein associated factor RNA polymerase I D [Source:MGI Symbol;Acc:MGI:1922566]
peak_16155	34167877	34168867	991	-1.04182	2.32733e-07	3.89365e-06	chr7	34167599	34171599	ENSMUSG00000052997	50995	Uba2	ubiquitin-like modifier activating enzyme 2 [Source:MGI Symbol;Acc:MGI:1858313]
peak_32244	77874527	77875222	696	-1.04115	0.00168072	0.00784057	chr14	77873125	77877125	ENSMUSG00000022013	66148	Dnajc15	DnaJ heat shock protein family (Hsp40) member C15 [Source:MGI Symbol;Acc:MGI:1913398]
peak_29841	23709605	23710849	1245	-1.04092	1.69562e-05	0.000162592	chr13	23708854	23712854	ENSMUSG00000006611	15216	Hfe	hemochromatosis [Source:MGI Symbol;Acc:MGI:109191]
peak_22697	22730728	22732124	1397	-1.04071	5.17451e-14	4.46045e-12	chr10	22729938	22733938	ENSMUSG00000071359	237336	Tbpl1	TATA box binding protein-like 1 [Source:MGI Symbol;Acc:MGI:1339946]
peak_2423	187215237	187215930	694	-1.04058	7.49893e-05	0.000583769	chr1	187213465	187217465	ENSMUSG00000026611	74717	Spata17	spermatogenesis associated 17 [Source:MGI Symbol;Acc:MGI:1921967]
peak_2423	187215237	187215930	694	-1.04058	7.49893e-05	0.000583769	chr1	187213508	187217508	ENSMUSG00000039210	67769	Gpatch2	G patch domain containing 2 [Source:MGI Symbol;Acc:MGI:1915019]
peak_30037	41000182	41001446	1265	-1.04041	7.01624e-06	7.56793e-05	chr13	40999023	41003023	ENSMUSG00000038683	68083	Pak1ip1	PAK1 interacting protein 1 [Source:MGI Symbol;Acc:MGI:1915333]
peak_21695	88327334	88327853	520	-1.04027	0.00199146	0.00901419	chr9	88325197	88329197	ENSMUSG00000032420	23959	Nt5e	5' nucleotidase ecto [Source:MGI Symbol;Acc:MGI:99782]
peak_3972	80580739	80581718	980	-1.04015	2.58134e-11	1.21671e-09	chr2	80579380	80583380	ENSMUSG00000027002	50884	Nckap1	NCK-associated protein 1 [Source:MGI Symbol;Acc:MGI:1355333]
peak_14290	83349100	83349901	802	-1.03948	2.16803e-05	0.000200398	chr6	83347147	83351147	ENSMUSG00000045160	78653	Bola3	bolA-like 3 (E. coli) [Source:MGI Symbol;Acc:MGI:1925903]
peak_10545	155491041	155491601	561	-1.0387	0.000126224	0.000905766	chr4	155489361	155493361	ENSMUSG00000029064	14688	Gnb1	guanine nucleotide binding protein (G protein) beta 1 [Source:MGI Symbol;Acc:MGI:95781]
peak_2493	191317633	191318289	657	-1.03851	1.1341e-06	1.54087e-05	chr1	191316194	191320194	ENSMUSG00000037499	66208	Nenf	neuron derived neurotrophic factor [Source:MGI Symbol;Acc:MGI:1913458]
peak_14624	95718051	95719121	1071	-1.03804	2.66698e-07	4.38548e-06	chr6	95716800	95720800	ENSMUSG00000061838	20917	Suclg2	succinate-Coenzyme A ligase GDP-forming beta subunit [Source:MGI Symbol;Acc:MGI:1306824]
peak_12304	118559638	118560830	1193	-1.03791	9.82632e-08	1.81405e-06	chr5	118558679	118562679	ENSMUSG00000018076	76199	Med13l	mediator complex subunit 13-like [Source:MGI Symbol;Acc:MGI:2670178]
peak_8171	11190480	11192310	1831	-1.03766	1.09243e-19	2.66902e-17	chr4	11189351	11193351	ENSMUSG00000028212	12448	Ccne2	cyclin E2 [Source:MGI Symbol;Acc:MGI:1329034]
peak_36226	22423829	22424466	638	-1.03755	0.000748686	0.00402726	chr17	22422222	22426222	ENSMUSG00000071266	74149	Zfp946	zinc finger protein 946 [Source:MGI Symbol;Acc:MGI:1921399]
peak_30890	103773887	103774872	986	-1.03705	2.30258e-09	6.64849e-08	chr13	103772608	103776608	ENSMUSG00000032621	218543	Srek1	splicing regulatory glutamine/lysine-rich protein 1 [Source:MGI Symbol;Acc:MGI:2145245]
peak_6586	65957422	65959031	1610	-1.03685	5.86251e-12	3.28444e-10	chr3	65956249	65960249	ENSMUSG00000027829	56706	Ccnl1	cyclin L1 [Source:MGI Symbol;Acc:MGI:1922664]
peak_9402	114986397	114987759	1363	-1.03653	1.45744e-08	3.46246e-07	chr4	114985241	114989241	ENSMUSG00000028719	66588	Cmpk1	cytidine monophosphate (UMP-CMP) kinase 1 [Source:MGI Symbol;Acc:MGI:1913838]
peak_1724	153424370	153425299	930	-1.03541	0.000366255	0.00220833	chr1	153423162	153427162	ENSMUSG00000042708	71836	Shcbp1l	Shc SH2-domain binding protein 1-like [Source:MGI Symbol;Acc:MGI:1919086]
peak_9652	124849695	124851412	1718	-1.03523	6.42549e-15	6.49371e-13	chr4	124849196	124853196	ENSMUSG00000078570	68920	1110065P20Rik	RIKEN cDNA 1110065P20 gene [Source:MGI Symbol;Acc:MGI:1916170]
peak_9652	124849695	124851412	1718	-1.03523	6.42549e-15	6.49371e-13	chr4	124848679	124852679	ENSMUSG00000028889	230734	Yrdc	yrdC domain containing (E.coli) [Source:MGI Symbol;Acc:MGI:2387201]
peak_5720	168954860	168956073	1214	-1.03507	4.0248e-14	3.52832e-12	chr2	168953587	168957587	ENSMUSG00000027551	22722	Zfp64	zinc finger protein 64 [Source:MGI Symbol;Acc:MGI:107342]
peak_23682	79683120	79683431	312	-1.03498	0.0115965	0.0381589	chr10	79680195	79684195	ENSMUSG00000020307	216150	Cdc34	cell division cycle 34 [Source:MGI Symbol;Acc:MGI:102657]
peak_13095	147725026	147725957	932	-1.03474	6.63803e-06	7.22605e-05	chr5	147724011	147728011	ENSMUSG00000029648	14254	Flt1	FMS-like tyrosine kinase 1 [Source:MGI Symbol;Acc:MGI:95558]
peak_3568	57237692	57238972	1281	-1.0345	8.87355e-11	3.72445e-09	chr2	57235635	57239635	ENSMUSG00000026827	14571	Gpd2	glycerol phosphate dehydrogenase 2 mitochondrial [Source:MGI Symbol;Acc:MGI:99778]
peak_29953	34077738	34078330	593	-1.03448	7.68041e-05	0.000595986	chr13	34076007	34080007	ENSMUSG00000058672	22151	Tubb2a	tubulin beta 2A class IIA [Source:MGI Symbol;Acc:MGI:107861]
peak_4390	113848044	113849392	1349	-1.03434	2.04737e-12	1.28085e-10	chr2	113846661	113850661	ENSMUSG00000041219	228482	Arhgap11a	Rho GTPase activating protein 11A [Source:MGI Symbol;Acc:MGI:2444300]
peak_22063	109073690	109074425	736	-1.03379	2.67945e-05	0.000240562	chr9	109072124	109076124	ENSMUSG00000025646	235610	Atrip	ATR interacting protein [Source:MGI Symbol;Acc:MGI:1925349]
peak_24577	119453523	119454610	1088	-1.03335	0.000205611	0.00135922	chr10	119451830	119455830	ENSMUSG00000034813	74053	Grip1	glutamate receptor interacting protein 1 [Source:MGI Symbol;Acc:MGI:1921303]
peak_11119	36483624	36483950	327	-1.03317	0.00421433	0.0166964	chr5	36482285	36486285	ENSMUSG00000029196	231151	Tada2b	transcriptional adaptor 2B [Source:MGI Symbol;Acc:MGI:3035274]
peak_11119	36483624	36483950	327	-1.03317	0.00421433	0.0166964	chr5	36482588	36486588	ENSMUSG00000050677	66717	Ccdc96	coiled-coil domain containing 96 [Source:MGI Symbol;Acc:MGI:1913967]
peak_39869	37434230	37435619	1390	-1.03229	5.31705e-07	7.98041e-06	chr19	37432810	37436810	ENSMUSG00000024986	15242	Hhex	hematopoietically expressed homeobox [Source:MGI Symbol;Acc:MGI:96086]
peak_13813	47877332	47878354	1023	-1.03226	1.53278e-11	7.60679e-10	chr6	47875204	47879204	ENSMUSG00000025821	101095	Zfp282	zinc finger protein 282 [Source:MGI Symbol;Acc:MGI:2141413]
peak_3385	37442678	37443742	1065	-1.03109	1.03793e-09	3.27898e-08	chr2	37441171	37445171	ENSMUSG00000066798	241322	Zbtb6	zinc finger and BTB domain containing 6 [Source:MGI Symbol;Acc:MGI:2442998]
peak_3385	37442678	37443742	1065	-1.03109	1.03793e-09	3.27898e-08	chr2	37441135	37445135	ENSMUSG00000050714	320633	Zbtb26	zinc finger and BTB domain containing 26 [Source:MGI Symbol;Acc:MGI:2444402]
peak_3385	37442678	37443742	1065	-1.03109	1.03793e-09	3.27898e-08	chr2	37441279	37445279	ENSMUSG00000035437	227800	Rabgap1	RAB GTPase activating protein 1 [Source:MGI Symbol;Acc:MGI:2385139]
peak_34325	90223744	90224767	1024	-1.03049	1.82815e-12	1.16309e-10	chr15	90222311	90226311	ENSMUSG00000075470	380959	Alg10b	asparagine-linked glycosylation 10B (alpha-12-glucosyltransferase) [Source:MGI Symbol;Acc:MGI:2146159]
peak_15735	16780081	16780444	364	-1.03042	9.98187e-06	0.000103167	chr7	16779340	16783340	ENSMUSG00000001918	20514	Slc1a5	solute carrier family 1 (neutral amino acid transporter) member 5 [Source:MGI Symbol;Acc:MGI:105305]
peak_9050	94978701	94979640	940	-1.0303	4.97509e-08	1.00303e-06	chr4	94977100	94981100	ENSMUSG00000062627	320713	Mysm1	myb-like SWIRM and MPN domains 1 [Source:MGI Symbol;Acc:MGI:2444584]
peak_30660	90922762	90923557	796	-1.0293	8.3135e-10	2.69438e-08	chr13	90920958	90924958	ENSMUSG00000049517	66475	Rps23	ribosomal protein S23 [Source:MGI Symbol;Acc:MGI:1913725]
peak_30498	68581590	68582673	1084	-1.02917	1.68099e-08	3.90515e-07	chr13	68580149	68584149	ENSMUSG00000034617	210009	Mtrr	5-methyltetrahydrofolate-homocysteine methyltransferase reductase [Source:MGI Symbol;Acc:MGI:1891037]
peak_30498	68581590	68582673	1084	-1.02917	1.68099e-08	3.90515e-07	chr13	68580234	68584234	ENSMUSG00000021532	69577	Fastkd3	FAST kinase domains 3 [Source:MGI Symbol;Acc:MGI:1916827]
peak_14947	118419199	118420077	879	-1.02905	5.59593e-10	1.89857e-08	chr6	118417474	118421474	ENSMUSG00000030138	213895	Bms1	BMS1 ribosome biogenesis factor [Source:MGI Symbol;Acc:MGI:2446132]
peak_40614	48594038	48594716	679	-1.02874	0.00162094	0.00761378	chrX	48592504	48596504	ENSMUSG00000036916	208968	Zfp280c	zinc finger protein 280C [Source:MGI Symbol;Acc:MGI:2387585]
peak_35371	36071206	36072501	1296	-1.02861	3.02963e-08	6.50511e-07	chr16	36069594	36073594	ENSMUSG00000003955	70186	Fam162a	family with sequence similarity 162 member A [Source:MGI Symbol;Acc:MGI:1917436]
peak_35371	36071206	36072501	1296	-1.02861	3.02963e-08	6.50511e-07	chr16	36069685	36073685	ENSMUSG00000075229	381045	Ccdc58	coiled-coil domain containing 58 [Source:MGI Symbol;Acc:MGI:2146423]
peak_37431	80061961	80062822	862	-1.02813	1.51183e-11	7.53906e-10	chr17	80060334	80064334	ENSMUSG00000024095	72692	Hnrnpll	heterogeneous nuclear ribonucleoprotein L-like [Source:MGI Symbol;Acc:MGI:1919942]
peak_11428	65697667	65698719	1053	-1.02668	4.14065e-16	5.19658e-14	chr5	65696273	65700273	ENSMUSG00000029202	71521	Pds5a	PDS5 cohesin associated factor A [Source:MGI Symbol;Acc:MGI:1918771]
peak_3577	58566113	58567728	1616	-1.02665	1.44587e-10	5.72938e-09	chr2	58565157	58569157	ENSMUSG00000026836	11477	Acvr1	activin A receptor type 1 [Source:MGI Symbol;Acc:MGI:87911]
peak_3577	58566113	58567728	1616	-1.02665	1.44587e-10	5.72938e-09	chr2	58565298	58569298	ENSMUSG00000026839	76654	Upp2	uridine phosphorylase 2 [Source:MGI Symbol;Acc:MGI:1923904]
peak_2044	170868584	170868889	306	-1.02638	0.00125306	0.0061719	chr1	170865771	170869771	ENSMUSG00000026663	226641	Atf6	activating transcription factor 6 [Source:MGI Symbol;Acc:MGI:1926157]
peak_2931	26388725	26389745	1021	-1.02637	8.94731e-05	0.000677986	chr2	26387316	26391316	ENSMUSG00000026927	68112	Entr1	endosome associated trafficking regulator 1 [Source:MGI Symbol;Acc:MGI:1915362]
peak_2931	26388725	26389745	1021	-1.02637	8.94731e-05	0.000677986	chr2	26387339	26391339	ENSMUSG00000026926	66865	Pmpca	peptidase (mitochondrial processing) alpha [Source:MGI Symbol;Acc:MGI:1918568]
peak_33518	64059939	64060758	820	-1.02559	0.000163663	0.00111919	chr15	64058478	64062478	ENSMUSG00000022378	223601	Fam49b	family with sequence similarity 49 member B [Source:MGI Symbol;Acc:MGI:1923520]
peak_1392	132476620	132477727	1108	-1.02513	6.48995e-06	7.08728e-05	chr1	132475365	132479365	ENSMUSG00000026439	213464	Rbbp5	retinoblastoma binding protein 5 histone lysine methyltransferase complex subunit [Source:MGI Symbol;Acc:MGI:1918367]
peak_40557	36597674	36598500	827	-1.02511	0.000120644	0.000871329	chrX	36596206	36600206	ENSMUSG00000006373	53328	Pgrmc1	progesterone receptor membrane component 1 [Source:MGI Symbol;Acc:MGI:1858305]
peak_27955	120581015	120582295	1281	-1.02507	4.29941e-07	6.64382e-06	chr11	120579624	120583624	ENSMUSG00000025132	192662	Arhgdia	Rho GDP dissociation inhibitor (GDI) alpha [Source:MGI Symbol;Acc:MGI:2178103]
peak_21650	82975259	82976093	835	-1.02505	3.80094e-06	4.43085e-05	chr9	82973516	82977516	ENSMUSG00000032253	83946	Phip	pleckstrin homology domain interacting protein [Source:MGI Symbol;Acc:MGI:1932404]
peak_4189	94437195	94438408	1214	-1.0249	2.0982e-09	6.12259e-08	chr2	94436136	94440136	ENSMUSG00000027193	11800	Api5	apoptosis inhibitor 5 [Source:MGI Symbol;Acc:MGI:1888993]
peak_8218	15957722	15958708	987	-1.02466	1.19618e-12	7.90246e-11	chr4	15955925	15959925	ENSMUSG00000028224	27354	Nbn	nibrin [Source:MGI Symbol;Acc:MGI:1351625]
peak_23064	45066301	45067867	1567	-1.02446	1.98455e-15	2.20274e-13	chr10	45065203	45069203	ENSMUSG00000019849	19072	Prep	prolyl endopeptidase [Source:MGI Symbol;Acc:MGI:1270863]
peak_15187	128437720	128439132	1413	-1.02291	3.15512e-14	2.81371e-12	chr6	128436677	128440677	ENSMUSG00000030357	14228	Fkbp4	FK506 binding protein 4 [Source:MGI Symbol;Acc:MGI:95543]
peak_46	13589170	13590465	1296	-1.02287	3.88091e-08	8.06862e-07	chr1	13587910	13591910	ENSMUSG00000025935	72265	Tram1	translocating chain-associating membrane protein 1 [Source:MGI Symbol;Acc:MGI:1919515]
peak_41123	142965803	142967169	1367	-1.02278	1.65359e-09	4.95837e-08	chrX	142964728	142968728	ENSMUSG00000042225	56068	Ammecr1	Alport syndrome mental retardation midface hypoplasia and elliptocytosis chromosomal region gene 1 [Source:MGI Symbol;Acc:MGI:1860206]
peak_35045	18248127	18249423	1297	-1.0226	1.58784e-09	4.80306e-08	chr16	18246679	18250679	ENSMUSG00000022721	15547	Trmt2a	TRM2 tRNA methyltransferase 2A [Source:MGI Symbol;Acc:MGI:96270]
peak_35045	18248127	18249423	1297	-1.0226	1.58784e-09	4.80306e-08	chr16	18246732	18250732	ENSMUSG00000005732	19385	Ranbp1	RAN binding protein 1 [Source:MGI Symbol;Acc:MGI:96269]
peak_20875	44406844	44407888	1045	-1.02251	1.23908e-11	6.34758e-10	chr9	44405139	44409139	ENSMUSG00000009927	75617	Rps25	ribosomal protein S25 [Source:MGI Symbol;Acc:MGI:1922867]
peak_20875	44406844	44407888	1045	-1.02251	1.23908e-11	6.34758e-10	chr9	44405600	44409600	ENSMUSG00000032112	60409	Trappc4	trafficking protein particle complex 4 [Source:MGI Symbol;Acc:MGI:1926211]
peak_39550	10869319	10870045	727	-1.02223	0.000111977	0.000819482	chr19	10867940	10871940	ENSMUSG00000024736	98170	Tmem132a	transmembrane protein 132A [Source:MGI Symbol;Acc:MGI:2147810]
peak_34315	89499649	89500299	651	-1.0222	0.00605167	0.022497	chr15	89497623	89501623	ENSMUSG00000022623	58234	Shank3	SH3 and multiple ankyrin repeat domains 3 [Source:MGI Symbol;Acc:MGI:1930016]
peak_9215	103214016	103215732	1717	-1.0221	2.34962e-09	6.77013e-08	chr4	103213164	103217164	ENSMUSG00000028521	242585	Slc35d1	solute carrier family 35 (UDP-glucuronic acid/UDP-N-acetylgalactosamine dual transporter) member D1 [Source:MGI Symbol;Acc:MGI:2140361]
peak_28635	69196729	69198460	1732	-1.02196	5.01317e-09	1.33458e-07	chr12	69196429	69200429	ENSMUSG00000020973	109065	Dnaaf2	dynein axonemal assembly factor 2 [Source:MGI Symbol;Acc:MGI:1923566]
peak_13321	15720410	15721585	1176	-1.02184	1.13418e-08	2.75633e-07	chr6	15718661	15722661	ENSMUSG00000041390	16543	Mdfic	MyoD family inhibitor domain containing [Source:MGI Symbol;Acc:MGI:104611]
peak_4611	122701949	122703170	1222	-1.02119	7.4491e-11	3.1906e-09	chr2	122700663	122704663	ENSMUSG00000005802	22785	Slc30a4	solute carrier family 30 (zinc transporter) member 4 [Source:MGI Symbol;Acc:MGI:1345282]
peak_17971	140855973	140857700	1728	-1.02069	1.42249e-14	1.36911e-12	chr7	140854957	140858957	ENSMUSG00000025485	101489	Ric8a	RIC8 guanine nucleotide exchange factor A [Source:MGI Symbol;Acc:MGI:2141866]
peak_17971	140855973	140857700	1728	-1.02069	1.42249e-14	1.36911e-12	chr7	140855577	140859577	ENSMUSG00000025484	54399	Bet1l	Bet1 golgi vesicular membrane trafficking protein like [Source:MGI Symbol;Acc:MGI:1913128]
peak_15678	12921488	12922598	1111	-1.02021	4.40262e-15	4.61577e-13	chr7	12920290	12924290	ENSMUSG00000012848	20103	Rps5	ribosomal protein S5 [Source:MGI Symbol;Acc:MGI:1097682]
peak_8735	57143465	57143766	302	-1.01967	0.00205117	0.0092238	chr4	57141437	57145437	ENSMUSG00000028434	54357	Epb41l4b	erythrocyte membrane protein band 4.1 like 4b [Source:MGI Symbol;Acc:MGI:1859149]
peak_13749	40471060	40471971	912	-1.01966	3.04782e-08	6.53738e-07	chr6	40469352	40473352	ENSMUSG00000029911	381760	Ssbp1	single-stranded DNA binding protein 1 [Source:MGI Symbol;Acc:MGI:1920040]
peak_19594	95715579	95716451	873	-1.01863	9.10174e-08	1.6982e-06	chr8	95713881	95717881	ENSMUSG00000031671	66083	Setd6	SET domain containing 6 [Source:MGI Symbol;Acc:MGI:1913333]
peak_5899	180070325	180071223	899	-1.01823	1.63944e-06	2.13003e-05	chr2	180068588	180072588	ENSMUSG00000039069	52856	Mtg2	mitochondrial ribosome associated GTPase 2 [Source:MGI Symbol;Acc:MGI:106565]
peak_9380	109676082	109677156	1075	-1.01818	4.8346e-15	5.01559e-13	chr4	109674588	109678588	ENSMUSG00000010517	14084	Faf1	Fas-associated factor 1 [Source:MGI Symbol;Acc:MGI:109419]
peak_3990	83723935	83725443	1509	-1.01797	1.03431e-12	6.87706e-11	chr2	83722397	83726397	ENSMUSG00000027087	16410	Itgav	integrin alpha V [Source:MGI Symbol;Acc:MGI:96608]
peak_2450	189727330	189728576	1247	-1.01776	5.66776e-22	1.88727e-19	chr1	189726268	189730268	ENSMUSG00000026604	19250	Ptpn14	protein tyrosine phosphatase non-receptor type 14 [Source:MGI Symbol;Acc:MGI:102467]
peak_32178	75753990	75754819	830	-1.01727	1.94757e-06	2.48525e-05	chr14	75752558	75756558	ENSMUSG00000034893	338337	Cog3	component of oligomeric golgi complex 3 [Source:MGI Symbol;Acc:MGI:2450151]
peak_12707	135394038	135394779	742	-1.01726	6.48091e-07	9.49935e-06	chr5	135392546	135396546	ENSMUSG00000053293	107939	Pom121	nuclear pore membrane protein 121 [Source:MGI Symbol;Acc:MGI:2137624]
peak_24309	99261377	99262311	935	-1.0171	1.85246e-13	1.44864e-11	chr10	99261231	99265231	ENSMUSG00000019960	67603	Dusp6	dual specificity phosphatase 6 [Source:MGI Symbol;Acc:MGI:1914853]
peak_493	58392383	58393524	1142	-1.01676	3.51847e-08	7.41213e-07	chr1	58390898	58394898	ENSMUSG00000051223	66882	Bzw1	basic leucine zipper and W2 domains 1 [Source:MGI Symbol;Acc:MGI:1914132]
peak_18133	144939649	144940194	546	-1.01659	3.10547e-06	3.70164e-05	chr7	144937925	144941925	ENSMUSG00000070348	12443	Ccnd1	cyclin D1 [Source:MGI Symbol;Acc:MGI:88313]
peak_9423	116074868	116077087	2220	-1.0165	2.36165e-11	1.12213e-09	chr4	116073071	116077071	ENSMUSG00000063882	66576	Uqcrh	ubiquinol-cytochrome c reductase hinge protein [Source:MGI Symbol;Acc:MGI:1913826]
peak_9423	116074868	116077087	2220	-1.0165	2.36165e-11	1.12213e-09	chr4	116073269	116077269	ENSMUSG00000028703	230654	Lrrc41	leucine rich repeat containing 41 [Source:MGI Symbol;Acc:MGI:2441984]
peak_39858	36925653	36926526	874	-1.01637	9.23039e-05	0.000695607	chr19	36924079	36928079	ENSMUSG00000040565	107182	Btaf1	B-TFIID TATA-box binding protein associated factor 1 [Source:MGI Symbol;Acc:MGI:2147538]
peak_15324	136803409	136805292	1884	-1.01608	1.92744e-24	9.58844e-22	chr6	136802415	136806415	ENSMUSG00000096010	320332	Hist4h4	histone cluster 4 H4 [Source:MGI Symbol;Acc:MGI:2448443]
peak_8695	55531347	55531604	258	-1.01573	0.00391084	0.0157325	chr4	55530466	55534466	ENSMUSG00000003032	16600	Klf4	Kruppel-like factor 4 (gut) [Source:MGI Symbol;Acc:MGI:1342287]
peak_24466	115384142	115385803	1662	-1.0157	2.33319e-19	5.4122e-17	chr10	115382443	115386443	ENSMUSG00000020137	66816	Thap2	THAP domain containing apoptosis associated protein 2 [Source:MGI Symbol;Acc:MGI:1914066]
peak_24466	115384142	115385803	1662	-1.0157	2.33319e-19	5.4122e-17	chr10	115382959	115386959	ENSMUSG00000034163	216345	Zfc3h1	zinc finger C3H1-type containing [Source:MGI Symbol;Acc:MGI:2446143]
peak_38070	35561805	35562982	1178	-1.01566	7.01595e-14	5.88798e-12	chr18	35560138	35564138	ENSMUSG00000037236	17184	Matr3	matrin 3 [Source:MGI Symbol;Acc:MGI:1298379]
peak_25247	23305509	23307133	1625	-1.01546	6.00325e-17	8.7588e-15	chr11	23304895	23308895	ENSMUSG00000056342	17847	Usp34	ubiquitin specific peptidase 34 [Source:MGI Symbol;Acc:MGI:109473]
peak_20185	123653490	123654495	1006	-1.01525	3.09038e-05	0.000272537	chr8	123651929	123655929	ENSMUSG00000039960	69581	Rhou	ras homolog family member U [Source:MGI Symbol;Acc:MGI:1916831]
peak_14452	88445827	88446814	988	-1.01519	3.1467e-07	5.06341e-06	chr6	88444539	88448539	ENSMUSG00000033216	65967	Eefsec	eukaryotic elongation factor selenocysteine-tRNA-specific [Source:MGI Symbol;Acc:MGI:2137092]
peak_17534	120677062	120677993	932	-1.01504	8.59751e-06	9.06563e-05	chr7	120675618	120679618	ENSMUSG00000046096	233812	Mosmo	modulator of smoothened [Source:MGI Symbol;Acc:MGI:2446240]
peak_19320	85840036	85841565	1530	-1.01486	1.78102e-10	6.87917e-09	chr8	85838921	85842921	ENSMUSG00000031703	71927	Itfg1	integrin alpha FG-GAP repeat containing 1 [Source:MGI Symbol;Acc:MGI:106419]
peak_19320	85840036	85841565	1530	-1.01486	1.78102e-10	6.87917e-09	chr8	85838959	85842959	ENSMUSG00000036879	102093	Phkb	phosphorylase kinase beta [Source:MGI Symbol;Acc:MGI:97578]
peak_4308	106693072	106694491	1420	-1.01472	2.06829e-07	3.49998e-06	chr2	106691269	106695269	ENSMUSG00000016386	77015	Mpped2	metallophosphoesterase domain containing 2 [Source:MGI Symbol;Acc:MGI:1924265]
peak_26828	94653507	94654242	736	-1.01465	1.22956e-05	0.000123435	chr11	94651767	94655767	ENSMUSG00000024414	94064	Mrpl27	mitochondrial ribosomal protein L27 [Source:MGI Symbol;Acc:MGI:2137224]
peak_26828	94653507	94654242	736	-1.01465	1.22956e-05	0.000123435	chr11	94651964	94655964	ENSMUSG00000039055	268465	Eme1	essential meiotic structure-specific endonuclease 1 [Source:MGI Symbol;Acc:MGI:3576783]
peak_28954	81484796	81485179	384	-1.01449	0.00155279	0.00734833	chr12	81483127	81487127	ENSMUSG00000091803	66272	Cox16	cytochrome c oxidase assembly protein 16 [Source:MGI Symbol;Acc:MGI:1913522]
peak_33156	39942883	39944725	1843	-1.01438	7.38796e-18	1.32056e-15	chr15	39941994	39945994	ENSMUSG00000022305	239393	Lrp12	low density lipoprotein-related protein 12 [Source:MGI Symbol;Acc:MGI:2443132]
peak_2417	186705141	186705918	778	-1.01286	8.86858e-09	2.20327e-07	chr1	186703989	186707989	ENSMUSG00000039239	21808	Tgfb2	transforming growth factor beta 2 [Source:MGI Symbol;Acc:MGI:98726]
peak_4069	90678524	90679791	1268	-1.0126	2.765e-09	7.83574e-08	chr2	90675215	90679215	ENSMUSG00000051329	59015	Nup160	nucleoporin 160 [Source:MGI Symbol;Acc:MGI:1926227]
peak_26499	80377723	80378663	941	-1.01245	4.4428e-07	6.83978e-06	chr11	80376034	80380034	ENSMUSG00000057181	70591	5730455P16Rik	RIKEN cDNA 5730455P16 gene [Source:MGI Symbol;Acc:MGI:1917841]
peak_41291	169320056	169320873	818	-1.01205	6.61418e-14	5.5963e-12	chrX	169318372	169322372	ENSMUSG00000031352	15159	Hccs	holocytochrome c synthetase [Source:MGI Symbol;Acc:MGI:106911]
peak_40013	44135284	44135914	631	-1.01199	6.86687e-06	7.42427e-05	chr19	44133876	44137876	ENSMUSG00000025200	72502	Cwf19l1	CWF19-like 1 cell cycle control (S. pombe) [Source:MGI Symbol;Acc:MGI:1919752]
peak_14757	106768834	106769566	733	-1.01183	4.99988e-06	5.6452e-05	chr6	106767120	106771120	ENSMUSG00000013736	70047	Trnt1	tRNA nucleotidyl transferase CCA-adding 1 [Source:MGI Symbol;Acc:MGI:1917297]
peak_41217	159988045	159988728	684	-1.01159	0.00318693	0.0132757	chrX	159986433	159990433	ENSMUSG00000031303	270672	Map3k15	mitogen-activated protein kinase kinase kinase 15 [Source:MGI Symbol;Acc:MGI:2448588]
peak_28639	69296382	69297398	1017	-1.01118	2.06563e-08	4.69916e-07	chr12	69294681	69298681	ENSMUSG00000020978	69554	Klhdc2	kelch domain containing 2 [Source:MGI Symbol;Acc:MGI:1916804]
peak_26197	70982607	70983142	536	-1.01087	0.000109255	0.000801983	chr11	70981026	70985026	ENSMUSG00000018446	12261	C1qbp	complement component 1 q subcomponent binding protein [Source:MGI Symbol;Acc:MGI:1194505]
peak_37310	70990147	70991214	1068	-1.01052	9.19288e-07	1.28713e-05	chr17	70988890	70992890	ENSMUSG00000034868	67938	Myl12b	myosin light chain 12B regulatory [Source:MGI Symbol;Acc:MGI:107494]
peak_27564	113649149	113650149	1001	-1.01039	8.13193e-08	1.53951e-06	chr11	113647169	113651169	ENSMUSG00000018661	16834	Cog1	component of oligomeric golgi complex 1 [Source:MGI Symbol;Acc:MGI:1333873]
peak_27564	113649149	113650149	1001	-1.01039	8.13193e-08	1.53951e-06	chr11	113648079	113652079	ENSMUSG00000041654	69806	Slc39a11	solute carrier family 39 (metal ion transporter) member 11 [Source:MGI Symbol;Acc:MGI:1917056]
peak_40236	53390134	53391208	1075	-1.00994	1.50321e-11	7.50515e-10	chr19	53388578	53392578	ENSMUSG00000025024	76479	Smndc1	survival motor neuron domain containing 1 [Source:MGI Symbol;Acc:MGI:1923729]
peak_22338	123112495	123113690	1196	-1.00976	4.65718e-08	9.46799e-07	chr9	123111205	123115205	ENSMUSG00000025786	69035	Zdhhc3	zinc finger DHHC domain containing 3 [Source:MGI Symbol;Acc:MGI:1926134]
peak_22338	123112495	123113690	1196	-1.00976	4.65718e-08	9.46799e-07	chr9	123111215	123115215	ENSMUSG00000025785	66446	Exosc7	exosome component 7 [Source:MGI Symbol;Acc:MGI:1913696]
peak_4733	128863768	128864197	430	-1.00946	0.000807883	0.0042887	chr2	128860981	128864981	ENSMUSG00000027386	70370	Fbln7	fibulin 7 [Source:MGI Symbol;Acc:MGI:1917620]
peak_3747	70824893	70826021	1129	-1.00915	1.13776e-08	2.76179e-07	chr2	70823728	70827728	ENSMUSG00000041997	228012	Tlk1	tousled-like kinase 1 [Source:MGI Symbol;Acc:MGI:2441683]
peak_10821	24444647	24445586	940	-1.00888	3.40277e-10	1.22281e-08	chr5	24443287	24447287	ENSMUSG00000028959	66587	Fastk	Fas-activated serine/threonine kinase [Source:MGI Symbol;Acc:MGI:1913837]
peak_21961	107231209	107232131	923	-1.0088	0.00103707	0.00527606	chr9	107229909	107233909	ENSMUSG00000039716	208869	Dock3	dedicator of cyto-kinesis 3 [Source:MGI Symbol;Acc:MGI:2429763]
peak_41051	134585267	134586233	967	-1.0088	3.53861e-05	0.000306052	chrX	134581570	134585570	ENSMUSG00000031264	12229	Btk	Bruton agammaglobulinemia tyrosine kinase [Source:MGI Symbol;Acc:MGI:88216]
peak_41051	134585267	134586233	967	-1.0088	3.53861e-05	0.000306052	chrX	134583654	134587654	ENSMUSG00000079435	19982	Rpl36a	ribosomal protein L36A [Source:MGI Symbol;Acc:MGI:1201789]
peak_29829	23554985	23556474	1490	-1.00845	2.87382e-05	0.000255788	chr13	23551262	23555262	ENSMUSG00000052565	14957	Hist1h1d	histone cluster 1 H1d [Source:MGI Symbol;Acc:MGI:107502]
peak_6122	28780960	28781787	828	-1.00797	1.23486e-06	1.65974e-05	chr3	28779276	28783276	ENSMUSG00000050192	208691	Eif5a2	eukaryotic translation initiation factor 5A2 [Source:MGI Symbol;Acc:MGI:1933735]
peak_13469	29735257	29736587	1331	-1.00791	5.89123e-08	1.1622e-06	chr6	29733503	29737503	ENSMUSG00000001761	319757	Smo	smoothened frizzled class receptor [Source:MGI Symbol;Acc:MGI:108075]
peak_38135	36678648	36679817	1170	-1.00739	1.87436e-13	1.46299e-11	chr18	36677215	36681215	ENSMUSG00000033272	67843	Slc35a4	solute carrier family 35 member A4 [Source:MGI Symbol;Acc:MGI:1915093]
peak_22291	121759735	121761543	1809	-1.00734	6.76597e-08	1.31591e-06	chr9	121757330	121761330	ENSMUSG00000013419	270210	Zfp651	zinc finger protein 651 [Source:MGI Symbol;Acc:MGI:2670992]
peak_1458	134361561	134362309	749	-1.00641	4.02321e-05	0.000340756	chr1	134359979	134363979	ENSMUSG00000042305	57439	Tmem183a	transmembrane protein 183A [Source:MGI Symbol;Acc:MGI:1914729]
peak_35925	97996776	97997540	765	-1.00609	0.000108056	0.00079502	chr16	97995315	97999315	ENSMUSG00000080717	245305	B230307C23Rik	RIKEN cDNA B230307C23 gene [Source:MGI Symbol;Acc:MGI:3643396]
peak_22273	121297231	121298083	853	-1.00589	0.000133104	0.000946749	chr9	121295502	121299502	ENSMUSG00000032536	67095	Trak1	trafficking protein kinesin binding 1 [Source:MGI Symbol;Acc:MGI:1914345]
peak_60	16518871	16519867	997	-1.00574	0.00102136	0.0052103	chr1	16518112	16522112	ENSMUSG00000025920	29819	Stau2	staufen double-stranded RNA binding protein 2 [Source:MGI Symbol;Acc:MGI:1352508]
peak_9253	106315675	106317220	1546	-1.00522	1.86748e-08	4.29334e-07	chr4	106314213	106318213	ENSMUSG00000028514	329908	Usp24	ubiquitin specific peptidase 24 [Source:MGI Symbol;Acc:MGI:1919936]
peak_31820	54912653	54913390	738	-1.00486	0.00038403	0.00230073	chr14	54911132	54915132	ENSMUSG00000022199	59049	Slc22a17	solute carrier family 22 (organic cation transporter) member 17 [Source:MGI Symbol;Acc:MGI:1926225]
peak_20604	25251517	25252996	1480	-1.00466	8.53842e-18	1.49386e-15	chr9	25250439	25254439	ENSMUSG00000001833	235072	2007-09-01	septin 7 [Source:MGI Symbol;Acc:MGI:1335094]
peak_27880	119490997	119491900	904	-1.00433	1.75865e-07	3.03747e-06	chr11	119489347	119493347	ENSMUSG00000039850	338371	Endov	endonuclease V [Source:MGI Symbol;Acc:MGI:2444688]
peak_7352	104863954	104865511	1558	-1.00398	1.10574e-09	3.47194e-08	chr3	104862005	104866005	ENSMUSG00000045576	229681	St7l	suppression of tumorigenicity 7-like [Source:MGI Symbol;Acc:MGI:2386964]
peak_7352	104863954	104865511	1558	-1.00398	1.10574e-09	3.47194e-08	chr3	104862505	104866505	ENSMUSG00000070372	12340	Capza1	capping protein (actin filament) muscle Z-line alpha 1 [Source:MGI Symbol;Acc:MGI:106227]
peak_19210	83899440	83900358	919	-1.00391	9.99521e-07	1.38398e-05	chr8	83898105	83902105	ENSMUSG00000013033	330814	Adgrl1	adhesion G protein-coupled receptor L1 [Source:MGI Symbol;Acc:MGI:1929461]
peak_10143	139352110	139352862	753	-1.00276	0.000235647	0.00151982	chr4	139350576	139354576	ENSMUSG00000028741	69902	Mrto4	mRNA turnover 4 ribosome maturation factor [Source:MGI Symbol;Acc:MGI:1917152]
peak_10143	139352110	139352862	753	-1.00276	0.000235647	0.00151982	chr4	139350609	139354609	ENSMUSG00000066036	69116	Ubr4	ubiquitin protein ligase E3 component n-recognin 4 [Source:MGI Symbol;Acc:MGI:1916366]
peak_10143	139352110	139352862	753	-1.00276	0.000235647	0.00151982	chr4	139350587	139354587	ENSMUSG00000078517	230866	Emc1	ER membrane protein complex subunit 1 [Source:MGI Symbol;Acc:MGI:2443696]
peak_2784	18056328	18057746	1419	-1.00271	5.52272e-17	8.11505e-15	chr2	18053237	18057237	ENSMUSG00000026743	17354	Mllt10	myeloid/lymphoid or mixed-lineage leukemia; translocated to 10 [Source:MGI Symbol;Acc:MGI:1329038]
peak_8220	16013367	16014391	1025	-1.00252	1.99546e-12	1.25407e-10	chr4	16011888	16015888	ENSMUSG00000041153	209212	Osgin2	oxidative stress induced growth inhibitor family member 2 [Source:MGI Symbol;Acc:MGI:2384798]
peak_8628	49597058	49597965	908	-1.00142	7.86639e-08	1.49886e-06	chr4	49595876	49599876	ENSMUSG00000039611	67063	Tmem246	transmembrane protein 246 [Source:MGI Symbol;Acc:MGI:1914313]
peak_11474	67427094	67428337	1244	-1.00118	4.55811e-17	6.8438e-15	chr5	67426310	67430310	ENSMUSG00000092060	666938	Bend4	BEN domain containing 4 [Source:MGI Symbol;Acc:MGI:3648414]
peak_31981	63605917	63606823	907	-1.00112	3.20767e-08	6.84116e-07	chr14	63604503	63608503	ENSMUSG00000035067	219149	Xkr6	X-linked Kx blood group related 6 [Source:MGI Symbol;Acc:MGI:2447765]
peak_29823	23530934	23531802	869	-1.0011	3.49936e-11	1.60187e-09	chr13	23529050	23533050	ENSMUSG00000060981	69386	Hist1h4h	histone cluster 1 H4h [Source:MGI Symbol;Acc:MGI:2448427]
peak_31020	112927011	112928106	1096	-1.00096	7.02645e-11	3.02049e-09	chr13	112925398	112929398	ENSMUSG00000016018	72198	Mtrex	Mtr4 exosome RNA helicase [Source:MGI Symbol;Acc:MGI:1919448]
peak_31020	112927011	112928106	1096	-1.00096	7.02645e-11	3.02049e-09	chr13	112925454	112929454	ENSMUSG00000042426	218629	Dhx29	DEAH (Asp-Glu-Ala-His) box polypeptide 29 [Source:MGI Symbol;Acc:MGI:2145374]
peak_14832	113442274	113443217	944	-1.0005	5.10771e-05	0.000419446	chr6	113440569	113444569	ENSMUSG00000051256	67767	Jagn1	jagunal homolog 1 [Source:MGI Symbol;Acc:MGI:1915017]
peak_8256	21930978	21932083	1106	-1.00031	0.00010399	0.000769073	chr4	21929329	21933329	ENSMUSG00000028246	76132	Faxc	failed axon connections homolog [Source:MGI Symbol;Acc:MGI:1923382]
peak_9587	121214511	121215410	900	-1.00029	4.20812e-07	6.51983e-06	chr4	121213084	121217084	ENSMUSG00000049878	109263	Rlf	rearranged L-myc fusion sequence [Source:MGI Symbol;Acc:MGI:1924705]
peak_4758	130273688	130274833	1146	-1.00008	3.32481e-12	1.98958e-10	chr2	130272430	130276430	ENSMUSG00000027405	67134	Nop56	NOP56 ribonucleoprotein [Source:MGI Symbol;Acc:MGI:1914384]
peak_32025	65837295	65837752	458	-0.999794	0.00239565	0.0104684	chr14	65835302	65839302	ENSMUSG00000022035	67179	Ccdc25	coiled-coil domain containing 25 [Source:MGI Symbol;Acc:MGI:1914429]
peak_2313	182516798	182517897	1100	-0.999699	2.18269e-11	1.0443e-09	chr1	182515608	182519608	ENSMUSG00000026509	12334	Capn2	calpain 2 [Source:MGI Symbol;Acc:MGI:88264]
peak_15551	148211741	148212577	837	-0.99967	1.19932e-09	3.71772e-08	chr6	148210374	148214374	ENSMUSG00000030304	67456	Ergic2	ERGIC and golgi 2 [Source:MGI Symbol;Acc:MGI:1914706]
peak_40567	36902808	36903782	975	-0.999619	0.00198353	0.00898225	chrX	36901513	36905513	ENSMUSG00000044149	77286	Nkrf	NF-kappaB repressing factor [Source:MGI Symbol;Acc:MGI:1924536]
peak_27305	103697312	103698362	1051	-0.999578	1.38656e-10	5.51553e-09	chr11	103695898	103699898	ENSMUSG00000020946	56494	Gosr2	golgi SNAP receptor complex member 2 [Source:MGI Symbol;Acc:MGI:1927204]
peak_18567	35587488	35588448	961	-0.999456	5.67364e-05	0.000458623	chr8	35585798	35589798	ENSMUSG00000070056	52065	Mfhas1	malignant fibrous histiocytoma amplified sequence 1 [Source:MGI Symbol;Acc:MGI:1098644]
peak_573	63176316	63177315	1000	-0.999308	8.40261e-08	1.58422e-06	chr1	63174833	63178833	ENSMUSG00000025968	227197	Ndufs1	NADH:ubiquinone oxidoreductase core subunit S1 [Source:MGI Symbol;Acc:MGI:2443241]
peak_573	63176316	63177315	1000	-0.999308	8.40261e-08	1.58422e-06	chr1	63174825	63178825	ENSMUSG00000025967	55949	Eef1b2	eukaryotic translation elongation factor 1 beta 2 [Source:MGI Symbol;Acc:MGI:1929520]
peak_7217	100162025	100163021	997	-0.999179	1.6309e-08	3.80882e-07	chr3	100160407	100164407	ENSMUSG00000033285	269470	Wdr3	WD repeat domain 3 [Source:MGI Symbol;Acc:MGI:2443143]
peak_7217	100162025	100163021	997	-0.999179	1.6309e-08	3.80882e-07	chr3	100160381	100164381	ENSMUSG00000027865	14547	Gdap2	ganglioside-induced differentiation-associated-protein 2 [Source:MGI Symbol;Acc:MGI:1338001]
peak_20240	124862449	124863605	1157	-0.999026	4.17925e-07	6.47753e-06	chr8	124861033	124865033	ENSMUSG00000031985	14712	Gnpat	glyceronephosphate O-acyltransferase [Source:MGI Symbol;Acc:MGI:1343460]
peak_20240	124862449	124863605	1157	-0.999026	4.17925e-07	6.47753e-06	chr8	124861120	124865120	ENSMUSG00000031984	66523	2810004N23Rik	RIKEN cDNA 2810004N23 gene [Source:MGI Symbol;Acc:MGI:1913773]
peak_22812	30600026	30601330	1305	-0.998503	2.10839e-09	6.14365e-08	chr10	30598749	30602749	ENSMUSG00000019792	73681	Trmt11	tRNA methyltransferase 11 [Source:MGI Symbol;Acc:MGI:1920931]
peak_8332	32656565	32657596	1032	-0.998457	1.74843e-05	0.00016692	chr4	32655119	32659119	ENSMUSG00000058006	100019	Mdn1	midasin AAA ATPase 1 [Source:MGI Symbol;Acc:MGI:1926159]
peak_3736	69822457	69823455	999	-0.998445	0.00291781	0.0123439	chr2	69819944	69823944	ENSMUSG00000042155	277396	Klhl23	kelch-like 23 [Source:MGI Symbol;Acc:MGI:2683536]
peak_23667	78590933	78592405	1473	-0.998043	8.95203e-08	1.67417e-06	chr10	78589964	78593964	ENSMUSG00000032714	71709	Syde1	synapse defective 1 Rho GTPase homolog 1 (C. elegans) [Source:MGI Symbol;Acc:MGI:1918959]
peak_9355	108847644	108848565	922	-0.997998	3.31693e-05	0.000289487	chr4	108845785	108849785	ENSMUSG00000073775	100087	Kti12	KTI12 homolog chromatin associated [Source:MGI Symbol;Acc:MGI:1923547]
peak_6964	90213394	90214144	751	-0.99725	2.52075e-07	4.17831e-06	chr3	90211651	90215651	ENSMUSG00000090733	57294	Rps27	ribosomal protein S27 [Source:MGI Symbol;Acc:MGI:1888676]
peak_6964	90213394	90214144	751	-0.99725	2.52075e-07	4.17831e-06	chr3	90211695	90215695	ENSMUSG00000027935	68328	Rab13	RAB13 member RAS oncogene family [Source:MGI Symbol;Acc:MGI:1927232]
peak_20392	8003412	8005096	1685	-0.997231	6.77152e-11	2.91854e-09	chr9	8002596	8006596	ENSMUSG00000053110	22601	Yap1	yes-associated protein 1 [Source:MGI Symbol;Acc:MGI:103262]
peak_5609	167062430	167063382	953	-0.99688	7.98915e-15	8.00661e-13	chr2	167061015	167065015	ENSMUSG00000039501	98999	Znfx1	zinc finger NFX1-type containing 1 [Source:MGI Symbol;Acc:MGI:2138982]
peak_9379	109665271	109667258	1988	-0.996563	3.61502e-13	2.67979e-11	chr4	109665189	109669189	ENSMUSG00000028551	12580	Cdkn2c	cyclin dependent kinase inhibitor 2C [Source:MGI Symbol;Acc:MGI:105388]
peak_37859	22344382	22345266	885	-0.996242	2.44885e-08	5.45084e-07	chr18	22342246	22346246	ENSMUSG00000045215	211961	Asxl3	additional sex combs like 3 transcriptional regulator [Source:MGI Symbol;Acc:MGI:2685175]
peak_12538	125389223	125390227	1005	-0.99588	2.23861e-14	2.05862e-12	chr5	125388202	125392202	ENSMUSG00000008348	22190	Ubc	ubiquitin C [Source:MGI Symbol;Acc:MGI:98889]
peak_25416	40733067	40734232	1166	-0.994931	5.67687e-14	4.84294e-12	chr11	40731667	40735667	ENSMUSG00000020328	52653	Nudcd2	NudC domain containing 2 [Source:MGI Symbol;Acc:MGI:1277103]
peak_25416	40733067	40734232	1166	-0.994931	5.67687e-14	4.84294e-12	chr11	40731422	40735422	ENSMUSG00000020330	15366	Hmmr	hyaluronan mediated motility receptor (RHAMM) [Source:MGI Symbol;Acc:MGI:104667]
peak_9670	125490460	125492120	1661	-0.994679	0.00012615	0.000905393	chr4	125488700	125492700	ENSMUSG00000001985	14807	Grik3	glutamate receptor ionotropic kainate 3 [Source:MGI Symbol;Acc:MGI:95816]
peak_18848	64849494	64850689	1196	-0.994609	4.2871e-09	1.16151e-07	chr8	64848017	64852017	ENSMUSG00000031605	77113	Klhl2	kelch-like 2 Mayven [Source:MGI Symbol;Acc:MGI:1924363]
peak_10468	152325416	152326317	902	-0.993647	7.49983e-07	1.07748e-05	chr4	152323742	152327742	ENSMUSG00000028936	19934	Rpl22	ribosomal protein L22 [Source:MGI Symbol;Acc:MGI:99262]
peak_21698	88482005	88483274	1270	-0.993558	6.55583e-16	7.89184e-14	chr9	88480574	88484574	ENSMUSG00000032423	56403	Syncrip	synaptotagmin binding cytoplasmic RNA interacting protein [Source:MGI Symbol;Acc:MGI:1891690]
peak_35547	55973343	55975173	1831	-0.993307	6.71018e-12	3.72898e-10	chr16	55971883	55975883	ENSMUSG00000022601	271377	Zbtb11	zinc finger and BTB domain containing 11 [Source:MGI Symbol;Acc:MGI:2443876]
peak_37994	32837075	32837782	708	-0.992676	4.05735e-07	6.32181e-06	chr18	32835225	32839225	ENSMUSG00000038299	225348	Wdr36	WD repeat domain 36 [Source:MGI Symbol;Acc:MGI:1917819]
peak_28928	80643349	80644615	1267	-0.992601	2.35439e-07	3.93415e-06	chr12	80642341	80646341	ENSMUSG00000021131	13877	Erh	ERH mRNA splicing and mitosis factor [Source:MGI Symbol;Acc:MGI:108089]
peak_28928	80643349	80644615	1267	-0.992601	2.35439e-07	3.93415e-06	chr12	80641883	80645883	ENSMUSG00000048833	328133	Slc39a9	solute carrier family 39 (zinc transporter) member 9 [Source:MGI Symbol;Acc:MGI:1914820]
peak_6180	32736301	32737494	1194	-0.992553	6.72888e-12	3.73435e-10	chr3	32735605	32739605	ENSMUSG00000037531	74600	Mrpl47	mitochondrial ribosomal protein L47 [Source:MGI Symbol;Acc:MGI:1921850]
peak_6180	32736301	32737494	1194	-0.992553	6.72888e-12	3.73435e-10	chr3	32734990	32738990	ENSMUSG00000027673	66046	Ndufb5	NADH:ubiquinone oxidoreductase subunit B5 [Source:MGI Symbol;Acc:MGI:1913296]
peak_17496	118491507	118492247	741	-0.992431	6.44233e-06	7.04273e-05	chr7	118489975	118493975	ENSMUSG00000095115	319622	Itpripl2	inositol 145-triphosphate receptor interacting protein-like 2 [Source:MGI Symbol;Acc:MGI:2442416]
peak_1997	167306403	167306712	310	-0.992395	0.00204078	0.00918508	chr1	167306378	167310378	ENSMUSG00000052428	68944	Tmco1	transmembrane and coiled-coil domains 1 [Source:MGI Symbol;Acc:MGI:1921173]
peak_31787	54431332	54432414	1083	-0.991144	1.71516e-05	0.000164237	chr14	54429612	54433612	ENSMUSG00000000957	17387	Mmp14	matrix metallopeptidase 14 (membrane-inserted) [Source:MGI Symbol;Acc:MGI:101900]
peak_26530	83298604	83299405	802	-0.990988	6.45809e-09	1.65727e-07	chr11	83297024	83301024	ENSMUSG00000035152	71770	Ap2b1	adaptor-related protein complex 2 beta 1 subunit [Source:MGI Symbol;Acc:MGI:1919020]
peak_14226	72899379	72901382	2004	-0.990951	9.08657e-10	2.90391e-08	chr6	72897979	72901979	ENSMUSG00000055239	74287	Kcmf1	potassium channel modulatory factor 1 [Source:MGI Symbol;Acc:MGI:1921537]
peak_34081	81697121	81698106	986	-0.990852	5.83016e-05	0.000469803	chr15	81695287	81699287	ENSMUSG00000063765	214685	Chadl	chondroadherin-like [Source:MGI Symbol;Acc:MGI:3036284]
peak_16934	89980003	89981493	1491	-0.990714	4.48617e-11	2.01123e-09	chr7	89978983	89982983	ENSMUSG00000030619	13626	Eed	embryonic ectoderm development [Source:MGI Symbol;Acc:MGI:95286]
peak_355	44101808	44102758	951	-0.990165	2.72086e-10	1.00218e-08	chr1	44100441	44104441	ENSMUSG00000026049	75623	Tex30	testis expressed 30 [Source:MGI Symbol;Acc:MGI:1922873]
peak_143	30872964	30874408	1445	-0.990076	4.53224e-09	1.22072e-07	chr1	30871921	30875921	ENSMUSG00000048874	213109	Phf3	PHD finger protein 3 [Source:MGI Symbol;Acc:MGI:2446126]
peak_29196	99563534	99563920	387	-0.989911	0.00875098	0.0303535	chr12	99561582	99565582	ENSMUSG00000033713	71375	Foxn3	forkhead box N3 [Source:MGI Symbol;Acc:MGI:1918625]
peak_11809	96997091	96998398	1308	-0.989519	1.91115e-15	2.13275e-13	chr5	96995689	96999689	ENSMUSG00000034663	140780	Bmp2k	BMP2 inducible kinase [Source:MGI Symbol;Acc:MGI:2155456]
peak_3797	72475641	72476984	1344	-0.988543	3.03152e-06	3.62921e-05	chr2	72474159	72478159	ENSMUSG00000055612	66953	Cdca7	cell division cycle associated 7 [Source:MGI Symbol;Acc:MGI:1914203]
peak_30468	65278211	65279304	1094	-0.988419	6.34636e-10	2.1233e-08	chr13	65276814	65280814	ENSMUSG00000021514	170936	Zfp369	zinc finger protein 369 [Source:MGI Symbol;Acc:MGI:2176229]
peak_38694	63386005	63387347	1343	-0.98839	9.41767e-11	3.9318e-09	chr18	63385183	63389183	ENSMUSG00000041482	667742	Piezo2	piezo-type mechanosensitive ion channel component 2 [Source:MGI Symbol;Acc:MGI:1918781]
peak_38541	58208912	58210591	1680	-0.988122	1.28158e-08	3.08012e-07	chr18	58208487	58212487	ENSMUSG00000024598	14119	Fbn2	fibrillin 2 [Source:MGI Symbol;Acc:MGI:95490]
peak_10570	155891570	155892688	1119	-0.987744	2.82545e-07	4.61119e-06	chr4	155889781	155893781	ENSMUSG00000051557	433813	Pusl1	pseudouridylate synthase-like 1 [Source:MGI Symbol;Acc:MGI:3047787]
peak_10570	155891570	155892688	1119	-0.987744	2.82545e-07	4.61119e-06	chr4	155889822	155893822	ENSMUSG00000029033	140500	Acap3	ArfGAP with coiled-coil ankyrin repeat and PH domains 3 [Source:MGI Symbol;Acc:MGI:2153589]
peak_12994	143314539	143315617	1079	-0.987196	2.12163e-06	2.66672e-05	chr5	143313360	143317360	ENSMUSG00000039244	231868	E130309D02Rik	RIKEN cDNA E130309D02 gene [Source:MGI Symbol;Acc:MGI:2442621]
peak_15425	142756459	142757250	792	-0.986925	3.79617e-06	4.42779e-05	chr6	142754686	142758686	ENSMUSG00000030282	12764	Cmas	cytidine monophospho-N-acetylneuraminic acid synthetase [Source:MGI Symbol;Acc:MGI:1337124]
peak_23441	69352153	69353293	1141	-0.985981	3.95431e-13	2.90523e-11	chr10	69350938	69354938	ENSMUSG00000019942	12534	Cdk1	cyclin-dependent kinase 1 [Source:MGI Symbol;Acc:MGI:88351]
peak_26739	88717814	88718701	888	-0.985499	1.1715e-06	1.58282e-05	chr11	88716513	88720513	ENSMUSG00000069769	76626	Msi2	musashi RNA-binding protein 2 [Source:MGI Symbol;Acc:MGI:1923876]
peak_36667	33940292	33940871	580	-0.985422	0.00051472	0.00295753	chr17	33938343	33942343	ENSMUSG00000024309	14976	Pfdn6	prefoldin subunit 6 [Source:MGI Symbol;Acc:MGI:95908]
peak_36667	33940292	33940871	580	-0.985422	0.00051472	0.00295753	chr17	33938660	33942660	ENSMUSG00000024312	57315	Wdr46	WD repeat domain 46 [Source:MGI Symbol;Acc:MGI:1931871]
peak_8008	152265335	152266113	779	-0.985257	0.00615693	0.0227959	chr3	152264350	152268350	ENSMUSG00000039103	68810	Nexn	nexilin [Source:MGI Symbol;Acc:MGI:1916060]
peak_29834	23581407	23582326	920	-0.985201	1.63487e-11	8.01707e-10	chr13	23579598	23583598	ENSMUSG00000061482	319156	Hist1h4d	histone cluster 1 H4d [Source:MGI Symbol;Acc:MGI:2448423]
peak_24738	127030187	127030938	752	-0.98446	2.86709e-05	0.000255244	chr10	127028840	127032840	ENSMUSG00000040521	66399	Tsfm	Ts translation elongation factor mitochondrial [Source:MGI Symbol;Acc:MGI:1913649]
peak_22083	110116691	110117889	1199	-0.984132	4.49479e-09	1.21142e-07	chr9	110115708	110119708	ENSMUSG00000032481	20588	Smarcc1	SWI/SNF related matrix associated actin dependent regulator of chromatin subfamily c member 1 [Source:MGI Symbol;Acc:MGI:1203524]
peak_22083	110116691	110117889	1199	-0.984132	4.49479e-09	1.21142e-07	chr9	110115830	110119830	ENSMUSG00000032480	72831	Dhx30	DEAH (Asp-Glu-Ala-His) box polypeptide 30 [Source:MGI Symbol;Acc:MGI:1920081]
peak_11677	86803823	86804787	965	-0.983897	3.72109e-14	3.28299e-12	chr5	86802221	86806221	ENSMUSG00000035851	231386	Ythdc1	YTH domain containing 1 [Source:MGI Symbol;Acc:MGI:2443713]
peak_35700	85802532	85803475	944	-0.9835	1.14078e-13	9.30885e-12	chr16	85801113	85805113	ENSMUSG00000022893	11504	Adamts1	a disintegrin-like and metallopeptidase (reprolysin type) with thrombospondin type 1 motif 1 [Source:MGI Symbol;Acc:MGI:109249]
peak_39064	80150690	80152173	1484	-0.983462	5.82162e-33	6.16345e-30	chr18	80149482	80153482	ENSMUSG00000053950	240442	Adnp2	ADNP homeobox 2 [Source:MGI Symbol;Acc:MGI:2448562]
peak_12570	129019430	129020681	1252	-0.983449	9.07301e-18	1.5807e-15	chr5	129018069	129022069	ENSMUSG00000029430	19384	Ran	RAN member RAS oncogene family [Source:MGI Symbol;Acc:MGI:1333112]
peak_30917	106936319	106937245	927	-0.983354	8.62251e-07	1.21475e-05	chr13	106934958	106938958	ENSMUSG00000042590	76582	Ipo11	importin 11 [Source:MGI Symbol;Acc:MGI:2442377]
peak_23887	82763281	82764669	1389	-0.982936	1.47129e-15	1.68282e-13	chr10	82762144	82766144	ENSMUSG00000020248	18045	Nfyb	nuclear transcription factor-Y beta [Source:MGI Symbol;Acc:MGI:97317]
peak_17008	97696146	97697228	1083	-0.982888	2.14225e-05	0.000198416	chr7	97694634	97698634	ENSMUSG00000025439	12729	Clns1a	chloride channel nucleotide-sensitive 1A [Source:MGI Symbol;Acc:MGI:109638]
peak_21251	61914264	61915014	751	-0.982762	1.96365e-05	0.000184481	chr9	61912542	61916542	ENSMUSG00000007892	56040	Rplp1	ribosomal protein large P1 [Source:MGI Symbol;Acc:MGI:1927099]
peak_1617	139454377	139455454	1078	-0.982559	4.19532e-10	1.46552e-08	chr1	139452772	139456772	ENSMUSG00000033952	12316	Aspm	abnormal spindle microtubule assembly [Source:MGI Symbol;Acc:MGI:1334448]
peak_30153	46727157	46728238	1082	-0.982347	2.05097e-07	3.47638e-06	chr13	46725940	46729940	ENSMUSG00000021374	218210	Nup153	nucleoporin 153 [Source:MGI Symbol;Acc:MGI:2385621]
peak_30841	100492104	100492881	778	-0.982198	0.0014119	0.00679989	chr13	100490579	100494579	ENSMUSG00000021639	23894	Gtf2h2	general transcription factor II H polypeptide 2 [Source:MGI Symbol;Acc:MGI:1345669]
peak_1924	163929396	163930614	1219	-0.982159	6.69079e-06	7.27389e-05	chr1	163927100	163931100	ENSMUSG00000026584	240880	Scyl3	SCY1-like 3 (S. cerevisiae) [Source:MGI Symbol;Acc:MGI:1921385]
peak_41157	151343668	151344889	1222	-0.981814	2.33135e-05	0.000213298	chrX	151342175	151346175	ENSMUSG00000025262	207375	Fam120c	family with sequence similarity 120 member C [Source:MGI Symbol;Acc:MGI:2387687]
peak_3828	73774881	73775715	835	-0.981791	1.38444e-05	0.000136853	chr2	73773346	73777346	ENSMUSG00000056486	108699	Chn1	chimerin 1 [Source:MGI Symbol;Acc:MGI:1915674]
peak_10486	153956725	153957890	1166	-0.981439	4.49778e-13	3.22419e-11	chr4	153955237	153959237	ENSMUSG00000047613	97159	A430005L14Rik	RIKEN cDNA A430005L14 gene [Source:MGI Symbol;Acc:MGI:2140680]
peak_30701	93771104	93772436	1333	-0.981192	1.31593e-09	4.03377e-08	chr13	93769630	93773630	ENSMUSG00000042082	11881	Arsb	arylsulfatase B [Source:MGI Symbol;Acc:MGI:88075]
peak_4909	137116404	137117654	1251	-0.981067	8.19826e-16	9.6716e-14	chr2	137114644	137118644	ENSMUSG00000027276	16449	Jag1	jagged 1 [Source:MGI Symbol;Acc:MGI:1095416]
peak_15437	143166271	143167821	1551	-0.980863	1.64999e-15	1.87165e-13	chr6	143165221	143169221	ENSMUSG00000030275	75320	Etnk1	ethanolamine kinase 1 [Source:MGI Symbol;Acc:MGI:1922570]
peak_6598	66980731	66981774	1044	-0.980771	3.4724e-05	0.000301146	chr3	66979390	66983390	ENSMUSG00000034544	66880	Rsrc1	arginine/serine-rich coiled-coil 1 [Source:MGI Symbol;Acc:MGI:1914130]
peak_6598	66980731	66981774	1044	-0.980771	3.4724e-05	0.000301146	chr3	66979771	66983771	ENSMUSG00000027833	20429	Shox2	short stature homeobox 2 [Source:MGI Symbol;Acc:MGI:1201673]
peak_13965	53068061	53068858	798	-0.980732	0.00219854	0.00978524	chr6	53066631	53070631	ENSMUSG00000063568	231986	Jazf1	JAZF zinc finger 1 [Source:MGI Symbol;Acc:MGI:2141450]
peak_34956	13780142	13781028	887	-0.980204	5.63432e-06	6.27065e-05	chr16	13778708	13782708	ENSMUSG00000022682	106298	Rrn3	RRN3 RNA polymerase I transcription factor homolog (yeast) [Source:MGI Symbol;Acc:MGI:1925255]
peak_38831	68299658	68300898	1241	-0.980018	1.37587e-17	2.29999e-15	chr18	68298333	68302333	ENSMUSG00000038121	108654	Fam210a	family with sequence similarity 210 member A [Source:MGI Symbol;Acc:MGI:1914000]
peak_38831	68299658	68300898	1241	-0.980018	1.37587e-17	2.29999e-15	chr18	68298355	68302355	ENSMUSG00000009535	67897	Rnmt	RNA (guanine-7-) methyltransferase [Source:MGI Symbol;Acc:MGI:1915147]
peak_16850	81828717	81830027	1311	-0.979897	2.08783e-09	6.10527e-08	chr7	81827431	81831431	ENSMUSG00000025103	83962	Btbd1	BTB (POZ) domain containing 1 [Source:MGI Symbol;Acc:MGI:1933765]
peak_17334	112427620	112428563	944	-0.979521	2.24194e-07	3.76025e-06	chr7	112425505	112429505	ENSMUSG00000030770	57342	Parva	parvin alpha [Source:MGI Symbol;Acc:MGI:1931144]
peak_38320	46597118	46598592	1475	-0.979287	1.21697e-11	6.25761e-10	chr18	46595535	46599535	ENSMUSG00000033184	66676	Tmed7	transmembrane p24 trafficking protein 7 [Source:MGI Symbol;Acc:MGI:1913926]
peak_38320	46597118	46598592	1475	-0.979287	1.21697e-11	6.25761e-10	chr18	46595701	46599701	ENSMUSG00000057561	13664	Eif1a	eukaryotic translation initiation factor 1A [Source:MGI Symbol;Acc:MGI:95298]
peak_37130	56935078	56935968	891	-0.97887	1.81896e-07	3.12287e-06	chr17	56933415	56937415	ENSMUSG00000024212	64144	Mllt1	myeloid/lymphoid or mixed-lineage leukemia; translocated to 1 [Source:MGI Symbol;Acc:MGI:1927238]
peak_29229	100519988	100521176	1189	-0.978849	4.66589e-05	0.000387479	chr12	100518826	100522826	ENSMUSG00000033530	104718	Ttc7b	tetratricopeptide repeat domain 7B [Source:MGI Symbol;Acc:MGI:2144724]
peak_11416	65390894	65391946	1053	-0.978768	2.49705e-09	7.15994e-08	chr5	65389444	65393444	ENSMUSG00000047215	20005	Rpl9	ribosomal protein L9 [Source:MGI Symbol;Acc:MGI:1298373]
peak_11416	65390894	65391946	1053	-0.978768	2.49705e-09	7.15994e-08	chr5	65389497	65393497	ENSMUSG00000029199	79464	Lias	lipoic acid synthetase [Source:MGI Symbol;Acc:MGI:1934604]
peak_36197	17624025	17625778	1754	-0.978637	1.05567e-19	2.59456e-17	chr17	17623050	17627050	ENSMUSG00000023845	240028	Lnpep	leucyl/cystinyl aminopeptidase [Source:MGI Symbol;Acc:MGI:2387123]
peak_28663	69681034	69682532	1499	-0.978432	5.00407e-07	7.58231e-06	chr12	69679852	69683852	ENSMUSG00000034801	20663	Sos2	SOS Ras/Rho guanine nucleotide exchange factor 2 [Source:MGI Symbol;Acc:MGI:98355]
peak_5397	158666732	158667953	1222	-0.978408	0.000542869	0.00309088	chr2	158663398	158667398	ENSMUSG00000037754	228852	Ppp1r16b	protein phosphatase 1 regulatory subunit 16B [Source:MGI Symbol;Acc:MGI:2151841]
peak_8895	65604508	65605424	917	-0.978298	1.27514e-05	0.000127483	chr4	65602986	65606986	ENSMUSG00000051675	69807	Trim32	tripartite motif-containing 32 [Source:MGI Symbol;Acc:MGI:1917057]
peak_31418	27428609	27429755	1147	-0.97807	2.04752e-06	2.59252e-05	chr14	27426834	27430834	ENSMUSG00000040651	218850	Fam208a	family with sequence similarity 208 member A [Source:MGI Symbol;Acc:MGI:1921694]
peak_9399	114908548	114909737	1190	-0.977424	2.46363e-09	7.06902e-08	chr4	114906873	114910873	ENSMUSG00000055210	17301	Foxd2	forkhead box D2 [Source:MGI Symbol;Acc:MGI:1347471]
peak_13691	38253514	38254786	1273	-0.977171	2.94163e-08	6.3525e-07	chr6	38252009	38256009	ENSMUSG00000063455	330286	D630045J12Rik	RIKEN cDNA D630045J12 gene [Source:MGI Symbol;Acc:MGI:2669829]
peak_35795	91224813	91225654	842	-0.976825	3.16949e-05	0.000278502	chr16	91223457	91227457	ENSMUSG00000039830	50913	Olig2	oligodendrocyte transcription factor 2 [Source:MGI Symbol;Acc:MGI:1355331]
peak_40738	75416133	75416902	770	-0.976757	2.24841e-06	2.80304e-05	chrX	75414588	75418588	ENSMUSG00000031200	17763	Mtcp1	mature T cell proliferation 1 [Source:MGI Symbol;Acc:MGI:102699]
peak_40738	75416133	75416902	770	-0.976757	2.24841e-06	2.80304e-05	chrX	75414584	75418584	ENSMUSG00000090110	105886298	Cmc4	C-x(9)-C motif containing 4 [Source:MGI Symbol;Acc:MGI:5637812]
peak_40738	75416133	75416902	770	-0.976757	2.24841e-06	2.80304e-05	chrX	75414628	75418628	ENSMUSG00000031201	210766	Brcc3	BRCA1/BRCA2-containing complex subunit 3 [Source:MGI Symbol;Acc:MGI:2389572]
peak_7860	141464713	141466295	1583	-0.976303	1.54401e-11	7.64414e-10	chr3	141463216	141467216	ENSMUSG00000059921	22253	Unc5c	unc-5 netrin receptor C [Source:MGI Symbol;Acc:MGI:1095412]
peak_1865	161250636	161251566	931	-0.975882	1.61713e-06	2.10635e-05	chr1	161249219	161253219	ENSMUSG00000026701	11758	Prdx6	peroxiredoxin 6 [Source:MGI Symbol;Acc:MGI:894320]
peak_22594	18055213	18056426	1214	-0.975777	1.53238e-07	2.689e-06	chr10	18053861	18057861	ENSMUSG00000019854	19707	Reps1	RalBP1 associated Eps domain containing protein [Source:MGI Symbol;Acc:MGI:1196373]
peak_18066	143052543	143053767	1225	-0.975629	1.38739e-06	1.84197e-05	chr7	143050739	143054739	ENSMUSG00000037706	12520	Cd81	CD81 antigen [Source:MGI Symbol;Acc:MGI:1096398]
peak_2149	177257212	177259120	1909	-0.975472	7.98494e-12	4.30978e-10	chr1	177256203	177260203	ENSMUSG00000019699	23797	Akt3	thymoma viral proto-oncogene 3 [Source:MGI Symbol;Acc:MGI:1345147]
peak_17560	121981327	121981942	616	-0.975332	0.00438191	0.0172281	chr7	121979711	121983711	ENSMUSG00000034951	233824	Cog7	component of oligomeric golgi complex 7 [Source:MGI Symbol;Acc:MGI:2685013]
peak_8659	53713841	53714724	884	-0.975258	1.08682e-06	1.4874e-05	chr4	53711998	53715998	ENSMUSG00000028414	246179	Fktn	fukutin [Source:MGI Symbol;Acc:MGI:2179507]
peak_29836	23620818	23622605	1788	-0.975119	1.02803e-13	8.4725e-12	chr13	23619124	23623124	ENSMUSG00000047246	319179	Hist1h2be	histone cluster 1 H2be [Source:MGI Symbol;Acc:MGI:2448380]
peak_29836	23620818	23622605	1788	-0.975119	1.02803e-13	8.4725e-12	chr13	23620558	23624558	ENSMUSG00000051627	50709	Hist1h1e	histone cluster 1 H1e [Source:MGI Symbol;Acc:MGI:1931527]
peak_1775	155557804	155558624	821	-0.97466	2.79959e-05	0.00025026	chr1	155556120	155560120	ENSMUSG00000033701	72482	Acbd6	acyl-Coenzyme A binding domain containing 6 [Source:MGI Symbol;Acc:MGI:1919732]
peak_30091	43398259	43398878	620	-0.97454	0.000599131	0.00335341	chr13	43396390	43400390	ENSMUSG00000063200	70078	Nol7	nucleolar protein 7 [Source:MGI Symbol;Acc:MGI:1917328]
peak_37664	4375247	4376136	890	-0.974388	0.000142035	0.000997558	chr18	4373592	4377592	ENSMUSG00000024234	67440	Mtpap	mitochondrial poly(A) polymerase [Source:MGI Symbol;Acc:MGI:1914690]
peak_26332	76243216	76244360	1145	-0.974143	0.000387136	0.00231597	chr11	76241725	76245725	ENSMUSG00000017286	67201	Glod4	glyoxalase domain containing 4 [Source:MGI Symbol;Acc:MGI:1914451]
peak_26332	76243216	76244360	1145	-0.974143	0.000387136	0.00231597	chr11	76241715	76245715	ENSMUSG00000038046	67390	Mrm3	mitochondrial rRNA methyltransferase 3 [Source:MGI Symbol;Acc:MGI:1914640]
peak_37013	48452021	48452454	434	-0.97411	0.011623	0.0382312	chr17	48449522	48453522	ENSMUSG00000023995	70026	Tspo2	translocator protein 2 [Source:MGI Symbol;Acc:MGI:1917276]
peak_15618	4792463	4793138	676	-0.973736	2.90718e-08	6.29304e-07	chr7	4790874	4794874	ENSMUSG00000030432	19943	Rpl28	ribosomal protein L28 [Source:MGI Symbol;Acc:MGI:101839]
peak_16148	31155932	31156970	1039	-0.973627	0.000254412	0.0016241	chr7	31153896	31157896	ENSMUSG00000001248	52857	Gramd1a	GRAM domain containing 1A [Source:MGI Symbol;Acc:MGI:105490]
peak_30565	74639009	74640459	1451	-0.973411	2.87712e-09	8.13675e-08	chr13	74637568	74641568	ENSMUSG00000021583	80898	Erap1	endoplasmic reticulum aminopeptidase 1 [Source:MGI Symbol;Acc:MGI:1933403]
peak_41278	167381915	167383021	1107	-0.973336	3.60879e-07	5.70253e-06	chrX	167380749	167384749	ENSMUSG00000025742	110639	Prps2	phosphoribosyl pyrophosphate synthetase 2 [Source:MGI Symbol;Acc:MGI:97776]
peak_15051	122874038	122874926	889	-0.972146	4.40676e-08	9.02108e-07	chr6	122872474	122876474	ENSMUSG00000030327	67602	Necap1	NECAP endocytosis associated 1 [Source:MGI Symbol;Acc:MGI:1914852]
peak_24298	98913887	98915325	1439	-0.972031	2.4238e-21	7.75804e-19	chr10	98912406	98916406	ENSMUSG00000019943	67972	Atp2b1	ATPase Ca++ transporting plasma membrane 1 [Source:MGI Symbol;Acc:MGI:104653]
peak_7119	96237729	96238863	1135	-0.971783	2.42397e-10	9.02622e-09	chr3	96237127	96241127	ENSMUSG00000081058	97114	Hist2h3c2	histone cluster 2 H3c2 [Source:MGI Symbol;Acc:MGI:2448357]
peak_7119	96237729	96238863	1135	-0.971783	2.42397e-10	9.02622e-09	chr3	96238276	96242276	ENSMUSG00000063954	319192	Hist2h2aa2	histone cluster 2 H2aa2 [Source:MGI Symbol;Acc:MGI:2448283]
peak_15177	128300038	128301071	1034	-0.971685	9.92943e-09	2.43749e-07	chr6	128298823	128302823	ENSMUSG00000030353	21679	Tead4	TEA domain family member 4 [Source:MGI Symbol;Acc:MGI:106907]
peak_6438	54734554	54735898	1345	-0.971544	3.02433e-10	1.09951e-08	chr3	54733393	54737393	ENSMUSG00000027752	69639	Exosc8	exosome component 8 [Source:MGI Symbol;Acc:MGI:1916889]
peak_6438	54734554	54735898	1345	-0.971544	3.02433e-10	1.09951e-08	chr3	54733539	54737539	ENSMUSG00000036632	66248	Alg5	asparagine-linked glycosylation 5 (dolichyl-phosphate beta-glucosyltransferase) [Source:MGI Symbol;Acc:MGI:1913498]
peak_35546	55966121	55966814	694	-0.970813	0.00107104	0.00542348	chr16	55964275	55968275	ENSMUSG00000098274	68193	Rpl24	ribosomal protein L24 [Source:MGI Symbol;Acc:MGI:1915443]
peak_33260	53345487	53346742	1256	-0.970499	5.16398e-15	5.304e-13	chr15	53344159	53348159	ENSMUSG00000061731	14042	Ext1	exostoses (multiple) 1 [Source:MGI Symbol;Acc:MGI:894663]
peak_22216	119091525	119091900	376	-0.970296	6.15131e-05	0.000492832	chr9	119091502	119095502	ENSMUSG00000010660	18799	Plcd1	phospholipase C delta 1 [Source:MGI Symbol;Acc:MGI:97614]
peak_11688	88720261	88721356	1096	-0.970225	4.60195e-11	2.05866e-09	chr5	88718855	88722855	ENSMUSG00000006262	68473	Mob1b	MOB kinase activator 1B [Source:MGI Symbol;Acc:MGI:1915723]
peak_10487	153974664	153975573	910	-0.969453	4.55537e-05	0.000380136	chr4	153973126	153977126	ENSMUSG00000029027	13368	Dffb	DNA fragmentation factor beta subunit [Source:MGI Symbol;Acc:MGI:1196287]
peak_10487	153974664	153975573	910	-0.969453	4.55537e-05	0.000380136	chr4	153973194	153977194	ENSMUSG00000039523	230967	Cep104	centrosomal protein 104 [Source:MGI Symbol;Acc:MGI:2687282]
peak_34874	8470398	8471432	1035	-0.969346	9.94121e-08	1.83247e-06	chr16	8468788	8472788	ENSMUSG00000039345	239706	Mettl22	methyltransferase like 22 [Source:MGI Symbol;Acc:MGI:2384301]
peak_12014	110094108	110095103	996	-0.968815	8.70607e-13	5.87375e-11	chr5	110092420	110096420	ENSMUSG00000109771	102638847	Gm35315	predicted gene 35315 [Source:MGI Symbol;Acc:MGI:5594474]
peak_40297	56397057	56397789	733	-0.968138	0.00417385	0.0165612	chr19	56395129	56399129	ENSMUSG00000025076	12369	Casp7	caspase 7 [Source:MGI Symbol;Acc:MGI:109383]
peak_28671	69892658	69893661	1004	-0.967842	4.01089e-07	6.26597e-06	chr12	69891200	69895200	ENSMUSG00000034761	399510	Map4k5	mitogen-activated protein kinase kinase kinase kinase 5 [Source:MGI Symbol;Acc:MGI:1925503]
peak_28671	69892658	69893661	1004	-0.967842	4.01089e-07	6.26597e-06	chr12	69890614	69894614	ENSMUSG00000021066	73991	Atl1	atlastin GTPase 1 [Source:MGI Symbol;Acc:MGI:1921241]
peak_17510	118855255	118856425	1171	-0.967712	2.16941e-05	0.000200427	chr7	118853752	118857752	ENSMUSG00000073856	434232	Iqck	IQ motif containing K [Source:MGI Symbol;Acc:MGI:3612188]
peak_17510	118855255	118856425	1171	-0.967712	2.16941e-05	0.000200427	chr7	118854254	118858254	ENSMUSG00000030980	66356	Knop1	lysine rich nucleolar protein 1 [Source:MGI Symbol;Acc:MGI:1913606]
peak_9383	109977609	109978752	1144	-0.967411	8.47166e-05	0.000647289	chr4	109976053	109980053	ENSMUSG00000047143	242620	Dmrta2	doublesex and mab-3 related transcription factor like family A2 [Source:MGI Symbol;Acc:MGI:2653629]
peak_7320	103967858	103968946	1089	-0.966959	2.51864e-08	5.57015e-07	chr3	103966110	103970110	ENSMUSG00000058388	18685	Phtf1	putative homeodomain transcription factor 1 [Source:MGI Symbol;Acc:MGI:1332671]
peak_1831	159231642	159233199	1558	-0.9664	2.2688e-09	6.56935e-08	chr1	159230320	159234320	ENSMUSG00000040782	26374	Cop1	COP1 E3 ubiquitin ligase [Source:MGI Symbol;Acc:MGI:1347046]
peak_21929	106170574	106171770	1197	-0.966263	2.1981e-07	3.69392e-06	chr9	106168928	106172928	ENSMUSG00000020257	77305	Wdr82	WD repeat domain containing 82 [Source:MGI Symbol;Acc:MGI:1924555]
peak_2470	191062450	191063580	1131	-0.966182	2.74262e-06	3.32578e-05	chr1	191060932	191064932	ENSMUSG00000026632	68972	Tatdn3	TatD DNase domain containing 3 [Source:MGI Symbol;Acc:MGI:1916222]
peak_2470	191062450	191063580	1131	-0.966182	2.74262e-06	3.32578e-05	chr1	191061012	191065012	ENSMUSG00000062510	381318	Nsl1	NSL1 MIS12 kinetochore complex component [Source:MGI Symbol;Acc:MGI:2685830]
peak_40569	37085008	37085839	832	-0.965589	5.69604e-06	6.3308e-05	chrX	37083402	37087402	ENSMUSG00000079641	67248	Rpl39	ribosomal protein L39 [Source:MGI Symbol;Acc:MGI:1914498]
peak_18462	25993860	25994499	640	-0.965543	0.000150126	0.00104479	chr8	25992133	25996133	ENSMUSG00000037251	74653	Pomk	protein-O-mannose kinase [Source:MGI Symbol;Acc:MGI:1921903]
peak_30456	64274521	64275247	727	-0.965494	0.00856468	0.0298376	chr13	64273290	64277290	ENSMUSG00000033102	218294	Cdc14b	CDC14 cell division cycle 14B [Source:MGI Symbol;Acc:MGI:2441808]
peak_24696	123196324	123197611	1288	-0.96543	1.23096e-12	8.10628e-11	chr10	123194995	123198995	ENSMUSG00000020124	14479	Usp15	ubiquitin specific peptidase 15 [Source:MGI Symbol;Acc:MGI:101857]
peak_5130	151632000	151632746	747	-0.9651	4.73067e-05	0.000392149	chr2	151630593	151634593	ENSMUSG00000027457	241727	Snph	syntaphilin [Source:MGI Symbol;Acc:MGI:2139270]
peak_36674	34024320	34024990	671	-0.965077	9.88351e-05	0.00073729	chr17	34022680	34026680	ENSMUSG00000024325	19763	Ring1	ring finger protein 1 [Source:MGI Symbol;Acc:MGI:1101770]
peak_25627	52360072	52361721	1650	-0.964516	2.09693e-16	2.7574e-14	chr11	52358860	52362860	ENSMUSG00000020402	22333	Vdac1	voltage-dependent anion channel 1 [Source:MGI Symbol;Acc:MGI:106919]
peak_15482	145249676	145250801	1126	-0.964323	1.56523e-11	7.72143e-10	chr6	145248239	145252239	ENSMUSG00000030265	16653	Kras	Kirsten rat sarcoma viral oncogene homolog [Source:MGI Symbol;Acc:MGI:96680]
peak_38662	61725784	61726877	1094	-0.963821	1.32203e-10	5.28426e-09	chr18	61724325	61728325	ENSMUSG00000024580	17714	Grpel2	GrpE-like 2 mitochondrial [Source:MGI Symbol;Acc:MGI:1334416]
peak_4027	84839917	84840657	741	-0.96371	0.0003989	0.00237705	chr2	84836850	84840850	ENSMUSG00000027075	72401	Slc43a1	solute carrier family 43 member 1 [Source:MGI Symbol;Acc:MGI:1931352]
peak_29845	23751017	23751719	703	-0.963592	1.37871e-05	0.000136396	chr13	23749126	23753126	ENSMUSG00000061615	319172	Hist1h2ab	histone cluster 1 H2ab [Source:MGI Symbol;Acc:MGI:2448306]
peak_29845	23751017	23751719	703	-0.963592	1.37871e-05	0.000136396	chr13	23750267	23754267	ENSMUSG00000069267	319150	Hist1h3b	histone cluster 1 H3b [Source:MGI Symbol;Acc:MGI:2448319]
peak_22337	123020650	123021588	939	-0.963313	7.70653e-06	8.22229e-05	chr9	123019326	123023326	ENSMUSG00000066233	66079	Tmem42	transmembrane protein 42 [Source:MGI Symbol;Acc:MGI:1277176]
peak_23958	84532952	84534564	1613	-0.963073	2.1121e-05	0.000196106	chr10	84532062	84536062	ENSMUSG00000046841	216197	Ckap4	cytoskeleton-associated protein 4 [Source:MGI Symbol;Acc:MGI:2444926]
peak_435	54438596	54439264	669	-0.96296	0.00280177	0.0119251	chr1	54436971	54440971	ENSMUSG00000041303	98488	Gtf3c3	general transcription factor IIIC polypeptide 3 [Source:MGI Symbol;Acc:MGI:2138383]
peak_7275	102203713	102204747	1035	-0.962947	1.46539e-05	0.000143549	chr3	102202693	102206693	ENSMUSG00000027860	229658	Vangl1	VANGL planar cell polarity 1 [Source:MGI Symbol;Acc:MGI:2159344]
peak_3478	48813271	48814414	1144	-0.962497	4.13254e-08	8.52737e-07	chr2	48812109	48816109	ENSMUSG00000052155	11480	Acvr2a	activin receptor IIA [Source:MGI Symbol;Acc:MGI:102806]
peak_6662	75956122	75957402	1281	-0.962185	1.02306e-15	1.19666e-13	chr3	75954949	75958949	ENSMUSG00000034109	73124	Golim4	golgi integral membrane protein 4 [Source:MGI Symbol;Acc:MGI:1920374]
peak_30763	97137594	97138273	680	-0.961974	3.52765e-06	4.14386e-05	chr13	97135937	97139937	ENSMUSG00000060739	59050	Nsa2	NSA2 ribosome biogenesis homolog [Source:MGI Symbol;Acc:MGI:1913883]
peak_3922	77945672	77946638	967	-0.96197	6.48404e-05	0.000514759	chr2	77944375	77948375	ENSMUSG00000027014	80744	Cwc22	CWC22 spliceosome-associated protein [Source:MGI Symbol;Acc:MGI:2136773]
peak_6007	10330962	10331499	538	-0.961925	1.68047e-05	0.000161326	chr3	10329439	10333439	ENSMUSG00000027531	55980	Impa1	inositol (myo)-1(or 4)-monophosphatase 1 [Source:MGI Symbol;Acc:MGI:1933158]
peak_32289	84444428	84445076	649	-0.961797	0.00156193	0.00738321	chr14	84441563	84445563	ENSMUSG00000035566	219228	Pcdh17	protocadherin 17 [Source:MGI Symbol;Acc:MGI:2684924]
peak_6558	63928958	63929635	678	-0.961596	2.49639e-07	4.13959e-06	chr3	63927472	63931472	ENSMUSG00000048581	329659	E130311K13Rik	RIKEN cDNA E130311K13 gene [Source:MGI Symbol;Acc:MGI:3607716]
peak_7737	129878332	129879299	968	-0.961419	7.36496e-08	1.41639e-06	chr3	129876606	129880606	ENSMUSG00000027999	66350	Pla2g12a	phospholipase A2 group XIIA [Source:MGI Symbol;Acc:MGI:1913600]
peak_29680	8995546	8996600	1055	-0.959546	1.47862e-06	1.94496e-05	chr13	8994083	8998083	ENSMUSG00000021149	69237	Gtpbp4	GTP binding protein 4 [Source:MGI Symbol;Acc:MGI:1916487]
peak_21061	55208500	55209488	989	-0.958835	8.41654e-06	8.91075e-05	chr9	55206925	55210925	ENSMUSG00000032309	71999	Fbxo22	F-box protein 22 [Source:MGI Symbol;Acc:MGI:1926014]
peak_16189	35118119	35119407	1289	-0.958798	9.31215e-08	1.73276e-06	chr7	35117293	35121293	ENSMUSG00000034957	12606	Cebpa	CCAAT/enhancer binding protein (C/EBP) alpha [Source:MGI Symbol;Acc:MGI:99480]
peak_30544	73937129	73938248	1120	-0.958319	2.30965e-08	5.16886e-07	chr13	73935784	73939784	ENSMUSG00000021569	69716	Trip13	thyroid hormone receptor interactor 13 [Source:MGI Symbol;Acc:MGI:1916966]
peak_30544	73937129	73938248	1120	-0.958319	2.30965e-08	5.16886e-07	chr13	73935811	73939811	ENSMUSG00000057649	105246	Brd9	bromodomain containing 9 [Source:MGI Symbol;Acc:MGI:2145317]
peak_3500	50296203	50297074	872	-0.958293	1.81916e-09	5.39994e-08	chr2	50294801	50298801	ENSMUSG00000026766	109129	Mmadhc	methylmalonic aciduria (cobalamin deficiency) cblD type with homocystinuria [Source:MGI Symbol;Acc:MGI:1923786]
peak_21540	73112916	73113801	886	-0.957991	7.59833e-05	0.000590505	chr9	73111426	73115426	ENSMUSG00000032215	225215	Rsl24d1	ribosomal L24 domain containing 1 [Source:MGI Symbol;Acc:MGI:2681840]
peak_32305	93890611	93891195	585	-0.957887	0.00187001	0.00854692	chr14	93888679	93892679	ENSMUSG00000055421	211712	Pcdh9	protocadherin 9 [Source:MGI Symbol;Acc:MGI:1306801]
peak_1191	106796217	106797241	1025	-0.957775	9.8281e-08	1.81405e-06	chr1	106794728	106798728	ENSMUSG00000009907	20479	Vps4b	vacuolar protein sorting 4B [Source:MGI Symbol;Acc:MGI:1100499]
peak_35681	84834497	84836340	1844	-0.957518	5.15925e-14	4.4566e-12	chr16	84833625	84837625	ENSMUSG00000022890	11957	Atp5j	ATP synthase H+ transporting mitochondrial F0 complex subunit F [Source:MGI Symbol;Acc:MGI:107777]
peak_35681	84834497	84836340	1844	-0.957518	5.15925e-14	4.4566e-12	chr16	84832925	84836925	ENSMUSG00000008976	14390	Gabpa	GA repeat binding protein alpha [Source:MGI Symbol;Acc:MGI:95610]
peak_9426	116150043	116150960	918	-0.957399	0.000198682	0.00132337	chr4	116149338	116153338	ENSMUSG00000028701	68075	Lurap1	leucine rich adaptor protein 1 [Source:MGI Symbol;Acc:MGI:1915325]
peak_7379	105958926	105959920	995	-0.957146	1.69611e-10	6.58819e-09	chr3	105957369	105961369	ENSMUSG00000000561	70465	Wdr77	WD repeat domain 77 [Source:MGI Symbol;Acc:MGI:1917715]
peak_7379	105958926	105959920	995	-0.957146	1.69611e-10	6.58819e-09	chr3	105958099	105962099	ENSMUSG00000000563	11950	Atp5f1	ATP synthase H+ transporting mitochondrial F0 complex subunit B1 [Source:MGI Symbol;Acc:MGI:1100495]
peak_40011	44106941	44107799	859	-0.95676	8.81936e-07	1.23903e-05	chr19	44105480	44109480	ENSMUSG00000025199	12675	Chuk	conserved helix-loop-helix ubiquitous kinase [Source:MGI Symbol;Acc:MGI:99484]
peak_29967	34344306	34345381	1076	-0.956601	0.00400734	0.0160441	chr13	34343182	34347182	ENSMUSG00000038267	73102	Slc22a23	solute carrier family 22 member 23 [Source:MGI Symbol;Acc:MGI:1920352]
peak_2762	13573305	13575014	1710	-0.956437	1.57386e-22	5.90771e-20	chr2	13571927	13575927	ENSMUSG00000026728	22352	Vim	vimentin [Source:MGI Symbol;Acc:MGI:98932]
peak_17999	141228186	141229291	1106	-0.956422	1.31718e-08	3.15106e-07	chr7	141226784	141230784	ENSMUSG00000038611	101471	Phrf1	PHD and ring finger domains 1 [Source:MGI Symbol;Acc:MGI:2141847]
peak_24625	120898406	120899498	1093	-0.955856	3.01287e-06	3.60897e-05	chr10	120897101	120901101	ENSMUSG00000051236	320183	Msrb3	methionine sulfoxide reductase B3 [Source:MGI Symbol;Acc:MGI:2443538]
peak_28369	33957132	33958325	1194	-0.955556	0.000413433	0.00245127	chr12	33955671	33959671	ENSMUSG00000035799	22160	Twist1	twist basic helix-loop-helix transcription factor 1 [Source:MGI Symbol;Acc:MGI:98872]
peak_14777	108659223	108660849	1627	-0.955546	2.62439e-18	5.08738e-16	chr6	108658629	108662629	ENSMUSG00000030103	20893	Bhlhe40	basic helix-loop-helix family member e40 [Source:MGI Symbol;Acc:MGI:1097714]
peak_40490	13280209	13282015	1807	-0.955251	1.1539e-07	2.09564e-06	chrX	13278970	13282970	ENSMUSG00000000787	13205	Ddx3x	DEAD/H (Asp-Glu-Ala-Asp/His) box polypeptide 3 X-linked [Source:MGI Symbol;Acc:MGI:103064]
peak_31099	119790090	119791595	1506	-0.955124	1.66868e-12	1.07488e-10	chr13	119788889	119792889	ENSMUSG00000094870	72465	Zfp131	zinc finger protein 131 [Source:MGI Symbol;Acc:MGI:1919715]
peak_4407	115581210	115582155	946	-0.954434	5.87251e-08	1.15906e-06	chr2	115579716	115583716	ENSMUSG00000040282	399568	BC052040	cDNA sequence BC052040 [Source:MGI Symbol;Acc:MGI:3026886]
peak_5470	163658255	163659123	869	-0.953875	0.00600702	0.0223632	chr2	163656386	163660386	ENSMUSG00000035268	18769	Pkig	protein kinase inhibitor gamma [Source:MGI Symbol;Acc:MGI:1343086]
peak_30466	65112226	65113430	1205	-0.953603	2.67657e-07	4.39775e-06	chr13	65110975	65114975	ENSMUSG00000038212	66631	Mfsd14b	major facilitator superfamily domain containing 14B [Source:MGI Symbol;Acc:MGI:1913881]
peak_2842	22895130	22896115	986	-0.953503	4.88339e-08	9.85991e-07	chr2	22893522	22897522	ENSMUSG00000026784	56075	Pdss1	prenyl (solanesyl) diphosphate synthase subunit 1 [Source:MGI Symbol;Acc:MGI:1889278]
peak_6788	86142067	86143368	1302	-0.953187	1.25528e-08	3.02395e-07	chr3	86140702	86144702	ENSMUSG00000028081	20091	Rps3a1	ribosomal protein S3A1 [Source:MGI Symbol;Acc:MGI:1202063]
peak_21928	106159818	106160560	743	-0.952905	0.000520277	0.00298281	chr9	106156138	106160138	ENSMUSG00000020258	235582	Glyctk	glycerate kinase [Source:MGI Symbol;Acc:MGI:2444085]
peak_37446	80479463	80480935	1473	-0.952861	3.50033e-08	7.38145e-07	chr17	80478453	80482453	ENSMUSG00000024241	20662	Sos1	SOS Ras/Rac guanine nucleotide exchange factor 1 [Source:MGI Symbol;Acc:MGI:98354]
peak_25260	26386853	26387590	738	-0.952751	8.35167e-08	1.5775e-06	chr11	26384135	26388135	ENSMUSG00000004018	67030	Fancl	Fanconi anemia complementation group L [Source:MGI Symbol;Acc:MGI:1914280]
peak_3424	39004756	39005889	1134	-0.952724	8.44024e-07	1.19389e-05	chr2	39003624	39007624	ENSMUSG00000062997	66489	Rpl35	ribosomal protein L35 [Source:MGI Symbol;Acc:MGI:1913739]
peak_3424	39004756	39005889	1134	-0.952724	8.44024e-07	1.19389e-05	chr2	39003348	39007348	ENSMUSG00000026755	74192	Arpc5l	actin related protein 2/3 complex subunit 5-like [Source:MGI Symbol;Acc:MGI:1921442]
peak_30732	95374769	95375697	929	-0.952506	7.78197e-05	0.000602851	chr13	95373352	95377352	ENSMUSG00000021681	66549	Aggf1	angiogenic factor with G patch and FHA domains 1 [Source:MGI Symbol;Acc:MGI:1913799]
peak_18864	66860884	66861575	692	-0.952486	0.00199235	0.00901523	chr8	66858217	66862217	ENSMUSG00000014907	234344	Naf1	nuclear assembly factor 1 ribonucleoprotein [Source:MGI Symbol;Acc:MGI:2682306]
peak_35901	95701837	95702756	920	-0.952263	5.12889e-05	0.000420683	chr16	95700075	95704075	ENSMUSG00000022895	23872	Ets2	E26 avian leukemia oncogene 2 3' domain [Source:MGI Symbol;Acc:MGI:95456]
peak_13249	4600067	4601738	1672	-0.951817	7.80759e-06	8.31507e-05	chr6	4598839	4602839	ENSMUSG00000015189	213819	Casd1	CAS1 domain containing 1 [Source:MGI Symbol;Acc:MGI:2384865]
peak_36822	36958081	36958988	908	-0.951445	7.93953e-09	1.9977e-07	chr17	36956559	36960559	ENSMUSG00000036315	66136	Znrd1	zinc ribbon domain containing 1 [Source:MGI Symbol;Acc:MGI:1913386]
peak_36822	36958081	36958988	908	-0.951445	7.93953e-09	1.9977e-07	chr17	36956592	36960592	ENSMUSG00000036214	76416	Znrd1as	zinc ribbon domain containing 1 antisense [Source:MGI Symbol;Acc:MGI:1923666]
peak_18311	13869486	13870355	870	-0.950995	3.50225e-05	0.000303402	chr8	13867641	13871641	ENSMUSG00000047710	101994	Champ1	chromosome alignment maintaining phosphoprotein 1 [Source:MGI Symbol;Acc:MGI:1196398]
peak_17263	109703480	109704298	819	-0.950731	4.26532e-07	6.60102e-06	chr7	109701605	109705605	ENSMUSG00000031024	76954	St5	suppression of tumorigenicity 5 [Source:MGI Symbol;Acc:MGI:108517]
peak_17263	109703480	109704298	819	-0.950731	4.26532e-07	6.60102e-06	chr7	109701690	109705690	ENSMUSG00000031023	57373	Akip1	A kinase (PRKA) interacting protein 1 [Source:MGI Symbol;Acc:MGI:3041226]
peak_20330	127063313	127064981	1669	-0.950698	6.03979e-08	1.18697e-06	chr8	127061893	127065893	ENSMUSG00000025812	93742	Pard3	par-3 family cell polarity regulator [Source:MGI Symbol;Acc:MGI:2135608]
peak_24739	127040856	127042448	1593	-0.950432	2.12939e-11	1.02117e-09	chr10	127039513	127043513	ENSMUSG00000080115	100504608	Eef1akmt3	EEF1A lysine methyltransferase 3 [Source:MGI Symbol;Acc:MGI:3645330]
peak_24739	127040856	127042448	1593	-0.950432	2.12939e-11	1.02117e-09	chr10	127039414	127043414	ENSMUSG00000006732	17299	Mettl1	methyltransferase like 1 [Source:MGI Symbol;Acc:MGI:1339986]
peak_22336	122950506	122951493	988	-0.950247	1.9689e-05	0.000184807	chr9	122949000	122953000	ENSMUSG00000032551	66202	1110059G10Rik	RIKEN cDNA 1110059G10 gene [Source:MGI Symbol;Acc:MGI:1913452]
peak_22336	122950506	122951493	988	-0.950247	1.9689e-05	0.000184807	chr9	122949046	122953046	ENSMUSG00000036768	209737	Kif15	kinesin family member 15 [Source:MGI Symbol;Acc:MGI:1098258]
peak_4738	128966717	128968116	1400	-0.950006	1.88594e-13	1.46925e-11	chr2	128965402	128969402	ENSMUSG00000042851	78751	Zc3h6	zinc finger CCCH type containing 6 [Source:MGI Symbol;Acc:MGI:1926001]
peak_17882	135715501	135716894	1394	-0.949867	4.84951e-10	1.67282e-08	chr7	135714361	135718361	ENSMUSG00000031004	17345	Mki67	antigen identified by monoclonal antibody Ki 67 [Source:MGI Symbol;Acc:MGI:106035]
peak_19447	92357234	92358344	1111	-0.949687	2.07751e-15	2.29359e-13	chr8	92355625	92359625	ENSMUSG00000031737	54352	Irx5	Iroquois homeobox 5 [Source:MGI Symbol;Acc:MGI:1859086]
peak_3890	76359858	76360693	836	-0.949596	0.000707764	0.00385434	chr2	76358450	76362450	ENSMUSG00000056436	13067	Cyct	cytochrome c testis [Source:MGI Symbol;Acc:MGI:88579]
peak_20987	50658972	50660478	1507	-0.94938	4.43658e-08	9.06864e-07	chr9	50657780	50661780	ENSMUSG00000000168	235339	Dlat	dihydrolipoamide S-acetyltransferase (E2 component of pyruvate dehydrogenase complex) [Source:MGI Symbol;Acc:MGI:2385311]
peak_24498	116472849	116474573	1725	-0.949263	2.29092e-08	5.14351e-07	chr10	116471878	116475878	ENSMUSG00000054934	58802	Kcnmb4	potassium large conductance calcium-activated channel subfamily M beta member 4 [Source:MGI Symbol;Acc:MGI:1913272]
peak_6647	69315998	69317605	1608	-0.949086	9.69226e-11	4.03421e-09	chr3	69314861	69318861	ENSMUSG00000027784	242083	Ppm1l	protein phosphatase 1 (formerly 2C)-like [Source:MGI Symbol;Acc:MGI:2139740]
peak_2333	183220937	183221628	692	-0.948975	6.97333e-05	0.000548018	chr1	183219522	183223522	ENSMUSG00000030768	68897	Disp1	dispatched RND transporter family member 1 [Source:MGI Symbol;Acc:MGI:1916147]
peak_2712	11553031	11554480	1450	-0.948844	5.78913e-11	2.52945e-09	chr2	11552077	11556077	ENSMUSG00000026773	170768	Pfkfb3	6-phosphofructo-2-kinase/fructose-26-biphosphatase 3 [Source:MGI Symbol;Acc:MGI:2181202]
peak_37951	31609333	31610160	828	-0.948838	3.71528e-08	7.77121e-07	chr18	31607911	31611911	ENSMUSG00000024259	67453	Slc25a46	solute carrier family 25 member 46 [Source:MGI Symbol;Acc:MGI:1914703]
peak_30705	94057465	94058506	1042	-0.948717	0.000863698	0.00453485	chr13	94055796	94059796	ENSMUSG00000045312	218454	Lhfpl2	lipoma HMGIC fusion partner-like 2 [Source:MGI Symbol;Acc:MGI:2145236]
peak_15088	124996425	124996960	536	-0.948668	0.00667585	0.0243848	chr6	124994694	124998694	ENSMUSG00000030329	319352	Pianp	PILR alpha associated neural protein [Source:MGI Symbol;Acc:MGI:2441908]
peak_12592	129500575	129501820	1246	-0.948334	0.00191357	0.00871512	chr5	129499221	129503221	ENSMUSG00000029439	231769	Sfswap	splicing factor SWAP [Source:MGI Symbol;Acc:MGI:101760]
peak_2461	190169982	190171024	1043	-0.948275	7.21266e-08	1.38969e-06	chr1	190168714	190172714	ENSMUSG00000010175	19130	Prox1	prospero homeobox 1 [Source:MGI Symbol;Acc:MGI:97772]
peak_29155	91589788	91591101	1314	-0.948086	8.59757e-16	1.01138e-13	chr12	91588487	91592487	ENSMUSG00000020962	83602	Gtf2a1	general transcription factor II A 1 [Source:MGI Symbol;Acc:MGI:1933277]
peak_15855	24174657	24175423	767	-0.948026	1.54214e-05	0.000149824	chr7	24173060	24177060	ENSMUSG00000068962	232966	Zfp114	zinc finger protein 114 [Source:MGI Symbol;Acc:MGI:3037815]
peak_32366	105258382	105259272	891	-0.947958	1.7393e-06	2.24705e-05	chr14	105256573	105260573	ENSMUSG00000053253	76273	Ndfip2	Nedd4 family interacting protein 2 [Source:MGI Symbol;Acc:MGI:1923523]
peak_39560	11770117	11770901	785	-0.947956	0.000476324	0.00276655	chr19	11768391	11772391	ENSMUSG00000024683	94063	Mrpl16	mitochondrial ribosomal protein L16 [Source:MGI Symbol;Acc:MGI:2137219]
peak_28462	49383251	49384305	1055	-0.947741	2.8635e-08	6.21051e-07	chr12	49380660	49384660	ENSMUSG00000020950	15228	Foxg1	forkhead box G1 [Source:MGI Symbol;Acc:MGI:1347464]
peak_25084	11808667	11809673	1007	-0.947643	5.55296e-12	3.1538e-10	chr11	11806962	11810962	ENSMUSG00000035455	60530	Fignl1	fidgetin-like 1 [Source:MGI Symbol;Acc:MGI:1890648]
peak_13036	144965010	144966368	1359	-0.947637	2.30564e-11	1.10058e-09	chr5	144963847	144967847	ENSMUSG00000038780	75788	Smurf1	SMAD specific E3 ubiquitin protein ligase 1 [Source:MGI Symbol;Acc:MGI:1923038]
peak_8949	82859192	82859870	679	-0.947623	0.00337447	0.0138998	chr4	82857958	82861958	ENSMUSG00000028403	68268	Zdhhc21	zinc finger DHHC domain containing 21 [Source:MGI Symbol;Acc:MGI:1915518]
peak_21761	95511499	95512535	1037	-0.947285	1.79695e-07	3.0915e-06	chr9	95509996	95513996	ENSMUSG00000032407	67958	U2surp	U2 snRNP-associated SURP domain containing [Source:MGI Symbol;Acc:MGI:1915208]
peak_19315	85554546	85555918	1373	-0.946827	3.59054e-10	1.28025e-08	chr8	85553344	85557344	ENSMUSG00000031701	56445	Dnaja2	DnaJ heat shock protein family (Hsp40) member A2 [Source:MGI Symbol;Acc:MGI:1931882]
peak_29847	23756870	23757463	594	-0.946783	6.80393e-08	1.3208e-06	chr13	23755013	23759013	ENSMUSG00000069266	326620	Hist1h4b	histone cluster 1 H4b [Source:MGI Symbol;Acc:MGI:2448420]
peak_10316	148557979	148558866	888	-0.945419	0.000459928	0.00268492	chr4	148556429	148560429	ENSMUSG00000017264	50912	Exosc10	exosome component 10 [Source:MGI Symbol;Acc:MGI:1355322]
peak_39923	41263134	41264502	1369	-0.945093	5.57397e-06	6.21353e-05	chr19	41261997	41265997	ENSMUSG00000025016	107358	Tm9sf3	transmembrane 9 superfamily member 3 [Source:MGI Symbol;Acc:MGI:1914262]
peak_16256	38270908	38271607	700	-0.944743	0.000886084	0.00463354	chr7	38269423	38273423	ENSMUSG00000030423	66161	Pop4	processing of precursor 4 ribonuclease P/MRP family (S. cerevisiae) [Source:MGI Symbol;Acc:MGI:1913411]
peak_32357	104467415	104468430	1016	-0.944717	1.77598e-05	0.000169159	chr14	104465999	104469999	ENSMUSG00000048349	18996	Pou4f1	POU domain class 4 transcription factor 1 [Source:MGI Symbol;Acc:MGI:102525]
peak_35907	95990595	95991246	652	-0.944291	0.00116238	0.00580822	chr16	95988960	95992960	ENSMUSG00000022913	56088	Psmg1	proteasome (prosome macropain) assembly chaperone 1 [Source:MGI Symbol;Acc:MGI:1860263]
peak_768	75505478	75506713	1236	-0.943951	1.63934e-06	2.13003e-05	chr1	75504452	75508452	ENSMUSG00000026211	98733	Obsl1	obscurin-like 1 [Source:MGI Symbol;Acc:MGI:2138628]
peak_768	75505478	75506713	1236	-0.943951	1.63934e-06	2.13003e-05	chr1	75505077	75509077	ENSMUSG00000032968	16322	Inha	inhibin alpha [Source:MGI Symbol;Acc:MGI:96569]
peak_9661	125066328	125067098	771	-0.943776	1.59147e-05	0.000153813	chr4	125063703	125067703	ENSMUSG00000042707	75563	Dnali1	dynein axonemal light intermediate polypeptide 1 [Source:MGI Symbol;Acc:MGI:1922813]
peak_9661	125066328	125067098	771	-0.943776	1.59147e-05	0.000153813	chr4	125064672	125068672	ENSMUSG00000050213	76793	Snip1	Smad nuclear interacting protein 1 [Source:MGI Symbol;Acc:MGI:2156003]
peak_2285	181841635	181843004	1370	-0.943599	2.51214e-16	3.2516e-14	chr1	181841046	181845046	ENSMUSG00000004880	98386	Lbr	lamin B receptor [Source:MGI Symbol;Acc:MGI:2138281]
peak_32647	8443834	8445647	1814	-0.943545	6.62725e-17	9.50136e-15	chr15	8442463	8446463	ENSMUSG00000022141	71175	Nipbl	NIPBL cohesin loading factor [Source:MGI Symbol;Acc:MGI:1913976]
peak_835	82316129	82317056	928	-0.942385	3.31128e-09	9.19453e-08	chr1	82314452	82318452	ENSMUSG00000026142	76867	Rhbdd1	rhomboid domain containing 1 [Source:MGI Symbol;Acc:MGI:1924117]
peak_33591	68257974	68259226	1253	-0.942323	8.24641e-20	2.0636e-17	chr15	68256856	68260856	ENSMUSG00000022335	380993	Zfat	zinc finger and AT hook domain containing [Source:MGI Symbol;Acc:MGI:2681865]
peak_4457	118372788	118374163	1376	-0.94231	1.04208e-10	4.28988e-09	chr2	118371419	118375419	ENSMUSG00000040133	381413	Gpr176	G protein-coupled receptor 176 [Source:MGI Symbol;Acc:MGI:2685858]
peak_33643	73089950	73091092	1143	-0.942277	4.77345e-16	5.86595e-14	chr15	73088392	73092392	ENSMUSG00000068391	93696	Chrac1	chromatin accessibility complex 1 [Source:MGI Symbol;Acc:MGI:2135796]
peak_21345	64340200	64341537	1338	-0.942122	5.02398e-05	0.000413474	chr9	64339288	64343288	ENSMUSG00000032396	213550	Dis3l	DIS3 like exosome 3'-5' exoribonuclease [Source:MGI Symbol;Acc:MGI:2143272]
peak_36222	21962330	21963125	796	-0.941801	0.001875	0.00856687	chr17	21960464	21964464	ENSMUSG00000071267	73233	Zfp942	zinc finger protein 942 [Source:MGI Symbol;Acc:MGI:1920483]
peak_36222	21962330	21963125	796	-0.941801	0.001875	0.00856687	chr17	21960552	21964552	ENSMUSG00000053347	74670	Zfp943	zinc finger prtoein 943 [Source:MGI Symbol;Acc:MGI:1921920]
peak_31705	49065769	49066949	1181	-0.941402	1.84281e-11	8.9517e-10	chr14	49064097	49068097	ENSMUSG00000036291	74385	Ap5m1	adaptor-related protein complex 5 mu 1 subunit [Source:MGI Symbol;Acc:MGI:1921635]
peak_31705	49065769	49066949	1181	-0.941402	1.84281e-11	8.9517e-10	chr14	49064653	49068653	ENSMUSG00000061244	105504	Exoc5	exocyst complex component 5 [Source:MGI Symbol;Acc:MGI:2145645]
peak_16206	35648863	35649335	473	-0.941227	0.00167997	0.00783883	chr7	35645521	35649521	ENSMUSG00000030417	56330	Pdcd5	programmed cell death 5 [Source:MGI Symbol;Acc:MGI:1913538]
peak_35484	46496202	46497794	1593	-0.941177	2.12484e-11	1.02017e-09	chr16	46496525	46500525	ENSMUSG00000022656	58998	Nectin3	nectin cell adhesion molecule 3 [Source:MGI Symbol;Acc:MGI:1930171]
peak_37402	78882024	78883171	1148	-0.941101	1.58043e-06	2.06441e-05	chr17	78880573	78884573	ENSMUSG00000024079	19106	Eif2ak2	eukaryotic translation initiation factor 2-alpha kinase 2 [Source:MGI Symbol;Acc:MGI:1353449]
peak_18526	33599326	33600307	982	-0.940369	1.88692e-06	2.41659e-05	chr8	33597625	33601625	ENSMUSG00000009630	19053	Ppp2cb	protein phosphatase 2 (formerly 2A) catalytic subunit beta isoform [Source:MGI Symbol;Acc:MGI:1321161]
peak_16439	46919484	46920364	881	-0.940143	6.07533e-06	6.70007e-05	chr7	46917969	46921969	ENSMUSG00000014402	22088	Tsg101	tumor susceptibility gene 101 [Source:MGI Symbol;Acc:MGI:106581]
peak_10650	8422239	8423650	1412	-0.940091	7.2921e-11	3.12984e-09	chr5	8420716	8424716	ENSMUSG00000002297	27214	Dbf4	DBF4 zinc finger [Source:MGI Symbol;Acc:MGI:1351328]
peak_10650	8422239	8423650	1412	-0.940091	7.2921e-11	3.12984e-09	chr5	8420850	8424850	ENSMUSG00000054099	319653	Slc25a40	solute carrier family 25 member 40 [Source:MGI Symbol;Acc:MGI:2442486]
peak_15587	3703679	3704506	828	-0.939778	1.97823e-06	2.51636e-05	chr7	3701993	3705993	ENSMUSG00000006333	76846	Rps9	ribosomal protein S9 [Source:MGI Symbol;Acc:MGI:1924096]
peak_35078	20301875	20302672	798	-0.939518	0.00108108	0.00546829	chr16	20300387	20304387	ENSMUSG00000033918	381038	Parl	presenilin associated rhomboid-like [Source:MGI Symbol;Acc:MGI:1277152]
peak_34747	102204981	102205276	296	-0.939196	0.000187755	0.00126035	chr15	102201249	102205249	ENSMUSG00000046897	68744	Zfp740	zinc finger protein 740 [Source:MGI Symbol;Acc:MGI:1915994]
peak_34747	102204981	102205276	296	-0.939196	0.000187755	0.00126035	chr15	102202724	102206724	ENSMUSG00000023044	246277	Csad	cysteine sulfinic acid decarboxylase [Source:MGI Symbol;Acc:MGI:2180098]
peak_29825	23534955	23535895	941	-0.938937	8.05447e-10	2.62936e-08	chr13	23531906	23535906	ENSMUSG00000061991	319173	Hist1h2af	histone cluster 1 H2af [Source:MGI Symbol;Acc:MGI:2448309]
peak_29825	23534955	23535895	941	-0.938937	8.05447e-10	2.62936e-08	chr13	23533422	23537422	ENSMUSG00000099517	97908	Hist1h3g	histone cluster 1 H3g [Source:MGI Symbol;Acc:MGI:2145541]
peak_14836	113531231	113531982	752	-0.938804	0.00314855	0.0131423	chr6	113529652	113533652	ENSMUSG00000030286	66087	Emc3	ER membrane protein complex subunit 3 [Source:MGI Symbol;Acc:MGI:1913337]
peak_14836	113531231	113531982	752	-0.938804	0.00314855	0.0131423	chr6	113529682	113533682	ENSMUSG00000034023	211651	Fancd2	Fanconi anemia complementation group D2 [Source:MGI Symbol;Acc:MGI:2448480]
peak_64	16665081	16665839	759	-0.9388	9.76308e-05	0.000729361	chr1	16663207	16667207	ENSMUSG00000025940	70397	Tmem70	transmembrane protein 70 [Source:MGI Symbol;Acc:MGI:1915068]
peak_30689	92844529	92845346	818	-0.937637	7.63325e-05	0.000592772	chr13	92842760	92846760	ENSMUSG00000021704	382793	Mtx3	metaxin 3 [Source:MGI Symbol;Acc:MGI:2686040]
peak_17788	131409710	131411125	1416	-0.937411	5.809e-10	1.96279e-08	chr7	131408521	131412521	ENSMUSG00000040167	67143	Ikzf5	IKAROS family zinc finger 5 [Source:MGI Symbol;Acc:MGI:1914393]
peak_17788	131409710	131411125	1416	-0.937411	5.809e-10	1.96279e-08	chr7	131408601	131412601	ENSMUSG00000030861	66885	Acadsb	acyl-Coenzyme A dehydrogenase short/branched chain [Source:MGI Symbol;Acc:MGI:1914135]
peak_11614	76905132	76906045	914	-0.936786	3.57273e-09	9.84767e-08	chr5	76903514	76907514	ENSMUSG00000055923	231326	Aasdh	aminoadipate-semialdehyde dehydrogenase [Source:MGI Symbol;Acc:MGI:2442517]
peak_32547	4025993	4027560	1568	-0.936617	4.84699e-22	1.65398e-19	chr15	4024383	4028383	ENSMUSG00000022186	67041	Oxct1	3-oxoacid CoA transferase 1 [Source:MGI Symbol;Acc:MGI:1914291]
peak_40083	45659395	45660725	1331	-0.93607	2.81905e-07	4.60256e-06	chr19	45658312	45662312	ENSMUSG00000040913	30838	Fbxw4	F-box and WD-40 domain protein 4 [Source:MGI Symbol;Acc:MGI:1354698]
peak_2273	181211215	181212869	1655	-0.935186	1.35126e-08	3.22693e-07	chr1	181210001	181214001	ENSMUSG00000038733	226757	Wdr26	WD repeat domain 26 [Source:MGI Symbol;Acc:MGI:1923825]
peak_18197	4324696	4325672	977	-0.934904	8.1649e-10	2.65665e-08	chr8	4323210	4327210	ENSMUSG00000023235	20300	Ccl25	chemokine (C-C motif) ligand 25 [Source:MGI Symbol;Acc:MGI:1099448]
peak_18197	4324696	4325672	977	-0.934904	8.1649e-10	2.65665e-08	chr8	4323413	4327413	ENSMUSG00000040028	15568	Elavl1	ELAV (embryonic lethal abnormal vision)-like 1 (Hu antigen R) [Source:MGI Symbol;Acc:MGI:1100851]
peak_28272	26414693	26415409	717	-0.934683	2.9375e-05	0.000260613	chr12	26413254	26417254	ENSMUSG00000020642	108089	Rnf144a	ring finger protein 144A [Source:MGI Symbol;Acc:MGI:1344401]
peak_9710	126967407	126968453	1047	-0.934511	0.000621368	0.00345819	chr4	126966135	126970135	ENSMUSG00000042446	67785	Zmym4	zinc finger MYM-type 4 [Source:MGI Symbol;Acc:MGI:1915035]
peak_29281	102877451	102879044	1594	-0.934236	2.52342e-10	9.36977e-09	chr12	102876471	102880471	ENSMUSG00000041702	238386	Btbd7	BTB (POZ) domain containing 7 [Source:MGI Symbol;Acc:MGI:1917858]
peak_9126	98382749	98383334	586	-0.934053	0.0024325	0.0106003	chr4	98381306	98385306	ENSMUSG00000028563	94043	Tm2d1	TM2 domain containing 1 [Source:MGI Symbol;Acc:MGI:2137022]
peak_40626	52987780	52988710	931	-0.933592	0.000393833	0.00235107	chrX	52986137	52990137	ENSMUSG00000025630	15452	Hprt	hypoxanthine guanine phosphoribosyl transferase [Source:MGI Symbol;Acc:MGI:96217]
peak_17547	121034055	121035692	1638	-0.933539	4.34007e-10	1.51225e-08	chr7	121032445	121036445	ENSMUSG00000030876	59052	Mettl9	methyltransferase like 9 [Source:MGI Symbol;Acc:MGI:1914862]
peak_12547	125441081	125442328	1248	-0.933119	6.90172e-08	1.33602e-06	chr5	125439568	125443568	ENSMUSG00000037905	76809	Bri3bp	Bri3 binding protein [Source:MGI Symbol;Acc:MGI:1924059]
peak_35588	58669864	58670797	934	-0.933003	5.71703e-06	6.35071e-05	chr16	58668292	58672292	ENSMUSG00000022742	12892	Cpox	coproporphyrinogen oxidase [Source:MGI Symbol;Acc:MGI:104841]
peak_19318	85700145	85701044	900	-0.93292	7.92215e-07	1.13146e-05	chr8	85698924	85702924	ENSMUSG00000036902	74513	Neto2	neuropilin (NRP) and tolloid (TLL)-like 2 [Source:MGI Symbol;Acc:MGI:1921763]
peak_14816	113076010	113077743	1734	-0.932758	9.79598e-24	4.3492e-21	chr6	113075365	113079365	ENSMUSG00000034269	72895	Setd5	SET domain containing 5 [Source:MGI Symbol;Acc:MGI:1920145]
peak_13078	146948182	146949206	1025	-0.932735	2.58298e-06	3.15536e-05	chr5	146946657	146950657	ENSMUSG00000016503	66596	Gtf3a	general transcription factor III A [Source:MGI Symbol;Acc:MGI:1913846]
peak_29532	112678314	112679190	877	-0.932595	7.33885e-07	1.0573e-05	chr12	112676828	112680828	ENSMUSG00000037638	382639	Zbtb42	zinc finger and BTB domain containing 42 [Source:MGI Symbol;Acc:MGI:3644133]
peak_9566	120405117	120406073	957	-0.932308	0.000621749	0.00345984	chr4	120403281	120407281	ENSMUSG00000000085	29871	Scmh1	sex comb on midleg homolog 1 [Source:MGI Symbol;Acc:MGI:1352762]
peak_4261	103760634	103761688	1055	-0.932298	8.02144e-10	2.62445e-08	chr2	103759270	103763270	ENSMUSG00000027185	98956	Nat10	N-acetyltransferase 10 [Source:MGI Symbol;Acc:MGI:2138939]
peak_811	79775800	79776472	673	-0.931878	2.71303e-05	0.000243313	chr1	79774143	79778143	ENSMUSG00000073643	69368	Wdfy1	WD repeat and FYVE domain containing 1 [Source:MGI Symbol;Acc:MGI:1916618]
peak_811	79775800	79776472	673	-0.931878	2.71303e-05	0.000243313	chr1	79774018	79778018	ENSMUSG00000026248	69163	Mrpl44	mitochondrial ribosomal protein L44 [Source:MGI Symbol;Acc:MGI:1916413]
peak_39805	32388075	32389634	1560	-0.930376	2.16637e-06	2.71636e-05	chr19	32387714	32391714	ENSMUSG00000040451	208449	Sgms1	sphingomyelin synthase 1 [Source:MGI Symbol;Acc:MGI:2444110]
peak_7797	135437758	135439456	1699	-0.930348	3.95798e-22	1.40884e-19	chr3	135436149	135440149	ENSMUSG00000078578	66105	Ube2d3	ubiquitin-conjugating enzyme E2D 3 [Source:MGI Symbol;Acc:MGI:1913355]
peak_35877	93832012	93832872	861	-0.930112	0.000146901	0.00102659	chr16	93830121	93834121	ENSMUSG00000039456	338467	Morc3	microrchidia 3 [Source:MGI Symbol;Acc:MGI:2136841]
peak_39003	77064766	77066463	1698	-0.930028	1.71408e-09	5.12856e-08	chr18	77063208	77067208	ENSMUSG00000025423	17344	Pias2	protein inhibitor of activated STAT 2 [Source:MGI Symbol;Acc:MGI:1096566]
peak_4289	105016607	105017708	1102	-0.92979	5.27282e-06	5.91777e-05	chr2	105015080	105019080	ENSMUSG00000027170	98221	Eif3m	eukaryotic translation initiation factor 3 subunit M [Source:MGI Symbol;Acc:MGI:1351744]
peak_30607	81782900	81784002	1103	-0.929242	5.37997e-15	5.49849e-13	chr13	81781077	81785077	ENSMUSG00000021537	12626	Cetn3	centrin 3 [Source:MGI Symbol;Acc:MGI:1097706]
peak_24808	128322027	128323107	1081	-0.929046	5.90436e-08	1.16424e-06	chr10	128320459	128324459	ENSMUSG00000025381	56530	Cnpy2	canopy FGF signaling regulator 2 [Source:MGI Symbol;Acc:MGI:1928477]
peak_35761	90283781	90285135	1355	-0.928659	2.46658e-13	1.87283e-11	chr16	90282503	90286503	ENSMUSG00000022983	224432	Scaf4	SR-related CTD-associated factor 4 [Source:MGI Symbol;Acc:MGI:2146350]
peak_34430	95790287	95791435	1149	-0.928034	1.83077e-11	8.90373e-10	chr15	95788843	95792843	ENSMUSG00000064210	105722	Ano6	anoctamin 6 [Source:MGI Symbol;Acc:MGI:2145890]
peak_11989	108268445	108269610	1166	-0.927654	2.30307e-08	5.15974e-07	chr5	108266897	108270897	ENSMUSG00000029265	13486	Dr1	down-regulator of transcription 1 [Source:MGI Symbol;Acc:MGI:1100515]
peak_37645	94749442	94750506	1065	-0.927427	7.40396e-11	3.17455e-09	chr17	94748019	94752019	ENSMUSG00000055660	76781	Mettl4	methyltransferase like 4 [Source:MGI Symbol;Acc:MGI:1924031]
peak_32479	121034602	121035989	1388	-0.927351	2.78734e-07	4.55799e-06	chr14	121033200	121037200	ENSMUSG00000025555	223254	Farp1	FERM RhoGEF (Arhgef) and pleckstrin domain protein 1 (chondrocyte-derived) [Source:MGI Symbol;Acc:MGI:2446173]
peak_31871	56811806	56812254	449	-0.926577	0.00385018	0.0155293	chr14	56809716	56813716	ENSMUSG00000040123	219105	Zmym5	zinc finger MYM-type 5 [Source:MGI Symbol;Acc:MGI:3041170]
peak_32683	10485657	10486634	978	-0.926163	1.73437e-12	1.10855e-10	chr15	10483947	10487947	ENSMUSG00000022247	67832	Brix1	BRX1 biogenesis of ribosomes [Source:MGI Symbol;Acc:MGI:1915082]
peak_32683	10485657	10486634	978	-0.926163	1.73437e-12	1.10855e-10	chr15	10484018	10488018	ENSMUSG00000022248	19355	Rad1	RAD1 checkpoint DNA exonuclease [Source:MGI Symbol;Acc:MGI:1316678]
peak_32353	103649943	103651105	1163	-0.926015	0.00184376	0.00844939	chr14	103648228	103652228	ENSMUSG00000055717	105439	Slain1	SLAIN motif family member 1 [Source:MGI Symbol;Acc:MGI:2145578]
peak_29102	86678540	86679246	707	-0.92564	0.0115402	0.0380071	chr12	86676700	86680700	ENSMUSG00000021256	238328	Vash1	vasohibin 1 [Source:MGI Symbol;Acc:MGI:2442543]
peak_8439	41639774	41640663	890	-0.925383	8.57718e-08	1.61198e-06	chr4	41638324	41642324	ENSMUSG00000028445	69638	Enho	energy homeostasis associated [Source:MGI Symbol;Acc:MGI:1916888]
peak_23367	67096146	67097418	1273	-0.925127	2.90827e-09	8.21358e-08	chr10	67094945	67098945	ENSMUSG00000019873	28193	Reep3	receptor accessory protein 3 [Source:MGI Symbol;Acc:MGI:88930]
peak_23367	67096146	67097418	1273	-0.925127	2.90827e-09	8.21358e-08	chr10	67094125	67098125	ENSMUSG00000037876	108829	Jmjd1c	jumonji domain containing 1C [Source:MGI Symbol;Acc:MGI:1918614]
peak_39516	10203669	10205306	1638	-0.925008	8.74978e-11	3.67901e-09	chr19	10202169	10206169	ENSMUSG00000024742	14156	Fen1	flap structure specific endonuclease 1 [Source:MGI Symbol;Acc:MGI:102779]
peak_39516	10203669	10205306	1638	-0.925008	8.74978e-11	3.67901e-09	chr19	10202014	10206014	ENSMUSG00000036372	69038	Tmem258	transmembrane protein 258 [Source:MGI Symbol;Acc:MGI:1916288]
peak_20242	124949145	124950001	857	-0.924418	9.22745e-06	9.64072e-05	chr8	124947324	124951324	ENSMUSG00000031987	112405	Egln1	egl-9 family hypoxia-inducible factor 1 [Source:MGI Symbol;Acc:MGI:1932286]
peak_36798	35978955	35980245	1291	-0.923947	8.80467e-09	2.19135e-07	chr17	35977851	35981851	ENSMUSG00000024429	14670	Gnl1	guanine nucleotide binding protein-like 1 [Source:MGI Symbol;Acc:MGI:95764]
peak_36798	35978955	35980245	1291	-0.923947	8.80467e-09	2.19135e-07	chr17	35978236	35982236	ENSMUSG00000038500	75210	Prr3	proline-rich polypeptide 3 [Source:MGI Symbol;Acc:MGI:1922460]
peak_18157	145301506	145301765	260	-0.923459	0.00993136	0.0336368	chr7	145298828	145302828	ENSMUSG00000031070	211577	Mrgprf	MAS-related GPR member F [Source:MGI Symbol;Acc:MGI:2384823]
peak_572	63113498	63114814	1317	-0.923191	1.43739e-06	1.89555e-05	chr1	63112667	63116667	ENSMUSG00000040865	227195	Ino80d	INO80 complex subunit D [Source:MGI Symbol;Acc:MGI:3027003]
peak_35664	78575974	78577462	1489	-0.923073	1.00525e-13	8.30139e-12	chr16	78574708	78578708	ENSMUSG00000022864	67102	D16Ertd472e	DNA segment Chr 16 ERATO Doi 472 expressed [Source:MGI Symbol;Acc:MGI:1196400]
peak_35725	87353981	87354746	766	-0.922636	4.69118e-07	7.17137e-06	chr16	87352185	87356185	ENSMUSG00000044442	67768	N6amt1	N-6 adenine-specific DNA methyltransferase 1 (putative) [Source:MGI Symbol;Acc:MGI:1915018]
peak_19010	70905666	70906960	1295	-0.922433	4.67142e-08	9.48294e-07	chr8	70903932	70907932	ENSMUSG00000019261	270058	Map1s	microtubule-associated protein 1S [Source:MGI Symbol;Acc:MGI:2443304]
peak_14700	100670410	100671430	1021	-0.922376	4.02997e-05	0.000341188	chr6	100669157	100673157	ENSMUSG00000035378	72171	Shq1	SHQ1 homolog (S. cerevisiae) [Source:MGI Symbol;Acc:MGI:1919421]
peak_22167	115309911	115311077	1167	-0.921801	6.71317e-14	5.65687e-12	chr9	115308421	115312421	ENSMUSG00000032437	68292	Stt3b	STT3 subunit of the oligosaccharyltransferase complex homolog B (S. cerevisiae) [Source:MGI Symbol;Acc:MGI:1915542]
peak_31085	119408669	119409914	1246	-0.921718	5.27224e-07	7.93016e-06	chr13	119406997	119410997	ENSMUSG00000025453	18115	Nnt	nicotinamide nucleotide transhydrogenase [Source:MGI Symbol;Acc:MGI:109279]
peak_20052	121083068	121085093	2026	-0.921069	2.8609e-08	6.21051e-07	chr8	121082386	121086386	ENSMUSG00000042812	15227	Foxf1	forkhead box F1 [Source:MGI Symbol;Acc:MGI:1347470]
peak_35455	44138824	44140776	1953	-0.921017	1.55989e-10	6.13994e-09	chr16	44137705	44141705	ENSMUSG00000052459	11964	Atp6v1a	ATPase H+ transporting lysosomal V1 subunit A [Source:MGI Symbol;Acc:MGI:1201780]
peak_35455	44138824	44140776	1953	-0.921017	1.55989e-10	6.13994e-09	chr16	44137830	44141830	ENSMUSG00000022698	72117	Naa50	N(alpha)-acetyltransferase 50 NatE catalytic subunit [Source:MGI Symbol;Acc:MGI:1919367]
peak_21872	102625496	102626807	1312	-0.920977	1.90279e-10	7.28139e-09	chr9	102624296	102628296	ENSMUSG00000035048	69010	Anapc13	anaphase promoting complex subunit 13 [Source:MGI Symbol;Acc:MGI:1916260]
peak_21872	102625496	102626807	1312	-0.920977	1.90279e-10	7.28139e-09	chr9	102624534	102628534	ENSMUSG00000032534	28135	Cep63	centrosomal protein 63 [Source:MGI Symbol;Acc:MGI:2158560]
peak_27343	105180729	105181802	1074	-0.920739	8.7291e-12	4.66871e-10	chr11	105176807	105180807	ENSMUSG00000020694	24086	Tlk2	tousled-like kinase 2 (Arabidopsis) [Source:MGI Symbol;Acc:MGI:1346023]
peak_17787	131370864	131371715	852	-0.920196	6.90215e-09	1.76028e-07	chr7	131369141	131373141	ENSMUSG00000063179	214580	Pstk	phosphoseryl-tRNA kinase [Source:MGI Symbol;Acc:MGI:2685945]
peak_15089	125008559	125009759	1201	-0.919858	1.46628e-12	9.50434e-11	chr6	125007145	125011145	ENSMUSG00000038346	269800	Zfp384	zinc finger protein 384 [Source:MGI Symbol;Acc:MGI:2443203]
peak_35624	70313645	70314814	1170	-0.919835	6.96401e-14	5.85629e-12	chr16	70311949	70315949	ENSMUSG00000022707	74185	Gbe1	glucan (14-alpha-) branching enzyme 1 [Source:MGI Symbol;Acc:MGI:1921435]
peak_4317	106973797	106974663	867	-0.919834	3.49239e-08	7.37223e-07	chr2	106972424	106976424	ENSMUSG00000027122	212772	Arl14ep	ADP-ribosylation factor-like 14 effector protein [Source:MGI Symbol;Acc:MGI:1926020]
peak_28583	55820300	55821412	1113	-0.919575	3.72081e-07	5.86382e-06	chr12	55819167	55823167	ENSMUSG00000021027	56784	Ralgapa1	Ral GTPase activating protein alpha subunit 1 [Source:MGI Symbol;Acc:MGI:1931050]
peak_17915	139247019	139248706	1688	-0.919562	9.66963e-12	5.09259e-10	chr7	139246482	139250482	ENSMUSG00000060260	101631	Pwwp2b	PWWP domain containing 2B [Source:MGI Symbol;Acc:MGI:2142008]
peak_14889	115601541	115602647	1107	-0.919487	2.67776e-06	3.25861e-05	chr6	115599902	115603902	ENSMUSG00000000439	67027	Mkrn2	makorin ring finger protein 2 [Source:MGI Symbol;Acc:MGI:1914277]
peak_9844	131837860	131838573	714	-0.919476	0.00368091	0.0149503	chr4	131836288	131840288	ENSMUSG00000028909	19273	Ptpru	protein tyrosine phosphatase receptor type U [Source:MGI Symbol;Acc:MGI:1321151]
peak_13851	49214725	49215869	1145	-0.918821	4.04394e-12	2.35839e-10	chr6	49212957	49216957	ENSMUSG00000029814	140488	Igf2bp3	insulin-like growth factor 2 mRNA binding protein 3 [Source:MGI Symbol;Acc:MGI:1890359]
peak_24300	99106718	99108382	1665	-0.918709	1.02963e-12	6.85698e-11	chr10	99106159	99110159	ENSMUSG00000090035	14426	Galnt4	polypeptide N-acetylgalactosaminyltransferase 4 [Source:MGI Symbol;Acc:MGI:894692]
peak_24300	99106718	99108382	1665	-0.918709	1.02963e-12	6.85698e-11	chr10	99105036	99109036	ENSMUSG00000019952	382406	Poc1b	POC1 centriolar protein B [Source:MGI Symbol;Acc:MGI:1918511]
peak_14880	115251506	115252776	1271	-0.918583	3.10748e-11	1.44654e-09	chr6	115250205	115254205	ENSMUSG00000030317	110595	Timp4	tissue inhibitor of metalloproteinase 4 [Source:MGI Symbol;Acc:MGI:109125]
peak_5	4857117	4858463	1347	-0.918216	1.32072e-10	5.28415e-09	chr1	4855814	4859814	ENSMUSG00000033813	21399	Tcea1	transcription elongation factor A (SII) 1 [Source:MGI Symbol;Acc:MGI:1196624]
peak_2370	184731841	184733441	1601	-0.917762	5.65647e-08	1.12017e-06	chr1	184730619	184734619	ENSMUSG00000039377	15284	Hlx	H2.0-like homeobox [Source:MGI Symbol;Acc:MGI:96109]
peak_38912	74064045	74065194	1150	-0.917762	0.000314937	0.00194144	chr18	74063359	74067359	ENSMUSG00000024558	225724	Mapk4	mitogen-activated protein kinase 4 [Source:MGI Symbol;Acc:MGI:2444559]
peak_6639	69004140	69006141	2002	-0.91724	3.15512e-12	1.91299e-10	chr3	69002570	69006570	ENSMUSG00000027778	68259	Ift80	intraflagellar transport 80 [Source:MGI Symbol;Acc:MGI:1915509]
peak_6639	69004140	69006141	2002	-0.91724	3.15512e-12	1.91299e-10	chr3	69002738	69006738	ENSMUSG00000034349	70099	Smc4	structural maintenance of chromosomes 4 [Source:MGI Symbol;Acc:MGI:1917349]
peak_14672	99666281	99667062	782	-0.917208	0.00374392	0.0151704	chr6	99664771	99668771	ENSMUSG00000093661	66892	Eif4e3	eukaryotic translation initiation factor 4E member 3 [Source:MGI Symbol;Acc:MGI:1914142]
peak_38572	60560316	60561361	1046	-0.915924	5.70065e-08	1.12784e-06	chr18	60558736	60562736	ENSMUSG00000024604	66810	Rbm22	RNA binding motif protein 22 [Source:MGI Symbol;Acc:MGI:1914060]
peak_4378	112454684	112455634	951	-0.915785	2.91307e-07	4.73546e-06	chr2	112452997	112456997	ENSMUSG00000055943	73024	Emc7	ER membrane protein complex subunit 7 [Source:MGI Symbol;Acc:MGI:1920274]
peak_19123	78508322	78510461	2140	-0.915648	4.2265e-13	3.07782e-11	chr8	78506898	78510898	ENSMUSG00000037070	19656	Rbmxl1	RNA binding motif protein X-linked like-1 [Source:MGI Symbol;Acc:MGI:1343045]
peak_19123	78508322	78510461	2140	-0.915648	4.2265e-13	3.07782e-11	chr8	78507346	78511346	ENSMUSG00000031684	76775	Slc10a7	solute carrier family 10 (sodium/bile acid cotransporter family) member 7 [Source:MGI Symbol;Acc:MGI:1924025]
peak_30654	90088956	90090116	1161	-0.915462	1.80262e-12	1.14862e-10	chr13	90087608	90091608	ENSMUSG00000021615	108138	Xrcc4	X-ray repair complementing defective repair in Chinese hamster cells 4 [Source:MGI Symbol;Acc:MGI:1333799]
peak_30654	90088956	90090116	1161	-0.915462	1.80262e-12	1.14862e-10	chr13	90087123	90091123	ENSMUSG00000012422	66074	Tmem167	transmembrane protein 167 [Source:MGI Symbol;Acc:MGI:1913324]
peak_8372	34882381	34883411	1031	-0.915416	1.14711e-07	2.08468e-06	chr4	34880960	34884960	ENSMUSG00000039967	30046	Zfp292	zinc finger protein 292 [Source:MGI Symbol;Acc:MGI:1353423]
peak_23697	79852101	79852516	416	-0.915195	6.32877e-06	6.94063e-05	chr10	79852427	79856427	ENSMUSG00000006498	19205	Ptbp1	polypyrimidine tract binding protein 1 [Source:MGI Symbol;Acc:MGI:97791]
peak_5882	178022963	178024023	1061	-0.914827	0.00155486	0.00735651	chr2	178021284	178025284	ENSMUSG00000074519	626848	Zfp971	zinc finger protein 971 [Source:MGI Symbol;Acc:MGI:1261426]
peak_28620	65172159	65173262	1104	-0.914435	4.11838e-11	1.85642e-09	chr12	65170604	65174604	ENSMUSG00000047534	217653	Mis18bp1	MIS18 binding protein 1 [Source:MGI Symbol;Acc:MGI:2145099]
peak_19365	88272220	88272651	432	-0.91443	0.00448501	0.0175565	chr8	88270403	88274403	ENSMUSG00000031659	11513	Adcy7	adenylate cyclase 7 [Source:MGI Symbol;Acc:MGI:102891]
peak_36794	35896839	35897702	864	-0.914339	0.000124573	0.000896415	chr17	35895431	35899431	ENSMUSG00000050705	69662	2310061I04Rik	RIKEN cDNA 2310061I04 gene [Source:MGI Symbol;Acc:MGI:1916912]
peak_5258	155276291	155277183	893	-0.914296	3.85582e-06	4.48722e-05	chr2	155274297	155278297	ENSMUSG00000027602	66734	Map1lc3a	microtubule-associated protein 1 light chain 3 alpha [Source:MGI Symbol;Acc:MGI:1915661]
peak_4282	104816372	104817956	1585	-0.914061	2.3875e-08	5.33152e-07	chr2	104814760	104818760	ENSMUSG00000074994	99003	Qser1	glutamine and serine rich 1 [Source:MGI Symbol;Acc:MGI:2138986]
peak_1296	127204745	127206349	1605	-0.913522	9.39747e-09	2.32487e-07	chr1	127203015	127207015	ENSMUSG00000036155	107895	Mgat5	mannoside acetylglucosaminyltransferase 5 [Source:MGI Symbol;Acc:MGI:894701]
peak_35129	22265238	22266493	1256	-0.913404	5.31376e-08	1.06095e-06	chr16	22264005	22268005	ENSMUSG00000022858	20462	Tra2b	transformer 2 beta [Source:MGI Symbol;Acc:MGI:106016]
peak_40916	101419086	101420305	1220	-0.913372	4.68487e-06	5.33181e-05	chrX	101418849	101422849	ENSMUSG00000031310	56364	Zmym3	zinc finger MYM-type 3 [Source:MGI Symbol;Acc:MGI:1927231]
peak_17827	132930788	132931867	1080	-0.913366	3.28518e-09	9.13434e-08	chr7	132929142	132933142	ENSMUSG00000030967	360216	Zranb1	zinc finger RAN-binding domain containing 1 [Source:MGI Symbol;Acc:MGI:106441]
peak_159	33813730	33814992	1263	-0.91297	2.57396e-07	4.25286e-06	chr1	33812595	33816595	ENSMUSG00000042197	98403	Zfp451	zinc finger protein 451 [Source:MGI Symbol;Acc:MGI:2137896]
peak_26792	93955090	93956433	1344	-0.912841	1.61416e-13	1.28311e-11	chr11	93954259	93958259	ENSMUSG00000020857	18103	Nme2	NME/NM23 nucleoside diphosphate kinase 2 [Source:MGI Symbol;Acc:MGI:97356]
peak_30275	53377159	53377710	552	-0.912764	0.0156491	0.0484935	chr13	53375397	53379397	ENSMUSG00000021468	268656	Sptlc1	serine palmitoyltransferase long chain base subunit 1 [Source:MGI Symbol;Acc:MGI:1099431]
peak_14815	113045878	113047563	1686	-0.912622	1.30786e-12	8.53104e-11	chr6	113044225	113048225	ENSMUSG00000030264	14911	Thumpd3	THUMP domain containing 3 [Source:MGI Symbol;Acc:MGI:1277973]
peak_12822	138084719	138085570	852	-0.912598	0.000319289	0.0019627	chr5	138083084	138087084	ENSMUSG00000029729	74570	Zkscan1	zinc finger with KRAB and SCAN domains 1 [Source:MGI Symbol;Acc:MGI:1921820]
peak_20430	14380485	14381272	788	-0.912369	3.58278e-07	5.6701e-06	chr9	14379507	14383507	ENSMUSG00000037419	71946	Endod1	endonuclease domain containing 1 [Source:MGI Symbol;Acc:MGI:1919196]
peak_10319	148625957	148627343	1387	-0.912278	9.87645e-08	1.82147e-06	chr4	148625019	148629019	ENSMUSG00000041459	230908	Tardbp	TAR DNA binding protein [Source:MGI Symbol;Acc:MGI:2387629]
peak_1616	139421701	139422785	1085	-0.912261	4.1793e-06	4.80677e-05	chr1	139420288	139424288	ENSMUSG00000033964	226470	Zbtb41	zinc finger and BTB domain containing 41 [Source:MGI Symbol;Acc:MGI:2444487]
peak_24783	127739158	127740251	1094	-0.912106	4.02089e-05	0.000340667	chr10	127737538	127741538	ENSMUSG00000044617	320080	Zbtb39	zinc finger and BTB domain containing 39 [Source:MGI Symbol;Acc:MGI:2443316]
peak_35288	32002672	32003580	909	-0.912079	0.000238243	0.0015344	chr16	32001287	32005287	ENSMUSG00000022772	320213	Senp5	SUMO/sentrin specific peptidase 5 [Source:MGI Symbol;Acc:MGI:2443596]
peak_9522	118620328	118621432	1105	-0.911871	0.000163695	0.00111922	chr4	118618777	118622777	ENSMUSG00000028730	68625	Cfap57	cilia and flagella associated protein 57 [Source:MGI Symbol;Acc:MGI:2686209]
peak_9522	118620328	118621432	1105	-0.911871	0.000163695	0.00111922	chr4	118618799	118622799	ENSMUSG00000028729	69072	Ebna1bp2	EBNA1 binding protein 2 [Source:MGI Symbol;Acc:MGI:1916322]
peak_30366	58215072	58216229	1158	-0.911408	0.00104995	0.00533173	chr13	58213653	58217653	ENSMUSG00000005312	56085	Ubqln1	ubiquilin 1 [Source:MGI Symbol;Acc:MGI:1860276]
peak_12000	108677298	108678135	838	-0.911265	1.38687e-07	2.45874e-06	chr5	108673569	108677569	ENSMUSG00000046959	231583	Slc26a1	solute carrier family 26 (sulfate transporter) member 1 [Source:MGI Symbol;Acc:MGI:2385894]
peak_11426	65536480	65537921	1442	-0.911186	4.99983e-12	2.86329e-10	chr5	65535184	65539184	ENSMUSG00000037822	68552	Smim14	small integral membrane protein 14 [Source:MGI Symbol;Acc:MGI:1915802]
peak_11426	65536480	65537921	1442	-0.911186	4.99983e-12	2.86329e-10	chr5	65535233	65539233	ENSMUSG00000029203	53323	Ube2k	ubiquitin-conjugating enzyme E2K [Source:MGI Symbol;Acc:MGI:1858216]
peak_37960	31910442	31911396	955	-0.910899	6.07524e-12	3.39901e-10	chr18	31909824	31913824	ENSMUSG00000044982	67158	Sft2d3	SFT2 domain containing 3 [Source:MGI Symbol;Acc:MGI:1914408]
peak_7765	131489661	131490957	1297	-0.910794	1.15521e-09	3.60532e-08	chr3	131489411	131493411	ENSMUSG00000050931	74442	Sgms2	sphingomyelin synthase 2 [Source:MGI Symbol;Acc:MGI:1921692]
peak_29251	101912479	101913519	1041	-0.910732	2.49863e-08	5.53817e-07	chr12	101911267	101915267	ENSMUSG00000021188	109181	Trip11	thyroid hormone receptor interactor 11 [Source:MGI Symbol;Acc:MGI:1924393]
peak_1904	162739900	162740910	1011	-0.910705	3.95522e-08	8.19834e-07	chr1	162738556	162742556	ENSMUSG00000040225	226562	Prrc2c	proline-rich coiled-coil 2C [Source:MGI Symbol;Acc:MGI:1913754]
peak_16998	97371117	97372158	1042	-0.910602	3.08398e-06	3.68134e-05	chr7	97369606	97373606	ENSMUSG00000035704	381903	Alg8	asparagine-linked glycosylation 8 (alpha-13-glucosyltransferase) [Source:MGI Symbol;Acc:MGI:2141959]
peak_31665	47297875	47299139	1265	-0.910532	3.35696e-07	5.35998e-06	chr14	47296266	47300266	ENSMUSG00000021840	218975	Mapk1ip1l	mitogen-activated protein kinase 1 interacting protein 1-like [Source:MGI Symbol;Acc:MGI:2444022]
peak_12706	135369730	135370428	699	-0.910394	0.000704454	0.00383834	chr5	135367953	135371953	ENSMUSG00000000916	100609	Nsun5	NOL1/NOP2/Sun domain family member 5 [Source:MGI Symbol;Acc:MGI:2140844]
peak_40661	70364863	70365309	447	-0.910355	0.00800006	0.0281913	chrX	70363084	70367084	ENSMUSG00000035847	15931	Ids	iduronate 2-sulfatase [Source:MGI Symbol;Acc:MGI:96417]
peak_24877	3201887	3203098	1212	-0.909586	5.34185e-10	1.82285e-08	chr11	3200392	3204392	ENSMUSG00000020454	74203	Eif4enif1	eukaryotic translation initiation factor 4E nuclear import factor 1 [Source:MGI Symbol;Acc:MGI:1921453]
peak_21368	65345882	65346978	1097	-0.909473	0.00143479	0.00689104	chr9	65344104	65348104	ENSMUSG00000041837	50996	Pdcd7	programmed cell death 7 [Source:MGI Symbol;Acc:MGI:1859170]
peak_15582	3629417	3630082	666	-0.909054	7.98358e-05	0.000615233	chr7	3627929	3631929	ENSMUSG00000006335	69714	Tfpt	TCF3 (E2A) fusion partner [Source:MGI Symbol;Acc:MGI:1916964]
peak_15582	3629417	3630082	666	-0.909054	7.98358e-05	0.000615233	chr7	3627985	3631985	ENSMUSG00000008373	68988	Prpf31	pre-mRNA processing factor 31 [Source:MGI Symbol;Acc:MGI:1916238]
peak_3675	64097898	64099206	1309	-0.908518	2.65786e-07	4.37398e-06	chr2	64096038	64100038	ENSMUSG00000075324	60344	Fign	fidgetin [Source:MGI Symbol;Acc:MGI:1890647]
peak_20350	128358302	128359172	871	-0.908447	0.00038673	0.00231421	chr8	128356604	128360604	ENSMUSG00000025810	18186	Nrp1	neuropilin 1 [Source:MGI Symbol;Acc:MGI:106206]
peak_15559	149100770	149102121	1352	-0.908382	0.00046002	0.00268507	chr6	149099680	149103680	ENSMUSG00000030313	320560	Dennd5b	DENN/MADD domain containing 5B [Source:MGI Symbol;Acc:MGI:2444273]
peak_20454	15279503	15280430	928	-0.908197	9.41561e-07	1.31386e-05	chr9	15277931	15281931	ENSMUSG00000031935	234959	Med17	mediator complex subunit 17 [Source:MGI Symbol;Acc:MGI:2182585]
peak_18372	22192691	22193819	1129	-0.90815	4.78417e-07	7.28118e-06	chr8	22190809	22194809	ENSMUSG00000031479	70160	Vps36	vacuolar protein sorting 36 [Source:MGI Symbol;Acc:MGI:1917410]
peak_20125	122475723	122476418	696	-0.907971	0.00104654	0.00531838	chr8	122474064	122478064	ENSMUSG00000014470	68718	Rnf166	ring finger protein 166 [Source:MGI Symbol;Acc:MGI:1915968]
peak_20125	122475723	122476418	696	-0.907971	0.00104654	0.00531838	chr8	122474143	122478143	ENSMUSG00000049482	66965	Ctu2	cytosolic thiouridylase subunit 2 [Source:MGI Symbol;Acc:MGI:1914215]
peak_6429	53863434	53864527	1094	-0.907789	2.61895e-05	0.000236003	chr3	53861830	53865830	ENSMUSG00000027746	67890	Ufm1	ubiquitin-fold modifier 1 [Source:MGI Symbol;Acc:MGI:1915140]
peak_25122	17211298	17212345	1048	-0.907465	6.12535e-10	2.05622e-08	chr11	17209568	17213568	ENSMUSG00000020116	66249	Pno1	partner of NOB1 homolog [Source:MGI Symbol;Acc:MGI:1913499]
peak_16498	55841654	55842971	1318	-0.907348	1.47989e-11	7.40661e-10	chr7	55839745	55843745	ENSMUSG00000030447	20430	Cyfip1	cytoplasmic FMR1 interacting protein 1 [Source:MGI Symbol;Acc:MGI:1338801]
peak_1512	135687762	135688615	854	-0.907307	4.70167e-09	1.25896e-07	chr1	135686105	135690105	ENSMUSG00000009418	215690	Nav1	neuron navigator 1 [Source:MGI Symbol;Acc:MGI:2183683]
peak_35909	96082161	96083327	1167	-0.907261	1.48541e-06	1.9514e-05	chr16	96080526	96084526	ENSMUSG00000022914	93871	Brwd1	bromodomain and WD repeat domain containing 1 [Source:MGI Symbol;Acc:MGI:1890651]
peak_32007	65261992	65262632	641	-0.90726	0.000646115	0.00357072	chr14	65260463	65264463	ENSMUSG00000007989	14365	Fzd3	frizzled class receptor 3 [Source:MGI Symbol;Acc:MGI:108476]
peak_22926	40300746	40301350	605	-0.907145	4.91477e-06	5.56397e-05	chr10	40300188	40304188	ENSMUSG00000075232	11702	Amd1	S-adenosylmethionine decarboxylase 1 [Source:MGI Symbol;Acc:MGI:88004]
peak_16480	49778171	49778901	731	-0.907085	5.62805e-07	8.39228e-06	chr7	49776346	49780346	ENSMUSG00000030505	71974	Prmt3	protein arginine N-methyltransferase 3 [Source:MGI Symbol;Acc:MGI:1919224]
peak_1189	106713647	106714856	1210	-0.907082	2.85642e-08	6.20419e-07	chr1	106712274	106716274	ENSMUSG00000057329	12043	Bcl2	B cell leukemia/lymphoma 2 [Source:MGI Symbol;Acc:MGI:88138]
peak_35343	33684178	33684987	810	-0.907058	0.00200313	0.00904818	chr16	33682370	33686370	ENSMUSG00000075254	77446	Heg1	heart development protein with EGF-like domains 1 [Source:MGI Symbol;Acc:MGI:1924696]
peak_4015	84670260	84671428	1169	-0.906838	2.40836e-07	4.01458e-06	chr2	84668770	84672770	ENSMUSG00000076437	72657	Selenoh	selenoprotein H [Source:MGI Symbol;Acc:MGI:1919907]
peak_4950	140065939	140067182	1244	-0.906683	3.36457e-13	2.50764e-11	chr2	140064805	140068805	ENSMUSG00000039033	75812	Tasp1	taspase threonine aspartase 1 [Source:MGI Symbol;Acc:MGI:1923062]
peak_38020	34330560	34331524	965	-0.906392	1.67242e-06	2.16879e-05	chr18	34328847	34332847	ENSMUSG00000014504	66384	Srp19	signal recognition particle 19 [Source:MGI Symbol;Acc:MGI:1913634]
peak_32250	78732125	78733358	1234	-0.90609	5.93566e-05	0.00047728	chr14	78730776	78734776	ENSMUSG00000034731	380921	Dgkh	diacylglycerol kinase eta [Source:MGI Symbol;Acc:MGI:2444188]
peak_1926	163994339	163995363	1025	-0.905934	1.55437e-08	3.65074e-07	chr1	163992796	163996796	ENSMUSG00000041406	381306	BC055324	cDNA sequence BC055324 [Source:MGI Symbol;Acc:MGI:3590554]
peak_1926	163994339	163995363	1025	-0.905934	1.55437e-08	3.65074e-07	chr1	163992889	163996889	ENSMUSG00000041396	69962	Mettl18	methyltransferase like 18 [Source:MGI Symbol;Acc:MGI:1917212]
peak_12110	113771296	113773082	1787	-0.905862	2.50662e-08	5.5525e-07	chr5	113770510	113774510	ENSMUSG00000018974	53890	Sart3	squamous cell carcinoma antigen recognized by T cells 3 [Source:MGI Symbol;Acc:MGI:1858230]
peak_12110	113771296	113773082	1787	-0.905862	2.50662e-08	5.5525e-07	chr5	113770748	113774748	ENSMUSG00000025825	66383	Iscu	iron-sulfur cluster assembly enzyme [Source:MGI Symbol;Acc:MGI:1913633]
peak_28334	31654360	31655336	977	-0.90577	4.55906e-06	5.19867e-05	chr12	31652826	31656826	ENSMUSG00000020648	71916	Dus4l	dihydrouridine synthase 4-like (S. cerevisiae) [Source:MGI Symbol;Acc:MGI:1919166]
peak_28334	31654360	31655336	977	-0.90577	4.55906e-06	5.19867e-05	chr12	31652869	31656869	ENSMUSG00000035933	238123	Cog5	component of oligomeric golgi complex 5 [Source:MGI Symbol;Acc:MGI:2145130]
peak_38806	67640746	67642313	1568	-0.905713	1.21532e-12	8.01607e-11	chr18	67639336	67643336	ENSMUSG00000073542	225659	Cep76	centrosomal protein 76 [Source:MGI Symbol;Acc:MGI:1923401]
peak_38806	67640746	67642313	1568	-0.905713	1.21532e-12	8.01607e-11	chr18	67639599	67643599	ENSMUSG00000024537	107047	Psmg2	proteasome (prosome macropain) assembly chaperone 2 [Source:MGI Symbol;Acc:MGI:1922901]
peak_35198	28928602	28930256	1655	-0.905514	8.23907e-05	0.000632091	chr16	28927673	28931673	ENSMUSG00000051065	239796	Mb21d2	Mab-21 domain containing 2 [Source:MGI Symbol;Acc:MGI:1917028]
peak_14278	83115187	83116139	953	-0.905121	5.65972e-06	6.29265e-05	chr6	83113496	83117496	ENSMUSG00000030036	57377	Mogs	mannosyl-oligosaccharide glucosidase [Source:MGI Symbol;Acc:MGI:1929872]
peak_4063	90579519	90581188	1670	-0.904753	2.33346e-09	6.73296e-08	chr2	90578647	90582647	ENSMUSG00000025314	19271	Ptprj	protein tyrosine phosphatase receptor type J [Source:MGI Symbol;Acc:MGI:104574]
peak_5548	165492909	165493853	945	-0.904708	0.000512408	0.00294547	chr2	165491324	165495324	ENSMUSG00000039725	381406	Trp53rka	transformation related protein 53 regulating kinase A [Source:MGI Symbol;Acc:MGI:1918294]
peak_34310	89373134	89374350	1217	-0.903747	2.55044e-12	1.57882e-10	chr15	89371846	89375846	ENSMUSG00000091780	100126824	Sco2	SCO2 cytochrome c oxidase assembly protein [Source:MGI Symbol;Acc:MGI:3818630]
peak_30219	50417592	50418239	648	-0.903474	0.0035352	0.0144467	chr13	50415864	50419864	ENSMUSG00000037816	109082	Fbxw17	F-box and WD-40 domain protein 17 [Source:MGI Symbol;Acc:MGI:1923584]
peak_528	59670046	59671257	1212	-0.903166	0.000217324	0.00142321	chr1	59668834	59672834	ENSMUSG00000026021	22218	Sumo1	small ubiquitin-like modifier 1 [Source:MGI Symbol;Acc:MGI:1197010]
peak_14067	57824275	57825483	1209	-0.902583	7.34966e-06	7.88432e-05	chr6	57823159	57827159	ENSMUSG00000037788	232023	Vopp1	vesicular overexpressed in cancer prosurvival protein 1 [Source:MGI Symbol;Acc:MGI:2141658]
peak_32346	103346026	103347218	1193	-0.902581	2.6072e-07	4.29917e-06	chr14	103344814	103348814	ENSMUSG00000033004	105689	Mycbp2	MYC binding protein 2 E3 ubiquitin protein ligase [Source:MGI Symbol;Acc:MGI:2179432]
peak_31829	55114776	55115542	767	-0.90249	0.000644107	0.00356217	chr14	55114935	55118935	ENSMUSG00000022208	319984	Jph4	junctophilin 4 [Source:MGI Symbol;Acc:MGI:2443113]
peak_39823	34192184	34192956	773	-0.902181	0.000396502	0.00236481	chr19	34190229	34194229	ENSMUSG00000024776	76630	Stambpl1	STAM binding protein like 1 [Source:MGI Symbol;Acc:MGI:1923880]
peak_4671	126875290	126876738	1449	-0.902058	1.60898e-09	4.84218e-08	chr2	126874230	126878230	ENSMUSG00000027365	58800	Trpm7	transient receptor potential cation channel subfamily M member 7 [Source:MGI Symbol;Acc:MGI:1929996]
peak_25641	53350402	53351216	815	-0.901426	2.82165e-06	3.41194e-05	chr11	53348833	53352833	ENSMUSG00000049470	93736	Aff4	AF4/FMR2 family member 4 [Source:MGI Symbol;Acc:MGI:2136171]
peak_12978	142961409	142962706	1298	-0.90116	8.64387e-13	5.85091e-11	chr5	142958343	142962343	ENSMUSG00000029581	14086	Fscn1	fascin actin-bundling protein 1 [Source:MGI Symbol;Acc:MGI:1352745]
peak_30310	55321727	55322704	978	-0.900155	0.00305305	0.0128241	chr13	55318500	55322500	ENSMUSG00000021486	66494	Prelid1	PRELI domain containing 1 [Source:MGI Symbol;Acc:MGI:1913744]
peak_30310	55321727	55322704	978	-0.900155	0.00305305	0.0128241	chr13	55319946	55323946	ENSMUSG00000034789	19336	Rab24	RAB24 member RAS oncogene family [Source:MGI Symbol;Acc:MGI:105065]
peak_23409	67911978	67912982	1005	-0.899934	2.08319e-08	4.73649e-07	chr10	67910662	67914662	ENSMUSG00000037855	216049	Zfp365	zinc finger protein 365 [Source:MGI Symbol;Acc:MGI:2143676]
peak_330	43098151	43099082	932	-0.899762	8.30111e-07	1.17785e-05	chr1	43096637	43100637	ENSMUSG00000070939	73122	Tgfbrap1	transforming growth factor beta receptor associated protein 1 [Source:MGI Symbol;Acc:MGI:2447427]
peak_330	43098151	43099082	932	-0.899762	8.30111e-07	1.17785e-05	chr1	43096710	43100710	ENSMUSG00000010290	98404	AI597479	expressed sequence AI597479 [Source:MGI Symbol;Acc:MGI:2138299]
peak_37369	74294233	74296365	2133	-0.899705	2.05543e-15	2.2753e-13	chr17	74293521	74297521	ENSMUSG00000058704	76890	Memo1	mediator of cell motility 1 [Source:MGI Symbol;Acc:MGI:1924140]
peak_13363	21851438	21852613	1176	-0.899587	2.38842e-07	3.98456e-06	chr6	21850515	21854515	ENSMUSG00000029669	269831	Tspan12	tetraspanin 12 [Source:MGI Symbol;Acc:MGI:1889818]
peak_31467	31217664	31218078	415	-0.899507	0.00346415	0.014204	chr14	31214946	31218946	ENSMUSG00000021910	64652	Nisch	nischarin [Source:MGI Symbol;Acc:MGI:1928323]
peak_31467	31217664	31218078	415	-0.899507	0.00346415	0.014204	chr14	31215860	31219860	ENSMUSG00000021904	218877	Sema3g	sema domain immunoglobulin domain (Ig) short basic domain secreted (semaphorin) 3G [Source:MGI Symbol;Acc:MGI:3041242]
peak_40849	94635817	94636593	777	-0.898915	0.000164236	0.00112255	chrX	94634069	94638069	ENSMUSG00000071723	14853	Gspt2	G1 to S phase transition 2 [Source:MGI Symbol;Acc:MGI:1316727]
peak_18194	4252184	4253805	1622	-0.89848	8.22302e-10	2.66925e-08	chr8	4251080	4255080	ENSMUSG00000011837	102209	Snapc2	small nuclear RNA activating complex polypeptide 2 [Source:MGI Symbol;Acc:MGI:1914861]
peak_35703	85900767	85901628	862	-0.898213	0.00328883	0.0136246	chr16	85899828	85903828	ENSMUSG00000022894	23794	Adamts5	a disintegrin-like and metallopeptidase (reprolysin type) with thrombospondin type 1 motif 5 (aggrecanase-2) [Source:MGI Symbol;Acc:MGI:1346321]
peak_19113	77517388	77518543	1156	-0.898174	2.85172e-10	1.04294e-08	chr8	77515953	77519953	ENSMUSG00000037148	78514	Arhgap10	Rho GTPase activating protein 10 [Source:MGI Symbol;Acc:MGI:1925764]
peak_12653	134175632	134177019	1388	-0.89792	2.1487e-07	3.62388e-06	chr5	134174774	134178774	ENSMUSG00000061979	94254	Rcc1l	reculator of chromosome condensation 1 like [Source:MGI Symbol;Acc:MGI:2137600]
peak_16208	35754053	35754876	824	-0.897759	3.79724e-06	4.42779e-05	chr7	35752454	35756454	ENSMUSG00000043671	233115	Dpy19l3	dpy-19-like 3 (C. elegans) [Source:MGI Symbol;Acc:MGI:2443952]
peak_36791	35865566	35866686	1121	-0.89775	3.88453e-10	1.3697e-08	chr17	35863593	35867593	ENSMUSG00000034595	76448	Ppp1r18	protein phosphatase 1 regulatory subunit 18 [Source:MGI Symbol;Acc:MGI:1923698]
peak_7669	123385318	123386275	958	-0.89746	4.53323e-07	6.96344e-06	chr3	123384108	123388108	ENSMUSG00000028114	210529	Mettl14	methyltransferase like 14 [Source:MGI Symbol;Acc:MGI:2442926]
peak_17791	131559728	131560877	1150	-0.897441	4.57475e-08	9.3237e-07	chr7	131558222	131562222	ENSMUSG00000066979	12237	Bub3	BUB3 mitotic checkpoint protein [Source:MGI Symbol;Acc:MGI:1343463]
peak_40841	94212360	94213767	1408	-0.897421	4.61298e-09	1.24084e-07	chrX	94210862	94214862	ENSMUSG00000035150	26905	Eif2s3x	eukaryotic translation initiation factor 2 subunit 3 structural gene X-linked [Source:MGI Symbol;Acc:MGI:1349431]
peak_5924	180709537	180710691	1155	-0.897192	6.72506e-08	1.30857e-06	chr2	180707999	180711999	ENSMUSG00000038914	23856	Dido1	death inducer-obliterator 1 [Source:MGI Symbol;Acc:MGI:1344352]
peak_5924	180709537	180710691	1155	-0.897192	6.72506e-08	1.30857e-06	chr2	180708117	180712117	ENSMUSG00000027573	76425	Gid8	GID complex subunit 8 [Source:MGI Symbol;Acc:MGI:1923675]
peak_29280	102757335	102758414	1080	-0.897022	2.17269e-10	8.18525e-09	chr12	102755967	102759967	ENSMUSG00000041712	66622	Ubr7	ubiquitin protein ligase E3 component n-recognin 7 (putative) [Source:MGI Symbol;Acc:MGI:1913872]
peak_29280	102757335	102758414	1080	-0.897022	2.17269e-10	8.18525e-09	chr12	102755803	102759803	ENSMUSG00000091931	100233175	Gon7	GON7 KEOPS complex subunit homolog [Source:MGI Symbol;Acc:MGI:4845848]
peak_29280	102757335	102758414	1080	-0.897022	2.17269e-10	8.18525e-09	chr12	102756672	102760672	ENSMUSG00000041716	100859931	Gm20604	predicted gene 20604 [Source:MGI Symbol;Acc:MGI:5305180]
peak_30625	84221907	84222727	821	-0.896894	2.44075e-05	0.000221881	chr13	84220296	84224296	ENSMUSG00000035762	72745	Tmem161b	transmembrane protein 161B [Source:MGI Symbol;Acc:MGI:1919995]
peak_35701	85804222	85804498	277	-0.896672	0.000284661	0.00178464	chr16	85801113	85805113	ENSMUSG00000022893	11504	Adamts1	a disintegrin-like and metallopeptidase (reprolysin type) with thrombospondin type 1 motif 1 [Source:MGI Symbol;Acc:MGI:109249]
peak_21629	79759445	79760276	832	-0.896651	8.3124e-06	8.81178e-05	chr9	79757878	79761878	ENSMUSG00000032330	12866	Cox7a2	cytochrome c oxidase subunit 7A2 [Source:MGI Symbol;Acc:MGI:1316715]
peak_31801	54617330	54618367	1038	-0.896253	5.94233e-05	0.000477631	chr14	54616022	54620022	ENSMUSG00000022193	19173	Psmb5	proteasome (prosome macropain) subunit beta type 5 [Source:MGI Symbol;Acc:MGI:1194513]
peak_15888	24902888	24903163	276	-0.896135	0.0098015	0.0332853	chr7	24900912	24904912	ENSMUSG00000040940	16801	Arhgef1	Rho guanine nucleotide exchange factor (GEF) 1 [Source:MGI Symbol;Acc:MGI:1353510]
peak_1390	132417096	132418178	1083	-0.89602	1.92952e-08	4.4163e-07	chr1	132415555	132419555	ENSMUSG00000042046	213452	Dstyk	dual serine/threonine and tyrosine protein kinase [Source:MGI Symbol;Acc:MGI:1925064]
peak_8195	12138871	12140619	1749	-0.895228	0.000261281	0.00166114	chr4	12138264	12142264	ENSMUSG00000046667	72397	Rbm12b1	RNA binding motif protein 12 B1 [Source:MGI Symbol;Acc:MGI:1919647]
peak_38047	34931538	34932678	1141	-0.894921	9.00155e-14	7.46334e-12	chr18	34930007	34934007	ENSMUSG00000024360	225363	Etf1	eukaryotic translation termination factor 1 [Source:MGI Symbol;Acc:MGI:2385071]
peak_38527	57877898	57879043	1146	-0.894903	7.042e-12	3.86141e-10	chr18	57876678	57880678	ENSMUSG00000024597	20496	Slc12a2	solute carrier family 12 member 2 [Source:MGI Symbol;Acc:MGI:101924]
peak_5808	173021786	173022346	561	-0.894873	1.40087e-05	0.00013817	chr2	173018498	173022498	ENSMUSG00000027510	56190	Rbm38	RNA binding motif protein 38 [Source:MGI Symbol;Acc:MGI:1889294]
peak_12078	112342820	112343452	633	-0.894722	0.000121174	0.000874391	chr5	112341040	112345040	ENSMUSG00000029346	70118	Srrd	SRR1 domain containing [Source:MGI Symbol;Acc:MGI:1917368]
peak_12078	112342820	112343452	633	-0.894722	0.000121174	0.000874391	chr5	112341083	112345083	ENSMUSG00000042328	192232	Hps4	HPS4 biogenesis of lysosomal organelles complex 3 subunit 2 [Source:MGI Symbol;Acc:MGI:2177742]
peak_1737	153740236	153740767	532	-0.894672	0.000907147	0.00472394	chr1	153738349	153742349	ENSMUSG00000026475	19734	Rgs16	regulator of G-protein signaling 16 [Source:MGI Symbol;Acc:MGI:108407]
peak_38941	75005388	75006295	908	-0.894506	7.06182e-12	3.86442e-10	chr18	75003868	75007868	ENSMUSG00000036299	407819	BC031181	cDNA sequence BC031181 [Source:MGI Symbol;Acc:MGI:3039614]
peak_372	45794482	45795864	1383	-0.894271	8.6385e-08	1.62276e-06	chr1	45793166	45797166	ENSMUSG00000025995	73674	Wdr75	WD repeat domain 75 [Source:MGI Symbol;Acc:MGI:1920924]
peak_12166	114688746	114689384	639	-0.894242	6.19411e-05	0.000495649	chr5	114688984	114692984	ENSMUSG00000011884	56356	Gltp	glycolipid transfer protein [Source:MGI Symbol;Acc:MGI:1929253]
peak_30767	97240323	97241636	1314	-0.893952	4.185e-08	8.61839e-07	chr13	97239105	97243105	ENSMUSG00000041773	13803	Enc1	ectodermal-neural cortex 1 [Source:MGI Symbol;Acc:MGI:109610]
peak_21723	90270349	90271085	737	-0.893759	0.00396248	0.0159031	chr9	90268804	90272804	ENSMUSG00000037410	67016	Tbc1d2b	TBC1 domain family member 2B [Source:MGI Symbol;Acc:MGI:1914266]
peak_6215	35753796	35754743	948	-0.893736	1.75199e-08	4.05037e-07	chr3	35752106	35756106	ENSMUSG00000037400	76295	Atp11b	ATPase class VI type 11B [Source:MGI Symbol;Acc:MGI:1923545]
peak_16501	55961975	55962796	822	-0.893431	2.34873e-07	3.9269e-06	chr7	55960476	55964476	ENSMUSG00000030452	93790	Nipa2	non imprinted in Prader-Willi/Angelman syndrome 2 homolog (human) [Source:MGI Symbol;Acc:MGI:1913918]
peak_41109	142390148	142391010	863	-0.893107	4.90756e-05	0.000405672	chrX	142388535	142392535	ENSMUSG00000031278	50790	Acsl4	acyl-CoA synthetase long-chain family member 4 [Source:MGI Symbol;Acc:MGI:1354713]
peak_19093	74993284	74994447	1164	-0.892833	2.52701e-06	3.09891e-05	chr8	74991356	74995356	ENSMUSG00000034518	70823	Hmgxb4	HMG box domain containing 4 [Source:MGI Symbol;Acc:MGI:1918073]
peak_34961	14162873	14163498	626	-0.892488	2.43943e-07	4.05818e-06	chr16	14161351	14165351	ENSMUSG00000060657	223989	Marf1	meiosis regulator and mRNA stability 1 [Source:MGI Symbol;Acc:MGI:2444505]
peak_34961	14162873	14163498	626	-0.892488	2.43943e-07	4.05818e-06	chr16	14161275	14165275	ENSMUSG00000022678	67203	Nde1	nudE neurodevelopment protein 1 [Source:MGI Symbol;Acc:MGI:1914453]
peak_30224	51100196	51101479	1284	-0.892475	0.00137083	0.00664028	chr13	51098880	51102880	ENSMUSG00000021395	20729	Spin1	spindlin 1 [Source:MGI Symbol;Acc:MGI:109242]
peak_7623	122274038	122274784	747	-0.892436	8.59796e-06	9.06563e-05	chr3	122272388	122276388	ENSMUSG00000039756	99480	Dnttip2	deoxynucleotidyltransferase terminal interacting protein 2 [Source:MGI Symbol;Acc:MGI:1923173]
peak_30189	48968016	48968778	763	-0.891994	8.97696e-06	9.40997e-05	chr13	48966017	48970017	ENSMUSG00000038014	218236	Fam120a	family with sequence similarity 120 member A [Source:MGI Symbol;Acc:MGI:2446163]
peak_41232	162759849	162760862	1014	-0.891879	1.26645e-07	2.26862e-06	chrX	162758402	162762402	ENSMUSG00000031353	245688	Rbbp7	retinoblastoma binding protein 7 chromatin remodeling factor [Source:MGI Symbol;Acc:MGI:1194910]
peak_7963	145937718	145938541	824	-0.891855	0.000160211	0.00109978	chr3	145936014	145940014	ENSMUSG00000036873	66421	2410004B18Rik	RIKEN cDNA 2410004B18 gene [Source:MGI Symbol;Acc:MGI:1913671]
peak_25273	29514713	29515291	579	-0.891625	0.010683	0.0356677	chr11	29513033	29517033	ENSMUSG00000032673	67939	Prorsd1	prolyl-tRNA synthetase domain containing 1 [Source:MGI Symbol;Acc:MGI:1915189]
peak_22257	120570841	120571773	933	-0.89127	8.2367e-06	8.74051e-05	chr9	120569444	120573444	ENSMUSG00000025794	67115	Rpl14	ribosomal protein L14 [Source:MGI Symbol;Acc:MGI:1914365]
peak_600	64690085	64691430	1346	-0.891211	8.08205e-13	5.49648e-11	chr1	64688455	64692455	ENSMUSG00000070871	227210	Ccnyl1	cyclin Y-like 1 [Source:MGI Symbol;Acc:MGI:2138614]
peak_11830	100415764	100416777	1014	-0.890951	7.50717e-11	3.20549e-09	chr5	100414234	100418234	ENSMUSG00000035325	69162	Sec31a	Sec31 homolog A (S. cerevisiae) [Source:MGI Symbol;Acc:MGI:1916412]
peak_37172	63498975	63500849	1875	-0.89083	1.51884e-11	7.56486e-10	chr17	63498017	63502017	ENSMUSG00000023965	50758	Fbxl17	F-box and leucine-rich repeat protein 17 [Source:MGI Symbol;Acc:MGI:1354704]
peak_27265	102898305	102898997	693	-0.890705	7.24702e-07	1.04516e-05	chr11	102898912	102902912	ENSMUSG00000020932	14580	Gfap	glial fibrillary acidic protein [Source:MGI Symbol;Acc:MGI:95697]
peak_28859	79028753	79029630	878	-0.890626	0.00224413	0.00993994	chr12	79027163	79031163	ENSMUSG00000060716	211945	Plekhh1	pleckstrin homology domain containing family H (with MyTH4 domain) member 1 [Source:MGI Symbol;Acc:MGI:2144989]
peak_21512	72274661	72275546	886	-0.890391	0.000802402	0.00426453	chr9	72272860	72276860	ENSMUSG00000038535	235469	Zfp280d	zinc finger protein 280D [Source:MGI Symbol;Acc:MGI:2384583]
peak_35728	87432024	87432821	798	-0.890148	9.20776e-09	2.28341e-07	chr16	87430612	87434612	ENSMUSG00000052299	78913	Ltn1	listerin E3 ubiquitin protein ligase 1 [Source:MGI Symbol;Acc:MGI:1926163]
peak_21891	103304821	103305751	931	-0.889598	3.09295e-05	0.000272706	chr9	103303082	103307082	ENSMUSG00000033688	71775	1300017J02Rik	RIKEN cDNA 1300017J02 gene [Source:MGI Symbol;Acc:MGI:1919025]
peak_21891	103304821	103305751	931	-0.889598	3.09295e-05	0.000272706	chr9	103303215	103307215	ENSMUSG00000032555	235559	Topbp1	topoisomerase (DNA) II binding protein 1 [Source:MGI Symbol;Acc:MGI:1920018]
peak_17605	125491071	125491994	924	-0.889538	1.24205e-06	1.66886e-05	chr7	125489596	125493596	ENSMUSG00000030750	67711	Nsmce1	NSE1 homolog SMC5-SMC6 complex component [Source:MGI Symbol;Acc:MGI:1914961]
peak_31042	113794014	113795229	1216	-0.889518	1.12631e-08	2.73883e-07	chr13	113792505	113796505	ENSMUSG00000042348	218639	Arl15	ADP-ribosylation factor-like 15 [Source:MGI Symbol;Acc:MGI:2442308]
peak_1110	92910532	92911196	665	-0.889382	0.00024202	0.00155533	chr1	92908783	92912783	ENSMUSG00000026269	108657	Rnpepl1	arginyl aminopeptidase (aminopeptidase B)-like 1 [Source:MGI Symbol;Acc:MGI:1914170]
peak_7844	138526068	138528129	2062	-0.888902	8.25027e-11	3.48673e-09	chr3	138524179	138528179	ENSMUSG00000028156	13684	Eif4e	eukaryotic translation initiation factor 4E [Source:MGI Symbol;Acc:MGI:95305]
peak_5799	172439948	172440867	920	-0.888802	3.78885e-10	1.33996e-08	chr2	172438556	172442556	ENSMUSG00000027502	66404	Rtf2	replication termination factor 2 [Source:MGI Symbol;Acc:MGI:1913654]
peak_7897	142764803	142765616	814	-0.888753	1.28201e-05	0.000128107	chr3	142763045	142767045	ENSMUSG00000028271	229906	Gtf2b	general transcription factor IIB [Source:MGI Symbol;Acc:MGI:2385191]
peak_38950	75366373	75367852	1480	-0.888652	8.94594e-15	8.90067e-13	chr18	75365529	75369529	ENSMUSG00000025880	17131	Smad7	SMAD family member 7 [Source:MGI Symbol;Acc:MGI:1100518]
peak_5127	151542029	151543184	1156	-0.888528	4.06354e-08	8.39415e-07	chr2	151540483	151544483	ENSMUSG00000032966	14225	Fkbp1a	FK506 binding protein 1a [Source:MGI Symbol;Acc:MGI:95541]
peak_27584	114667861	114669374	1514	-0.888152	4.71352e-11	2.09947e-09	chr11	114666524	114670524	ENSMUSG00000057322	67671	Rpl38	ribosomal protein L38 [Source:MGI Symbol;Acc:MGI:1914921]
peak_3323	34753908	34754606	699	-0.888085	0.000579826	0.00326168	chr2	34753232	34757232	ENSMUSG00000026867	66691	Gapvd1	GTPase activating protein and VPS9 domains 1 [Source:MGI Symbol;Acc:MGI:1913941]
peak_4605	122610781	122611597	817	-0.887845	7.12144e-07	1.03011e-05	chr2	122609303	122613303	ENSMUSG00000027199	67092	Gatm	glycine amidinotransferase (L-arginine:glycine amidinotransferase) [Source:MGI Symbol;Acc:MGI:1914342]
peak_6643	69125950	69127844	1895	-0.887623	2.79685e-11	1.30932e-09	chr3	69125113	69129113	ENSMUSG00000027782	16649	Kpna4	karyopherin (importin) alpha 4 [Source:MGI Symbol;Acc:MGI:1100848]
peak_18543	34146129	34147157	1029	-0.887398	1.24789e-05	0.000125153	chr8	34145033	34149033	ENSMUSG00000031513	68192	Leprotl1	leptin receptor overlapping transcript-like 1 [Source:MGI Symbol;Acc:MGI:1915442]
peak_17274	110017980	110019234	1255	-0.887309	7.12267e-07	1.03011e-05	chr7	110016274	110020274	ENSMUSG00000066232	233726	Ipo7	importin 7 [Source:MGI Symbol;Acc:MGI:2152414]
peak_36958	46772257	46774174	1918	-0.887137	4.94614e-08	9.98173e-07	chr17	46770635	46774635	ENSMUSG00000062619	67101	2310039H08Rik	RIKEN cDNA 2310039H08 gene [Source:MGI Symbol;Acc:MGI:1914351]
peak_34342	91049295	91050567	1273	-0.887116	5.91892e-10	1.99341e-08	chr15	91047948	91051948	ENSMUSG00000022629	16564	Kif21a	kinesin family member 21A [Source:MGI Symbol;Acc:MGI:109188]
peak_28134	11265464	11266563	1100	-0.887006	9.37613e-10	2.9872e-08	chr12	11263801	11267801	ENSMUSG00000051235	209334	Gen1	GEN1 Holliday junction 5' flap endonuclease [Source:MGI Symbol;Acc:MGI:2443149]
peak_28134	11265464	11266563	1100	-0.887006	9.37613e-10	2.9872e-08	chr12	11263886	11267886	ENSMUSG00000020608	67241	Smc6	structural maintenance of chromosomes 6 [Source:MGI Symbol;Acc:MGI:1914491]
peak_18004	141327349	141328538	1190	-0.886811	4.65157e-15	4.85008e-13	chr7	141325739	141329739	ENSMUSG00000025505	71448	Tmem80	transmembrane protein 80 [Source:MGI Symbol;Acc:MGI:1918698]
peak_18004	141327349	141328538	1190	-0.886811	4.65157e-15	4.85008e-13	chr7	141325690	141329690	ENSMUSG00000058886	54006	Deaf1	DEAF1 transcription factor [Source:MGI Symbol;Acc:MGI:1858496]
peak_20863	44135558	44136282	725	-0.886772	1.2688e-06	1.69983e-05	chr9	44132469	44136469	ENSMUSG00000032135	84004	Mcam	melanoma cell adhesion molecule [Source:MGI Symbol;Acc:MGI:1933966]
peak_9025	89294277	89295754	1478	-0.886391	4.88342e-09	1.30424e-07	chr4	89292653	89296653	ENSMUSG00000044303	12578	Cdkn2a	cyclin dependent kinase inhibitor 2A [Source:MGI Symbol;Acc:MGI:104738]
peak_20038	120667631	120668691	1061	-0.886289	8.11279e-08	1.53659e-06	chr8	120666079	120670079	ENSMUSG00000097919	105734727	Gm27021	predicted gene 27021 [Source:MGI Symbol;Acc:MGI:5504136]
peak_20038	120667631	120668691	1061	-0.886289	8.11279e-08	1.53659e-06	chr8	120666573	120670573	ENSMUSG00000031819	18117	Emc8	ER membrane protein complex subunit 8 [Source:MGI Symbol;Acc:MGI:1343095]
peak_20038	120667631	120668691	1061	-0.886289	8.11279e-08	1.53659e-06	chr8	120666222	120670222	ENSMUSG00000031818	12857	Cox4i1	cytochrome c oxidase subunit 4I1 [Source:MGI Symbol;Acc:MGI:88473]
peak_17976	140941357	140942296	940	-0.886249	3.62477e-07	5.72121e-06	chr7	140939391	140943391	ENSMUSG00000062031	212974	Pgghg	protein glucosylgalactosylhydroxylysine glucosidase [Source:MGI Symbol;Acc:MGI:2444047]
peak_10603	3802113	3803940	1828	-0.886112	2.48757e-08	5.51918e-07	chr5	3800925	3804925	ENSMUSG00000040351	70797	Ankib1	ankyrin repeat and IBR domain containing 1 [Source:MGI Symbol;Acc:MGI:1918047]
peak_10603	3802113	3803940	1828	-0.886112	2.48757e-08	5.51918e-07	chr5	3801184	3805184	ENSMUSG00000000600	79264	Krit1	KRIT1 ankyrin repeat containing [Source:MGI Symbol;Acc:MGI:1930618]
peak_14234	73247632	73248971	1340	-0.885687	3.19752e-07	5.13119e-06	chr6	73246382	73250382	ENSMUSG00000052738	56451	Suclg1	succinate-CoA ligase GDP-forming alpha subunit [Source:MGI Symbol;Acc:MGI:1927234]
peak_37458	81064463	81065371	909	-0.885435	1.16869e-06	1.58058e-05	chr17	81063082	81067082	ENSMUSG00000024246	72167	Thumpd2	THUMP domain containing 2 [Source:MGI Symbol;Acc:MGI:1919417]
peak_5125	151493719	151494699	981	-0.885337	2.84993e-07	4.64379e-06	chr2	151492182	151496182	ENSMUSG00000027455	386649	Nsfl1c	NSFL1 (p97) cofactor (p47) [Source:MGI Symbol;Acc:MGI:3042273]
peak_32949	31601095	31602685	1591	-0.884728	1.01544e-10	4.19695e-09	chr15	31599804	31603804	ENSMUSG00000022234	12465	Cct5	chaperonin containing Tcp1 subunit 5 (epsilon) [Source:MGI Symbol;Acc:MGI:107185]
peak_32949	31601095	31602685	1591	-0.884728	1.01544e-10	4.19695e-09	chr15	31599852	31603852	ENSMUSG00000039065	68073	Fam173b	family with sequence similarity 173 member B [Source:MGI Symbol;Acc:MGI:1915323]
peak_1129	93685388	93685974	587	-0.884421	0.000254636	0.00162515	chr1	93683660	93687660	ENSMUSG00000026278	51800	Bok	BCL2-related ovarian killer [Source:MGI Symbol;Acc:MGI:1858494]
peak_19165	80879411	80881076	1666	-0.884235	1.53446e-14	1.4565e-12	chr8	80878519	80882519	ENSMUSG00000031714	14388	Gab1	growth factor receptor bound protein 2-associated protein 1 [Source:MGI Symbol;Acc:MGI:108088]
peak_22151	114690160	114690581	422	-0.883665	0.000264324	0.00167572	chr9	114686790	114690790	ENSMUSG00000032435	235661	Dync1li1	dynein cytoplasmic 1 light intermediate chain 1 [Source:MGI Symbol;Acc:MGI:2135610]
peak_21457	70012443	70012977	535	-0.883454	0.00718509	0.0258569	chr9	70010550	70014550	ENSMUSG00000033543	235459	Gtf2a2	general transcription factor II A 2 [Source:MGI Symbol;Acc:MGI:1933289]
peak_35914	96144992	96145985	994	-0.883184	2.52935e-05	0.000228878	chr16	96143407	96147407	ENSMUSG00000023147	71446	Wrb	tryptophan rich basic protein [Source:MGI Symbol;Acc:MGI:2136882]
peak_11140	36748128	36748943	816	-0.882535	0.000176758	0.00119722	chr5	36746650	36750650	ENSMUSG00000060708	117197	Bloc1s4	biogenesis of lysosomal organelles complex-1 subunit 4 cappuccino [Source:MGI Symbol;Acc:MGI:1929230]
peak_5300	156311901	156313310	1410	-0.882506	1.56606e-06	2.04779e-05	chr2	156310747	156314747	ENSMUSG00000046229	19018	Scand1	SCAN domain-containing 1 [Source:MGI Symbol;Acc:MGI:1343132]
peak_5300	156311901	156313310	1410	-0.882506	1.56606e-06	2.04779e-05	chr2	156310299	156314299	ENSMUSG00000038085	70873	Cnbd2	cyclic nucleotide binding domain containing 2 [Source:MGI Symbol;Acc:MGI:1918123]
peak_20590	24502676	24503750	1075	-0.882389	2.10697e-10	7.9449e-09	chr9	24501140	24505140	ENSMUSG00000043067	244745	Dpy19l1	dpy-19-like 1 (C. elegans) [Source:MGI Symbol;Acc:MGI:1915685]
peak_10877	29378067	29378975	909	-0.882269	9.87206e-12	5.18597e-10	chr5	29376390	29380390	ENSMUSG00000010721	56873	Lmbr1	limb region 1 [Source:MGI Symbol;Acc:MGI:1861746]
peak_32491	121378411	121379996	1586	-0.882172	2.09501e-06	2.6389e-05	chr14	121378011	121382011	ENSMUSG00000063410	223255	Stk24	serine/threonine kinase 24 [Source:MGI Symbol;Acc:MGI:2385007]
peak_5165	152735901	152736733	833	-0.882154	3.97466e-13	2.91498e-11	chr2	152734251	152738251	ENSMUSG00000042745	15901	Id1	inhibitor of DNA binding 1 [Source:MGI Symbol;Acc:MGI:96396]
peak_37957	31803682	31804609	928	-0.8819	2.45925e-07	4.08621e-06	chr18	31802090	31806090	ENSMUSG00000024400	74320	Wdr33	WD repeat domain 33 [Source:MGI Symbol;Acc:MGI:1921570]
peak_28207	17544244	17545461	1218	-0.881702	7.00669e-11	3.01675e-09	chr12	17542794	17546794	ENSMUSG00000011179	18263	Odc1	ornithine decarboxylase structural 1 [Source:MGI Symbol;Acc:MGI:97402]
peak_25415	40694427	40695268	842	-0.881611	8.72527e-08	1.63729e-06	chr11	40693203	40697203	ENSMUSG00000042032	108645	Mat2b	methionine adenosyltransferase II beta [Source:MGI Symbol;Acc:MGI:1913667]
peak_8629	49631514	49632611	1098	-0.881419	2.9454e-08	6.35625e-07	chr4	49630006	49634006	ENSMUSG00000028309	109331	Rnf20	ring finger protein 20 [Source:MGI Symbol;Acc:MGI:1925927]
peak_34928	11202878	11203826	949	-0.881293	0.000148442	0.0010362	chr16	11201331	11205331	ENSMUSG00000005846	66409	Rsl1d1	ribosomal L1 domain containing 1 [Source:MGI Symbol;Acc:MGI:1913659]
peak_19824	111258482	111259748	1267	-0.88094	2.37084e-07	3.95683e-06	chr8	111257216	111261216	ENSMUSG00000003316	20340	Glg1	golgi apparatus protein 1 [Source:MGI Symbol;Acc:MGI:104967]
peak_25485	46055667	46056626	960	-0.880821	9.37201e-06	9.77198e-05	chr11	46053992	46057992	ENSMUSG00000011256	11492	Adam19	a disintegrin and metallopeptidase domain 19 (meltrin beta) [Source:MGI Symbol;Acc:MGI:105377]
peak_20208	124020515	124021708	1194	-0.880721	2.40159e-06	2.96891e-05	chr8	124019508	124023508	ENSMUSG00000031976	382038	Urb2	URB2 ribosome biogenesis 2 homolog (S. cerevisiae) [Source:MGI Symbol;Acc:MGI:2681124]
peak_20208	124020515	124021708	1194	-0.880721	2.40159e-06	2.96891e-05	chr8	124019397	124023397	ENSMUSG00000038697	102162	Taf5l	TATA-box binding protein associated factor 5 like [Source:MGI Symbol;Acc:MGI:1919039]
peak_12176	114823086	114823568	483	-0.880218	0.00273143	0.0116859	chr5	114821468	114825468	ENSMUSG00000072694	330173	1500011B03Rik	RIKEN cDNA 1500011B03 gene [Source:MGI Symbol;Acc:MGI:1913486]
peak_13049	145191007	145192049	1043	-0.879874	4.23098e-07	6.55033e-06	chr5	145190062	145194062	ENSMUSG00000038690	57423	Atp5j2	ATP synthase H+ transporting mitochondrial F0 complex subunit F2 [Source:MGI Symbol;Acc:MGI:1927558]
peak_35886	94312677	94313832	1156	-0.879793	9.11854e-05	0.000689442	chr16	94311571	94315571	ENSMUSG00000040820	110948	Hlcs	holocarboxylase synthetase (biotin- [propriony-Coenzyme A-carboxylase (ATP-hydrolysing)] ligase) [Source:MGI Symbol;Acc:MGI:894646]
peak_5856	174438525	174439336	812	-0.879266	3.50624e-05	0.000303634	chr2	174437039	174441039	ENSMUSG00000016256	64138	Ctsz	cathepsin Z [Source:MGI Symbol;Acc:MGI:1891190]
peak_30729	95324345	95325643	1299	-0.879056	3.84825e-06	4.47968e-05	chr13	95321612	95325612	ENSMUSG00000041995	72114	Zbed3	zinc finger BED type containing 3 [Source:MGI Symbol;Acc:MGI:1919364]
peak_29747	17992853	17993679	827	-0.878995	0.0010533	0.00534611	chr13	17991349	17995349	ENSMUSG00000075054	67008	Yae1d1	Yae1 domain containing 1 [Source:MGI Symbol;Acc:MGI:1914258]
peak_18356	18845948	18847134	1187	-0.878746	3.36812e-11	1.55043e-09	chr8	18844277	18848277	ENSMUSG00000031467	52123	Agpat5	1-acylglycerol-3-phosphate O-acyltransferase 5 (lysophosphatidic acid acyltransferase epsilon) [Source:MGI Symbol;Acc:MGI:1196345]
peak_25124	17257343	17258224	882	-0.878492	0.000101758	0.000754458	chr11	17255579	17259579	ENSMUSG00000000581	57316	C1d	C1D nuclear receptor co-repressor [Source:MGI Symbol;Acc:MGI:1927354]
peak_35464	44724028	44725080	1053	-0.878171	2.59086e-07	4.27735e-06	chr16	44722301	44726301	ENSMUSG00000036208	212547	Nepro	nucleolus and neural progenitor protein [Source:MGI Symbol;Acc:MGI:2384836]
peak_32587	6707438	6708951	1514	-0.87783	2.01848e-10	7.67433e-09	chr15	6706379	6710379	ENSMUSG00000050310	78757	Rictor	RPTOR independent companion of MTOR complex 2 [Source:MGI Symbol;Acc:MGI:1926007]
peak_11202	41764322	41764956	635	-0.877738	0.000102956	0.000762386	chr5	41762501	41766501	ENSMUSG00000049691	12020	Nkx3-2	NK3 homeobox 2 [Source:MGI Symbol;Acc:MGI:108015]
peak_6678	79286118	79287807	1690	-0.877315	1.59649e-09	4.81162e-08	chr3	79284517	79288517	ENSMUSG00000062232	76089	Rapgef2	Rap guanine nucleotide exchange factor (GEF) 2 [Source:MGI Symbol;Acc:MGI:2659071]
peak_5938	181319387	181320159	773	-0.877309	6.67539e-05	0.000528324	chr2	181317739	181321739	ENSMUSG00000038685	269400	Rtel1	regulator of telomere elongation helicase 1 [Source:MGI Symbol;Acc:MGI:2139369]
peak_28478	51377150	51377789	640	-0.877124	1.39432e-05	0.000137698	chr12	51375510	51379510	ENSMUSG00000020952	76983	Scfd1	Sec1 family domain containing 1 [Source:MGI Symbol;Acc:MGI:1924233]
peak_9697	126321068	126321894	827	-0.877048	4.11375e-06	4.7446e-05	chr4	126319703	126323703	ENSMUSG00000042558	100206	Adprhl2	ADP-ribosylhydrolase like 2 [Source:MGI Symbol;Acc:MGI:2140364]
peak_32527	122473884	122475706	1823	-0.876977	1.52654e-11	7.59406e-10	chr14	122473435	122477435	ENSMUSG00000061524	22772	Zic2	zinc finger protein of the cerebellum 2 [Source:MGI Symbol;Acc:MGI:106679]
peak_23648	78351975	78352829	855	-0.875499	0.0014002	0.00675477	chr10	78350489	78354489	ENSMUSG00000001211	28169	Agpat3	1-acylglycerol-3-phosphate O-acyltransferase 3 [Source:MGI Symbol;Acc:MGI:1336186]
peak_3559	54085328	54085735	408	-0.875137	0.0139991	0.0443916	chr2	54083552	54087552	ENSMUSG00000075334	67874	Rprm	reprimo TP53 dependent G2 arrest mediator candidate [Source:MGI Symbol;Acc:MGI:1915124]
peak_38894	73703438	73704434	997	-0.875107	9.83305e-11	4.08047e-09	chr18	73701780	73705780	ENSMUSG00000024515	17128	Smad4	SMAD family member 4 [Source:MGI Symbol;Acc:MGI:894293]
peak_14974	119902232	119903431	1200	-0.875035	4.17452e-06	4.80261e-05	chr6	119900698	119904698	ENSMUSG00000030166	19365	Rad52	RAD52 homolog DNA repair protein [Source:MGI Symbol;Acc:MGI:101949]
peak_23754	80387275	80388182	908	-0.875025	0.000792073	0.00421887	chr10	80385659	80389659	ENSMUSG00000048696	237400	Mex3d	mex3 RNA binding family member D [Source:MGI Symbol;Acc:MGI:2681847]
peak_19156	80738640	80740255	1616	-0.874886	6.87071e-12	3.7876e-10	chr8	80737497	80741497	ENSMUSG00000031715	93762	Smarca5	SWI/SNF related matrix associated actin dependent regulator of chromatin subfamily a member 5 [Source:MGI Symbol;Acc:MGI:1935129]
peak_37748	10609451	10610630	1180	-0.874835	7.01156e-09	1.78598e-07	chr18	10608352	10612352	ENSMUSG00000024293	77805	Esco1	establishment of sister chromatid cohesion N-acetyltransferase 1 [Source:MGI Symbol;Acc:MGI:1925055]
peak_8873	63558383	63560408	2026	-0.874705	6.37577e-09	1.6392e-07	chr4	63556781	63560781	ENSMUSG00000045917	230279	Tmem268	transmembrane protein 268 [Source:MGI Symbol;Acc:MGI:1913920]
peak_39619	18712568	18713536	969	-0.874697	1.97546e-06	2.51438e-05	chr19	18711193	18715193	ENSMUSG00000047044	225995	D030056L22Rik	RIKEN cDNA D030056L22 gene [Source:MGI Symbol;Acc:MGI:3583960]
peak_2075	171287383	171288275	893	-0.874583	9.88677e-05	0.0007374	chr1	171285991	171289991	ENSMUSG00000053483	30941	Usp21	ubiquitin specific peptidase 21 [Source:MGI Symbol;Acc:MGI:1353665]
peak_21338	64172477	64173728	1252	-0.873766	0.000613836	0.00342088	chr9	64171104	64175104	ENSMUSG00000032400	68014	Zwilch	zwilch kinetochore protein [Source:MGI Symbol;Acc:MGI:1915264]
peak_21338	64172477	64173728	1252	-0.873766	0.000613836	0.00342088	chr9	64171375	64175375	ENSMUSG00000032399	67891	Rpl4	ribosomal protein L4 [Source:MGI Symbol;Acc:MGI:1915141]
peak_592	64121258	64122634	1377	-0.873734	9.35415e-16	1.09725e-13	chr1	64120282	64124282	ENSMUSG00000025959	93691	Klf7	Kruppel-like factor 7 (ubiquitous) [Source:MGI Symbol;Acc:MGI:1935151]
peak_15640	5125560	5126246	687	-0.873704	0.00116045	0.00580013	chr7	5123950	5127950	ENSMUSG00000083649	19428	Rasl2-9	RAS-like family 2 locus 9 [Source:MGI Symbol;Acc:MGI:104605]
peak_19076	72723033	72723815	783	-0.873692	0.000374449	0.00225116	chr8	72721285	72725285	ENSMUSG00000031622	20467	Sin3b	transcriptional regulator SIN3B (yeast) [Source:MGI Symbol;Acc:MGI:107158]
peak_22138	114400570	114401817	1248	-0.873623	6.26409e-08	1.2293e-06	chr9	114399076	114403076	ENSMUSG00000045594	12091	Glb1	galactosidase beta 1 [Source:MGI Symbol;Acc:MGI:88151]
peak_22138	114400570	114401817	1248	-0.873623	6.26409e-08	1.2293e-06	chr9	114399105	114403105	ENSMUSG00000079260	100504715	Tmppe	transmembrane protein with metallophosphoesterase domain [Source:MGI Symbol;Acc:MGI:5317335]
peak_29781	21717551	21718261	711	-0.873523	2.63735e-06	3.21418e-05	chr13	21714143	21718143	ENSMUSG00000094338	319185	Hist1h2bl	histone cluster 1 H2bl [Source:MGI Symbol;Acc:MGI:2448403]
peak_29781	21717551	21718261	711	-0.873523	2.63735e-06	3.21418e-05	chr13	21714422	21718422	ENSMUSG00000071516	319191	Hist1h2ai	histone cluster 1 H2ai [Source:MGI Symbol;Acc:MGI:2448457]
peak_29781	21717551	21718261	711	-0.873523	2.63735e-06	3.21418e-05	chr13	21715659	21719659	ENSMUSG00000101355	319152	Hist1h3h	histone cluster 1 H3h [Source:MGI Symbol;Acc:MGI:2448349]
peak_22066	109097061	109098481	1421	-0.873394	1.31745e-09	4.03543e-08	chr9	109093389	109097389	ENSMUSG00000053646	235611	Plxnb1	plexin B1 [Source:MGI Symbol;Acc:MGI:2154238]
peak_33422	59373766	59374674	909	-0.872955	5.32572e-05	0.000434379	chr15	59372167	59376167	ENSMUSG00000022350	223593	Washc5	WASH complex subunit 5 [Source:MGI Symbol;Acc:MGI:2146110]
peak_33422	59373766	59374674	909	-0.872955	5.32572e-05	0.000434379	chr15	59372247	59376247	ENSMUSG00000059586	68501	Nsmce2	NSE2/MMS21 homolog SMC5-SMC6 complex SUMO ligase [Source:MGI Symbol;Acc:MGI:1915751]
peak_31867	56667809	56668676	868	-0.872863	2.37351e-06	2.93859e-05	chr14	56666248	56670248	ENSMUSG00000079184	75339	Mphosph8	M-phase phosphoprotein 8 [Source:MGI Symbol;Acc:MGI:1922589]
peak_19299	85080526	85081481	956	-0.872615	1.46802e-05	0.000143738	chr8	85078740	85082740	ENSMUSG00000059355	414077	Wdr83os	WD repeat domain 83 opposite strand [Source:MGI Symbol;Acc:MGI:3041257]
peak_19299	85080526	85081481	956	-0.872615	1.46802e-05	0.000143738	chr8	85079306	85083306	ENSMUSG00000005150	67836	Wdr83	WD repeat domain containing 83 [Source:MGI Symbol;Acc:MGI:1915086]
peak_19299	85080526	85081481	956	-0.872615	1.46802e-05	0.000143738	chr8	85081270	85085270	ENSMUSG00000005142	17159	Man2b1	mannosidase 2 alpha B1 [Source:MGI Symbol;Acc:MGI:107286]
peak_23468	70096534	70097651	1118	-0.871753	3.77837e-08	7.8912e-07	chr10	70095121	70099121	ENSMUSG00000048701	76551	Ccdc6	coiled-coil domain containing 6 [Source:MGI Symbol;Acc:MGI:1923801]
peak_3659	61711209	61712370	1162	-0.871715	5.81411e-07	8.63541e-06	chr2	61709694	61713694	ENSMUSG00000026914	59029	Psmd14	proteasome (prosome macropain) 26S subunit non-ATPase 14 [Source:MGI Symbol;Acc:MGI:1913284]
peak_17479	118115557	118116526	970	-0.871461	2.88763e-06	3.48219e-05	chr7	118114188	118118188	ENSMUSG00000008683	267019	Rps15a	ribosomal protein S15A [Source:MGI Symbol;Acc:MGI:2389091]
peak_37235	66518995	66520051	1057	-0.871311	4.20585e-05	0.000354263	chr17	66517729	66521729	ENSMUSG00000023460	19328	Rab12	RAB12 member RAS oncogene family [Source:MGI Symbol;Acc:MGI:894284]
peak_40560	36795474	36796500	1027	-0.871265	0.000618067	0.0034426	chrX	36793651	36797651	ENSMUSG00000016319	11740	Slc25a5	solute carrier family 25 (mitochondrial carrier adenine nucleotide translocator) member 5 [Source:MGI Symbol;Acc:MGI:1353496]
peak_40658	68678030	68679308	1279	-0.871253	0.000422209	0.00249471	chrX	68676541	68680541	ENSMUSG00000000838	14265	Fmr1	fragile X mental retardation 1 [Source:MGI Symbol;Acc:MGI:95564]
peak_5121	150904148	150905093	946	-0.871059	0.000187347	0.00125822	chr2	150902741	150906741	ENSMUSG00000032046	76192	Abhd12	abhydrolase domain containing 12 [Source:MGI Symbol;Acc:MGI:1923442]
peak_5121	150904148	150905093	946	-0.871059	0.000187347	0.00125822	chr2	150903400	150907400	ENSMUSG00000027454	69270	Gins1	GINS complex subunit 1 (Psf1 homolog) [Source:MGI Symbol;Acc:MGI:1916520]
peak_4580	121955458	121956971	1514	-0.870716	1.18646e-10	4.82173e-09	chr2	121954092	121958092	ENSMUSG00000074881	17147	Mageb3	melanoma antigen family B 3 [Source:MGI Symbol;Acc:MGI:105109]
peak_4580	121955458	121956971	1514	-0.870716	1.18646e-10	4.82173e-09	chr2	121954001	121958001	ENSMUSG00000033411	329506	Ctdspl2	CTD (carboxy-terminal domain RNA polymerase II polypeptide A) small phosphatase like 2 [Source:MGI Symbol;Acc:MGI:1196405]
peak_1845	160212371	160213430	1060	-0.870673	5.98081e-13	4.19266e-11	chr1	160210875	160214875	ENSMUSG00000014226	12301	Cacybp	calcyclin binding protein [Source:MGI Symbol;Acc:MGI:1270839]
peak_35127	22162643	22164216	1574	-0.870124	2.32666e-05	0.000212916	chr16	22161299	22165299	ENSMUSG00000033581	319765	Igf2bp2	insulin-like growth factor 2 mRNA binding protein 2 [Source:MGI Symbol;Acc:MGI:1890358]
peak_13372	22355542	22356514	973	-0.870121	7.51012e-10	2.4748e-08	chr6	22354243	22358243	ENSMUSG00000029672	27999	Fam3c	family with sequence similarity 3 member C [Source:MGI Symbol;Acc:MGI:107892]
peak_2850	23155372	23156729	1358	-0.870042	1.29758e-11	6.61444e-10	chr2	23154024	23158024	ENSMUSG00000026779	67121	Mastl	microtubule associated serine/threonine kinase-like [Source:MGI Symbol;Acc:MGI:1914371]
peak_2850	23155372	23156729	1358	-0.870042	1.29758e-11	6.61444e-10	chr2	23154369	23158369	ENSMUSG00000026775	27377	Yme1l1	YME1-like 1 (S. cerevisiae) [Source:MGI Symbol;Acc:MGI:1351651]
peak_12827	138170958	138172457	1500	-0.869898	1.95301e-15	2.17357e-13	chr5	138170422	138174422	ENSMUSG00000029730	17220	Mcm7	minichromosome maintenance complex component 7 [Source:MGI Symbol;Acc:MGI:1298398]
peak_12827	138170958	138172457	1500	-0.869898	1.95301e-15	2.17357e-13	chr5	138170002	138174002	ENSMUSG00000019518	11781	Ap4m1	adaptor-related protein complex AP-4 mu 1 [Source:MGI Symbol;Acc:MGI:1337063]
peak_20473	20520762	20522136	1375	-0.869786	1.55334e-05	0.000150699	chr9	20519417	20523417	ENSMUSG00000060510	77519	Zfp266	zinc finger protein 266 [Source:MGI Symbol;Acc:MGI:1924769]
peak_30949	108213955	108215086	1132	-0.869426	4.00397e-07	6.25753e-06	chr13	108212404	108216404	ENSMUSG00000021696	74559	Elovl7	ELOVL family member 7 elongation of long chain fatty acids (yeast) [Source:MGI Symbol;Acc:MGI:1921809]
peak_25192	21370441	21371892	1452	-0.869399	1.90801e-14	1.77038e-12	chr11	21369201	21373201	ENSMUSG00000001891	216558	Ugp2	UDP-glucose pyrophosphorylase 2 [Source:MGI Symbol;Acc:MGI:2183447]
peak_13539	31398446	31399771	1326	-0.868368	7.09761e-06	7.64372e-05	chr6	31396735	31400735	ENSMUSG00000025609	27418	Mkln1	muskelin 1 intracellular mediator containing kelch motifs [Source:MGI Symbol;Acc:MGI:1351638]
peak_11252	50057576	50059410	1835	-0.868287	3.79046e-11	1.71987e-09	chr5	50057006	50061006	ENSMUSG00000029090	70693	Adgra3	adhesion G protein-coupled receptor A3 [Source:MGI Symbol;Acc:MGI:1917943]
peak_35787	91010642	91011689	1048	-0.868138	3.94529e-09	1.07953e-07	chr16	91009308	91013308	ENSMUSG00000022973	104015	Synj1	synaptojanin 1 [Source:MGI Symbol;Acc:MGI:1354961]
peak_30789	98262753	98263601	849	-0.868026	4.10947e-07	6.38856e-06	chr13	98261041	98265041	ENSMUSG00000041747	105372	Utp15	UTP15 small subunit processome component [Source:MGI Symbol;Acc:MGI:2145443]
peak_30789	98262753	98263601	849	-0.868026	4.10947e-07	6.38856e-06	chr13	98261074	98265074	ENSMUSG00000021661	68558	Ankra2	ankyrin repeat family A (RFXANK-like) 2 [Source:MGI Symbol;Acc:MGI:1915808]
peak_39465	8888549	8889304	756	-0.868007	5.66018e-06	6.29265e-05	chr19	8886853	8890853	ENSMUSG00000071653	66276	1810009A15Rik	RIKEN cDNA 1810009A15 gene [Source:MGI Symbol;Acc:MGI:1913526]
peak_8863	63402937	63403747	811	-0.86797	6.35687e-07	9.34741e-06	chr4	63401354	63405354	ENSMUSG00000039158	100182	Akna	AT-hook transcription factor [Source:MGI Symbol;Acc:MGI:2140340]
peak_4188	94405665	94406936	1272	-0.867564	2.60519e-08	5.7278e-07	chr2	94404689	94408689	ENSMUSG00000027194	74569	Ttc17	tetratricopeptide repeat domain 17 [Source:MGI Symbol;Acc:MGI:1921819]
peak_34287	88861593	88862775	1183	-0.867517	2.77811e-17	4.41186e-15	chr15	88860186	88864186	ENSMUSG00000035828	223775	Pim3	proviral integration site 3 [Source:MGI Symbol;Acc:MGI:1355297]
peak_2766	14073344	14074570	1227	-0.867512	3.2773e-09	9.11859e-08	chr2	14072098	14076098	ENSMUSG00000026718	20844	Stam	signal transducing adaptor molecule (SH3 domain and ITAM motif) 1 [Source:MGI Symbol;Acc:MGI:1329014]
peak_14097	65671475	65672250	776	-0.867377	0.00555775	0.0210089	chr6	65669590	65673590	ENSMUSG00000049001	68169	Ndnf	neuron-derived neurotrophic factor [Source:MGI Symbol;Acc:MGI:1915419]
peak_18619	40422338	40424523	2186	-0.86736	1.40817e-12	9.14204e-11	chr8	40421815	40425815	ENSMUSG00000039470	70546	Zdhhc2	zinc finger DHHC domain containing 2 [Source:MGI Symbol;Acc:MGI:1923452]
peak_28946	80945132	80946413	1282	-0.867184	3.95595e-10	1.38778e-08	chr12	80943504	80947504	ENSMUSG00000021134	20384	Srsf5	serine/arginine-rich splicing factor 5 [Source:MGI Symbol;Acc:MGI:98287]
peak_12480	124249086	124250296	1211	-0.867033	0.00189586	0.00864783	chr5	124247760	124251760	ENSMUSG00000029406	19679	Pitpnm2	phosphatidylinositol transfer protein membrane-associated 2 [Source:MGI Symbol;Acc:MGI:1336192]
peak_12626	130255063	130255656	594	-0.867009	5.17806e-07	7.81726e-06	chr5	130253530	130257530	ENSMUSG00000025337	66711	Sbds	SBDS ribosome maturation factor [Source:MGI Symbol;Acc:MGI:1913961]
peak_12626	130255063	130255656	594	-0.867009	5.17806e-07	7.81726e-06	chr5	130253619	130257619	ENSMUSG00000056310	100929	Tyw1	tRNA-yW synthesizing protein 1 homolog (S. cerevisiae) [Source:MGI Symbol;Acc:MGI:2141161]
peak_30334	56135009	56135977	969	-0.866927	0.00214459	0.00958333	chr13	56134361	56138361	ENSMUSG00000015937	26914	H2afy	H2A histone family member Y [Source:MGI Symbol;Acc:MGI:1349392]
peak_29785	21753270	21754765	1496	-0.866737	1.16225e-11	6.00617e-10	chr13	21751827	21755827	ENSMUSG00000063021	319169	Hist1h2ak	histone cluster 1 H2ak [Source:MGI Symbol;Acc:MGI:2448297]
peak_29785	21753270	21754765	1496	-0.866737	1.16225e-11	6.00617e-10	chr13	21752123	21756123	ENSMUSG00000095217	319187	Hist1h2bn	histone cluster 1 H2bn [Source:MGI Symbol;Acc:MGI:2448407]
peak_36118	12317796	12319203	1408	-0.866347	1.66397e-07	2.89041e-06	chr17	12316796	12320796	ENSMUSG00000014426	26407	Map3k4	mitogen-activated protein kinase kinase kinase 4 [Source:MGI Symbol;Acc:MGI:1346875]
peak_18024	141474968	141475641	674	-0.866343	3.16372e-05	0.000278055	chr7	141473132	141477132	ENSMUSG00000038489	66491	Polr2l	polymerase (RNA) II (DNA directed) polypeptide L [Source:MGI Symbol;Acc:MGI:1913741]
peak_18024	141474968	141475641	674	-0.866343	3.16372e-05	0.000278055	chr7	141473240	141477240	ENSMUSG00000025511	64540	Tspan4	tetraspanin 4 [Source:MGI Symbol;Acc:MGI:1928097]
peak_25371	33512699	33513957	1259	-0.866153	1.49944e-10	5.91892e-09	chr11	33511746	33515746	ENSMUSG00000040594	66011	Ranbp17	RAN binding protein 17 [Source:MGI Symbol;Acc:MGI:1929706]
peak_15005	120916418	120917284	867	-0.866053	1.58029e-05	0.000152918	chr6	120914853	120918853	ENSMUSG00000004446	12122	Bid	BH3 interacting domain death agonist [Source:MGI Symbol;Acc:MGI:108093]
peak_22806	29361443	29362588	1146	-0.866038	6.23586e-09	1.61025e-07	chr10	29360442	29364442	ENSMUSG00000038876	68031	Rnf146	ring finger protein 146 [Source:MGI Symbol;Acc:MGI:1915281]
peak_41235	162901525	162902368	844	-0.86591	0.00880008	0.0305024	chrX	162899238	162903238	ENSMUSG00000031360	55936	Ctps2	cytidine 5'-triphosphate synthase 2 [Source:MGI Symbol;Acc:MGI:1933185]
peak_4579	121866257	121867718	1462	-0.865848	6.29883e-08	1.23553e-06	chr2	121864970	121868970	ENSMUSG00000060227	319996	Casc4	cancer susceptibility candidate 4 [Source:MGI Symbol;Acc:MGI:2443129]
peak_30377	59822607	59823548	942	-0.865621	3.22425e-06	3.82445e-05	chr13	59821147	59825147	ENSMUSG00000035248	214290	Tut7	terminal uridylyl transferase 7 [Source:MGI Symbol;Acc:MGI:2387179]
peak_35465	44745664	44746698	1035	-0.865341	8.49743e-05	0.000649017	chr16	44744363	44748363	ENSMUSG00000022668	66067	Gtpbp8	GTP-binding protein 8 (putative) [Source:MGI Symbol;Acc:MGI:1913317]
peak_27567	113709907	113710707	801	-0.865158	5.62716e-07	8.39228e-06	chr11	113708017	113712017	ENSMUSG00000018727	52670	Cpsf4l	cleavage and polyadenylation specific factor 4-like [Source:MGI Symbol;Acc:MGI:1277182]
peak_5608	167014719	167015794	1076	-0.864991	5.18374e-05	0.000424676	chr2	167013193	167017193	ENSMUSG00000017999	228889	Ddx27	DEAD (Asp-Glu-Ala-Asp) box polypeptide 27 [Source:MGI Symbol;Acc:MGI:2385884]
peak_2032	170214490	170215495	1006	-0.864856	6.32476e-05	0.000504441	chr1	170213397	170217397	ENSMUSG00000026667	16589	Uhmk1	U2AF homology motif (UHM) kinase 1 [Source:MGI Symbol;Acc:MGI:1341908]
peak_19152	79711088	79712103	1016	-0.864792	7.80708e-08	1.48825e-06	chr8	79709740	79713740	ENSMUSG00000058355	24015	Abce1	ATP-binding cassette sub-family E (OABP) member 1 [Source:MGI Symbol;Acc:MGI:1195458]
peak_19152	79711088	79712103	1016	-0.864792	7.80708e-08	1.48825e-06	chr8	79709820	79713820	ENSMUSG00000036977	68999	Anapc10	anaphase promoting complex subunit 10 [Source:MGI Symbol;Acc:MGI:1916249]
peak_18967	70506202	70506966	765	-0.864761	4.71224e-09	1.26097e-07	chr8	70504752	70508752	ENSMUSG00000058833	66462	Rex1bd	required for excision 1-B domain containing [Source:MGI Symbol;Acc:MGI:1913712]
peak_17745	128740004	128740672	669	-0.864671	2.99257e-06	3.587e-05	chr7	128738495	128742495	ENSMUSG00000048170	210711	Mcmbp	minichromosome maintenance complex binding protein [Source:MGI Symbol;Acc:MGI:1920977]
peak_7682	126596001	126598025	2025	-0.864037	4.32373e-13	3.12656e-11	chr3	126594302	126598302	ENSMUSG00000053819	108058	Camk2d	calcium/calmodulin-dependent protein kinase II delta [Source:MGI Symbol;Acc:MGI:1341265]
peak_29130	87199432	87200544	1113	-0.86376	5.10725e-05	0.000419446	chr12	87198454	87202454	ENSMUSG00000034111	382620	Tmed8	transmembrane p24 trafficking protein 8 [Source:MGI Symbol;Acc:MGI:1923480]
peak_29130	87199432	87200544	1113	-0.86376	5.10725e-05	0.000419446	chr12	87197723	87201723	ENSMUSG00000090812	238333	Samd15	sterile alpha motif domain containing 15 [Source:MGI Symbol;Acc:MGI:2685109]
peak_4832	132145085	132145741	657	-0.863412	7.69003e-05	0.000596621	chr2	132143108	132147108	ENSMUSG00000027340	54338	Slc23a2	solute carrier family 23 (nucleobase transporters) member 2 [Source:MGI Symbol;Acc:MGI:1859682]
peak_5065	147012509	147013885	1377	-0.863339	3.64999e-12	2.15605e-10	chr2	147010996	147014996	ENSMUSG00000027433	24128	Xrn2	5'-3' exoribonuclease 2 [Source:MGI Symbol;Acc:MGI:894687]
peak_18208	8689891	8690934	1044	-0.863244	4.65956e-05	0.000387109	chr8	8688521	8692521	ENSMUSG00000040459	234023	Arglu1	arginine and glutamate rich 1 [Source:MGI Symbol;Acc:MGI:2442985]
peak_3985	83643903	83644959	1057	-0.862826	2.85266e-08	6.19929e-07	chr2	83642435	83646435	ENSMUSG00000027091	69082	Zc3h15	zinc finger CCCH-type containing 15 [Source:MGI Symbol;Acc:MGI:1919747]
peak_27640	115603363	115604506	1144	-0.862568	9.32768e-08	1.7333e-06	chr11	115602051	115606051	ENSMUSG00000020740	260302	Gga3	golgi associated gamma adaptin ear containing ARF binding protein 3 [Source:MGI Symbol;Acc:MGI:2384159]
peak_27640	115603363	115604506	1144	-0.862568	9.32768e-08	1.7333e-06	chr11	115601925	115605925	ENSMUSG00000046756	50529	Mrps7	mitchondrial ribosomal protein S7 [Source:MGI Symbol;Acc:MGI:1354367]
peak_24261	95940220	95941475	1256	-0.862424	1.30461e-11	6.64209e-10	chr10	95938650	95942650	ENSMUSG00000036499	216238	Eea1	early endosome antigen 1 [Source:MGI Symbol;Acc:MGI:2442192]
peak_40529	21061549	21062465	917	-0.862394	0.000676149	0.00370514	chrX	21060316	21064316	ENSMUSG00000054737	319535	Zfp182	zinc finger protein 182 [Source:MGI Symbol;Acc:MGI:2442220]
peak_12664	134456148	134457059	912	-0.862146	0.000214289	0.00140735	chr5	134454716	134458716	ENSMUSG00000023079	57080	Gtf2ird1	general transcription factor II I repeat domain-containing 1 [Source:MGI Symbol;Acc:MGI:1861942]
peak_21949	106453482	106455617	2136	-0.86147	6.62905e-08	1.29232e-06	chr9	106451291	106455291	ENSMUSG00000023495	59092	Pcbp4	poly(rC) binding protein 4 [Source:MGI Symbol;Acc:MGI:1890471]
peak_15525	146795389	146796517	1129	-0.861336	7.40431e-09	1.87791e-07	chr6	146794055	146798055	ENSMUSG00000040187	272322	Arntl2	aryl hydrocarbon receptor nuclear translocator-like 2 [Source:MGI Symbol;Acc:MGI:2684845]
peak_13119	148398856	148400283	1428	-0.860747	1.69397e-08	3.92944e-07	chr5	148397904	148401904	ENSMUSG00000041313	11987	Slc7a1	solute carrier family 7 (cationic amino acid transporter y+ system) member 1 [Source:MGI Symbol;Acc:MGI:88117]
peak_29783	21734039	21735736	1698	-0.860439	5.3588e-08	1.06891e-06	chr13	21733064	21737064	ENSMUSG00000067455	319159	Hist1h4j	histone cluster 1 H4j [Source:MGI Symbol;Acc:MGI:2448436]
peak_17196	102441360	102442265	906	-0.8601	3.68448e-07	5.811e-06	chr7	102439695	102443695	ENSMUSG00000030978	20133	Rrm1	ribonucleotide reductase M1 [Source:MGI Symbol;Acc:MGI:98180]
peak_4075	90903645	90904989	1345	-0.859872	0.000190027	0.00127332	chr2	90902740	90906740	ENSMUSG00000005505	67136	Kbtbd4	kelch repeat and BTB (POZ) domain containing 4 [Source:MGI Symbol;Acc:MGI:1914386]
peak_4075	90903645	90904989	1345	-0.859872	0.000190027	0.00127332	chr2	90902827	90906827	ENSMUSG00000005510	68349	Ndufs3	NADH:ubiquinone oxidoreductase core subunit S3 [Source:MGI Symbol;Acc:MGI:1915599]
peak_11328	57717843	57718309	467	-0.859702	0.00580997	0.021767	chr5	57715967	57719967	ENSMUSG00000029108	54216	Pcdh7	protocadherin 7 [Source:MGI Symbol;Acc:MGI:1860487]
peak_14783	108782718	108783819	1102	-0.859525	6.4559e-06	7.0557e-05	chr6	108781099	108785099	ENSMUSG00000030105	67166	Arl8b	ADP-ribosylation factor-like 8B [Source:MGI Symbol;Acc:MGI:1914416]
peak_2537	193035212	193036220	1009	-0.859327	3.93872e-08	8.17299e-07	chr1	193033775	193037775	ENSMUSG00000016200	329324	Syt14	synaptotagmin XIV [Source:MGI Symbol;Acc:MGI:2444490]
peak_19615	104394813	104396174	1362	-0.859239	2.78089e-05	0.000248803	chr8	104393807	104397807	ENSMUSG00000096188	97487	Cmtm4	CKLF-like MARVEL transmembrane domain containing 4 [Source:MGI Symbol;Acc:MGI:2142888]
peak_18563	35494882	35496344	1463	-0.858897	2.70538e-06	3.28738e-05	chr8	35494196	35498196	ENSMUSG00000031527	67276	Eri1	exoribonuclease 1 [Source:MGI Symbol;Acc:MGI:1914526]
peak_5323	156777400	156777799	400	-0.858235	0.0153932	0.0478603	chr2	156773420	156777420	ENSMUSG00000067818	98932	Myl9	myosin light polypeptide 9 regulatory [Source:MGI Symbol;Acc:MGI:2138915]
peak_4077	90940089	90941337	1249	-0.858169	7.46403e-07	1.07346e-05	chr2	90938382	90942382	ENSMUSG00000005506	13046	Celf1	CUGBP Elav-like family member 1 [Source:MGI Symbol;Acc:MGI:1342295]
peak_35161	24392611	24393958	1348	-0.85797	2.87467e-05	0.000255809	chr16	24391507	24395507	ENSMUSG00000033306	210126	Lpp	LIM domain containing preferred translocation partner in lipoma [Source:MGI Symbol;Acc:MGI:2441849]
peak_25305	30771297	30772648	1352	-0.857831	1.16365e-07	2.11196e-06	chr11	30769726	30773726	ENSMUSG00000040850	103554	Psme4	proteasome (prosome macropain) activator subunit 4 [Source:MGI Symbol;Acc:MGI:2143994]
peak_34562	98871451	98872650	1200	-0.857774	7.06914e-05	0.000554492	chr15	98869204	98873204	ENSMUSG00000048154	381022	Kmt2d	lysine (K)-specific methyltransferase 2D [Source:MGI Symbol;Acc:MGI:2682319]
peak_41049	134307904	134308567	664	-0.857562	0.000710589	0.00386666	chrX	134306084	134310084	ENSMUSG00000031262	102920	Cenpi	centromere protein I [Source:MGI Symbol;Acc:MGI:2147897]
peak_39747	28679819	28680359	541	-0.857527	0.000241013	0.00154976	chr19	28678077	28682077	ENSMUSG00000052942	226075	Glis3	GLIS family zinc finger 3 [Source:MGI Symbol;Acc:MGI:2444289]
peak_22632	19933630	19934833	1204	-0.857366	3.19768e-08	6.82691e-07	chr10	19932472	19936472	ENSMUSG00000071369	26408	Map3k5	mitogen-activated protein kinase kinase kinase 5 [Source:MGI Symbol;Acc:MGI:1346876]
peak_19914	117256174	117257554	1381	-0.85735	4.47935e-08	9.147e-07	chr8	117255064	117259064	ENSMUSG00000034390	74440	Cmip	c-Maf inducing protein [Source:MGI Symbol;Acc:MGI:1921690]
peak_34946	13256107	13257095	989	-0.857062	0.0041361	0.0164417	chr16	13254481	13258481	ENSMUSG00000009569	239719	Mkl2	MKL/myocardin-like 2 [Source:MGI Symbol;Acc:MGI:3050795]
peak_7560	117868502	117869309	808	-0.856929	2.93338e-05	0.000260471	chr3	117866936	117870936	ENSMUSG00000028007	76561	Snx7	sorting nexin 7 [Source:MGI Symbol;Acc:MGI:1923811]
peak_8380	35225199	35226531	1333	-0.856762	9.56437e-11	3.98902e-09	chr4	35224175	35228175	ENSMUSG00000028300	73205	C9orf72	C9orf72 member of C9orf72-SMCR8 complex [Source:MGI Symbol;Acc:MGI:1920455]
peak_37439	80206362	80207827	1466	-0.856715	7.38264e-10	2.43863e-08	chr17	80205307	80209307	ENSMUSG00000024097	225027	Srsf7	serine/arginine-rich splicing factor 7 [Source:MGI Symbol;Acc:MGI:1926232]
peak_37439	80206362	80207827	1466	-0.856715	7.38264e-10	2.43863e-08	chr17	80205460	80209460	ENSMUSG00000046196	67737	Ttc39d	tetratricopeptide repeat domain 39D [Source:MGI Symbol;Acc:MGI:1914987]
peak_15047	122800975	122802212	1238	-0.856425	2.59728e-07	4.28453e-06	chr6	122799640	122803640	ENSMUSG00000003153	20527	Slc2a3	solute carrier family 2 (facilitated glucose transporter) member 3 [Source:MGI Symbol;Acc:MGI:95757]
peak_22065	109095413	109096025	613	-0.856385	0.000104655	0.000773165	chr9	109093389	109097389	ENSMUSG00000053646	235611	Plxnb1	plexin B1 [Source:MGI Symbol;Acc:MGI:2154238]
peak_15325	136807948	136808692	745	-0.8563	8.39694e-10	2.71291e-08	chr6	136806244	136810244	ENSMUSG00000060032	232440	H2afj	H2A histone family member J [Source:MGI Symbol;Acc:MGI:3606192]
peak_26520	82907868	82909031	1164	-0.856256	1.47113e-05	0.000144009	chr11	82906411	82910411	ENSMUSG00000020692	217011	Nle1	notchless homolog 1 [Source:MGI Symbol;Acc:MGI:2429770]
peak_26520	82907868	82909031	1164	-0.856256	1.47113e-05	0.000144009	chr11	82908550	82912550	ENSMUSG00000018845	217012	Unc45b	unc-45 myosin chaperone B [Source:MGI Symbol;Acc:MGI:2443377]
peak_10774	23435340	23435575	236	-0.855743	4.07976e-05	0.000344767	chr5	23432441	23436441	ENSMUSG00000029004	69188	Kmt2e	lysine (K)-specific methyltransferase 2E [Source:MGI Symbol;Acc:MGI:1924825]
peak_7538	116661690	116662969	1280	-0.855377	3.81966e-08	7.96133e-07	chr3	116660677	116664677	ENSMUSG00000089911	15247	Mfsd14a	major facilitator superfamily domain containing 14A [Source:MGI Symbol;Acc:MGI:1201609]
peak_12377	121711021	121712096	1076	-0.855264	0.000124855	0.000897971	chr5	121709337	121713337	ENSMUSG00000042605	20239	Atxn2	ataxin 2 [Source:MGI Symbol;Acc:MGI:1277223]
peak_24064	88826328	88827119	792	-0.85518	2.98788e-05	0.000264571	chr10	88824804	88828804	ENSMUSG00000004356	70683	Utp20	UTP20 small subunit processome component [Source:MGI Symbol;Acc:MGI:1917933]
peak_39833	34877911	34879341	1431	-0.855122	5.21708e-07	7.85606e-06	chr19	34877455	34881455	ENSMUSG00000033610	75735	Pank1	pantothenate kinase 1 [Source:MGI Symbol;Acc:MGI:1922985]
peak_16305	44246071	44247306	1236	-0.854945	2.6613e-07	4.37789e-06	chr7	44244722	44248722	ENSMUSG00000045411	668661	2410002F23Rik	RIKEN cDNA 2410002F23 gene [Source:MGI Symbol;Acc:MGI:1914226]
peak_19778	109737073	109738058	986	-0.854916	0.0016349	0.00766233	chr8	109735739	109739739	ENSMUSG00000069895	52335	Atxn1l	ataxin 1-like [Source:MGI Symbol;Acc:MGI:3694797]
peak_2090	172026697	172027689	993	-0.854901	5.86048e-06	6.49434e-05	chr1	172026444	172030444	ENSMUSG00000026556	93840	Vangl2	VANGL planar cell polarity 2 [Source:MGI Symbol;Acc:MGI:2135272]
peak_4280	104711640	104712667	1028	-0.854781	0.000170854	0.00116182	chr2	104710169	104714169	ENSMUSG00000027175	320554	Tcp11l1	t-complex 11 like 1 [Source:MGI Symbol;Acc:MGI:2444263]
peak_29838	23683454	23684859	1406	-0.854676	3.77598e-11	1.7153e-09	chr13	23681948	23685948	ENSMUSG00000069270	319164	Hist1h2ac	histone cluster 1 H2ac [Source:MGI Symbol;Acc:MGI:2448287]
peak_29838	23683454	23684859	1406	-0.854676	3.77598e-11	1.7153e-09	chr13	23682199	23686199	ENSMUSG00000018102	68024	Hist1h2bc	histone cluster 1 H2bc [Source:MGI Symbol;Acc:MGI:1915274]
peak_13747	40324918	40325880	963	-0.854593	1.60762e-07	2.80197e-06	chr6	40323172	40327172	ENSMUSG00000029916	69923	Agk	acylglycerol kinase [Source:MGI Symbol;Acc:MGI:1917173]
peak_26548	83753296	83754428	1133	-0.854132	2.70819e-05	0.000242984	chr11	83751696	83755696	ENSMUSG00000000976	217026	Heatr6	HEAT repeat containing 6 [Source:MGI Symbol;Acc:MGI:1919790]
peak_29187	98900365	98901694	1330	-0.854099	4.21956e-07	6.5351e-06	chr12	98899484	98903484	ENSMUSG00000051166	319670	Eml5	echinoderm microtubule associated protein like 5 [Source:MGI Symbol;Acc:MGI:2442513]
peak_30606	81710677	81712085	1409	-0.854017	5.32923e-11	2.33841e-09	chr13	81709013	81713013	ENSMUSG00000035834	67486	Polr3g	polymerase (RNA) III (DNA directed) polypeptide G [Source:MGI Symbol;Acc:MGI:1914736]
peak_30606	81710677	81712085	1409	-0.854017	5.32923e-11	2.33841e-09	chr13	81709341	81713341	ENSMUSG00000051098	72852	Mblac2	metallo-beta-lactamase domain containing 2 [Source:MGI Symbol;Acc:MGI:1920102]
peak_32640	8108768	8109685	918	-0.854003	1.28533e-11	6.56123e-10	chr15	8107273	8111273	ENSMUSG00000022142	170762	Nup155	nucleoporin 155 [Source:MGI Symbol;Acc:MGI:2181182]
peak_28673	69986663	69987524	862	-0.853756	3.25788e-05	0.000285116	chr12	69985002	69989002	ENSMUSG00000021067	64010	Sav1	salvador family WW domain containing 1 [Source:MGI Symbol;Acc:MGI:1927144]
peak_38869	70529773	70530671	899	-0.853523	4.95946e-09	1.3237e-07	chr18	70528620	70532620	ENSMUSG00000038425	26447	Poli	polymerase (DNA directed) iota [Source:MGI Symbol;Acc:MGI:1347081]
peak_29844	23746066	23747350	1285	-0.853019	1.2783e-09	3.92716e-08	chr13	23743602	23747602	ENSMUSG00000069310	319148	Hist1h3c	histone cluster 1 H3c [Source:MGI Symbol;Acc:MGI:2448320]
peak_29844	23746066	23747350	1285	-0.853019	1.2783e-09	3.92716e-08	chr13	23744734	23748734	ENSMUSG00000075031	319178	Hist1h2bb	histone cluster 1 H2bb [Source:MGI Symbol;Acc:MGI:2448377]
peak_4791	131179401	131180523	1123	-0.852992	6.6898e-06	7.27389e-05	chr2	131178067	131182067	ENSMUSG00000068267	12616	Cenpb	centromere protein B [Source:MGI Symbol;Acc:MGI:88376]
peak_40566	36873974	36874941	968	-0.852971	0.00388357	0.0156426	chrX	36871900	36875900	ENSMUSG00000016308	22209	Ube2a	ubiquitin-conjugating enzyme E2A [Source:MGI Symbol;Acc:MGI:102959]
peak_40566	36873974	36874941	968	-0.852971	0.00388357	0.0156426	chrX	36872111	36876111	ENSMUSG00000006423	77644	C330007P06Rik	RIKEN cDNA C330007P06 gene [Source:MGI Symbol;Acc:MGI:1924894]
peak_30589	80885333	80886446	1114	-0.852807	2.08524e-10	7.88457e-09	chr13	80881384	80885384	ENSMUSG00000074794	105171	Arrdc3	arrestin domain containing 3 [Source:MGI Symbol;Acc:MGI:2145242]
peak_39470	8941569	8942654	1086	-0.852695	2.56689e-08	5.65263e-07	chr19	8939875	8943875	ENSMUSG00000071646	23942	Mta2	metastasis-associated gene family member 2 [Source:MGI Symbol;Acc:MGI:1346340]
peak_14020	54816271	54817690	1420	-0.852672	1.58229e-10	6.21034e-09	chr6	54814916	54818916	ENSMUSG00000058446	387524	Znrf2	zinc and ring finger 2 [Source:MGI Symbol;Acc:MGI:1196246]
peak_8366	34614502	34615694	1193	-0.852015	2.71951e-06	3.30163e-05	chr4	34612944	34616944	ENSMUSG00000040044	50793	Orc3	origin recognition complex subunit 3 [Source:MGI Symbol;Acc:MGI:1354944]
peak_8366	34614502	34615694	1193	-0.852015	2.71951e-06	3.30163e-05	chr4	34612957	34616957	ENSMUSG00000028292	109093	Rars2	arginyl-tRNA synthetase 2 mitochondrial [Source:MGI Symbol;Acc:MGI:1923596]
peak_24310	99262746	99263696	951	-0.851776	2.3449e-15	2.5614e-13	chr10	99261231	99265231	ENSMUSG00000019960	67603	Dusp6	dual specificity phosphatase 6 [Source:MGI Symbol;Acc:MGI:1914853]
peak_18351	18594821	18595897	1077	-0.851696	2.05833e-08	4.68749e-07	chr8	18593131	18597131	ENSMUSG00000039842	244329	Mcph1	microcephaly primary autosomal recessive 1 [Source:MGI Symbol;Acc:MGI:2443308]
peak_29563	113074042	113075563	1522	-0.851563	2.82269e-08	6.14176e-07	chr12	113072502	113076502	ENSMUSG00000012211	75671	Tex22	testis expressed gene 22 [Source:MGI Symbol;Acc:MGI:1922921]
peak_32140	72709534	72710637	1104	-0.851473	0.000288623	0.00180346	chr14	72708003	72712003	ENSMUSG00000033487	319448	Fndc3a	fibronectin type III domain containing 3A [Source:MGI Symbol;Acc:MGI:1196463]
peak_38686	62977526	62978392	867	-0.851426	2.75009e-07	4.50243e-06	chr18	62975831	62979831	ENSMUSG00000024581	108123	Napg	N-ethylmaleimide sensitive fusion protein attachment protein gamma [Source:MGI Symbol;Acc:MGI:104561]
peak_11680	88553749	88554822	1074	-0.850877	1.2843e-09	3.94266e-08	chr5	88552462	88556462	ENSMUSG00000070697	65961	Utp3	UTP3 small subunit processome component [Source:MGI Symbol;Acc:MGI:1919230]
peak_15664	7298149	7299589	1441	-0.850795	1.14971e-11	5.95627e-10	chr7	7298851	7302851	ENSMUSG00000000605	12727	Clcn4	chloride channel voltage-sensitive 4 [Source:MGI Symbol;Acc:MGI:104571]
peak_19912	117157290	117158511	1222	-0.850673	2.00434e-07	3.40572e-06	chr8	117156135	117160135	ENSMUSG00000052557	209239	Gan	giant axonal neuropathy [Source:MGI Symbol;Acc:MGI:1890619]
peak_8099	4792359	4793665	1307	-0.850648	4.20384e-08	8.64855e-07	chr4	4791355	4795355	ENSMUSG00000066324	242291	Impad1	inositol monophosphatase domain containing 1 [Source:MGI Symbol;Acc:MGI:1915720]
peak_5017	144555479	144556646	1168	-0.850626	5.33663e-08	1.065e-06	chr2	144554229	144558229	ENSMUSG00000027429	27054	Sec23b	SEC23 homolog B COPII coat complex component [Source:MGI Symbol;Acc:MGI:1350925]
peak_6443	55054654	55055423	770	-0.850578	0.0157597	0.0487686	chr3	55053501	55057501	ENSMUSG00000027793	12427	Ccna1	cyclin A1 [Source:MGI Symbol;Acc:MGI:108042]
peak_8254	21879426	21880394	969	-0.850034	1.13376e-05	0.000115161	chr4	21877673	21881673	ENSMUSG00000028247	230027	Coq3	coenzyme Q3 methyltransferase [Source:MGI Symbol;Acc:MGI:101813]
peak_1758	155098406	155099981	1576	-0.849967	1.94337e-08	4.44169e-07	chr1	155097636	155101636	ENSMUSG00000056708	15939	Ier5	immediate early response 5 [Source:MGI Symbol;Acc:MGI:1337072]
peak_30634	86046293	86047097	805	-0.849897	9.19726e-06	9.62114e-05	chr13	86044904	86048904	ENSMUSG00000017778	12867	Cox7c	cytochrome c oxidase subunit 7C [Source:MGI Symbol;Acc:MGI:103226]
peak_26258	74723475	74724839	1365	-0.84973	9.88307e-10	3.1366e-08	chr11	74722670	74726670	ENSMUSG00000020745	18472	Pafah1b1	platelet-activating factor acetylhydrolase isoform 1b subunit 1 [Source:MGI Symbol;Acc:MGI:109520]
peak_16434	46795417	46796437	1021	-0.849512	8.19474e-07	1.16475e-05	chr7	46794064	46798064	ENSMUSG00000014418	246694	Hps5	HPS5 biogenesis of lysosomal organelles complex 2 subunit 2 [Source:MGI Symbol;Acc:MGI:2180307]
peak_16434	46795417	46796437	1021	-0.849512	8.19474e-07	1.16475e-05	chr7	46794103	46798103	ENSMUSG00000006599	14884	Gtf2h1	general transcription factor II H polypeptide 1 [Source:MGI Symbol;Acc:MGI:1277216]
peak_17564	122101565	122102212	648	-0.849502	4.71239e-07	7.19048e-06	chr7	122099886	122103886	ENSMUSG00000030869	70316	Ndufab1	NADH:ubiquinone oxidoreductase subunit AB1 [Source:MGI Symbol;Acc:MGI:1917566]
peak_28148	13248744	13249674	931	-0.849431	0.000994056	0.00509427	chr12	13247213	13251213	ENSMUSG00000037149	104721	Ddx1	DEAD (Asp-Glu-Ala-Asp) box polypeptide 1 [Source:MGI Symbol;Acc:MGI:2144727]
peak_13814	47920307	47921179	873	-0.849356	2.92498e-07	4.74922e-06	chr6	47918476	47922476	ENSMUSG00000052763	232784	Zfp212	Zinc finger protein 212 [Source:MGI Symbol;Acc:MGI:2682609]
peak_2078	171328704	171330127	1424	-0.848767	0.000286412	0.0017929	chr1	171327145	171331145	ENSMUSG00000013973	21945	Dedd	death effector domain-containing [Source:MGI Symbol;Acc:MGI:1333874]
peak_28730	72070033	72070980	948	-0.848195	0.000152383	0.00105817	chr12	72069125	72073125	ENSMUSG00000043398	238252	Gpr135	G protein-coupled receptor 135 [Source:MGI Symbol;Acc:MGI:2676315]
peak_2515	191906118	191907563	1446	-0.847777	5.46379e-11	2.39236e-09	chr1	191904767	191908767	ENSMUSG00000037434	22782	Slc30a1	solute carrier family 30 (zinc transporter) member 1 [Source:MGI Symbol;Acc:MGI:1345281]
peak_18858	66485987	66486802	816	-0.847749	4.80047e-07	7.30061e-06	chr8	66484530	66488530	ENSMUSG00000025591	66282	Tma16	translation machinery associated 16 [Source:MGI Symbol;Acc:MGI:1913532]
peak_24062	88730556	88732483	1928	-0.847394	3.57715e-11	1.63025e-09	chr10	88728858	88732858	ENSMUSG00000060904	104303	Arl1	ADP-ribosylation factor-like 1 [Source:MGI Symbol;Acc:MGI:99436]
peak_24371	108331730	108333445	1716	-0.847209	3.66982e-10	1.3029e-08	chr10	108330121	108334121	ENSMUSG00000035873	114774	Pawr	PRKC apoptosis WT1 regulator [Source:MGI Symbol;Acc:MGI:2149961]
peak_21379	65630027	65630773	747	-0.846565	0.0134253	0.0429382	chr9	65627648	65631648	ENSMUSG00000032387	71973	Rbpms2	RNA binding protein with multiple splicing 2 [Source:MGI Symbol;Acc:MGI:1919223]
peak_1796	156718326	156719626	1301	-0.846526	7.48137e-09	1.89629e-07	chr1	156717086	156721086	ENSMUSG00000033557	215015	Fam20b	family with sequence similarity 20 member B [Source:MGI Symbol;Acc:MGI:2443990]
peak_4742	129100785	129101460	676	-0.846398	2.86271e-05	0.000254909	chr2	129098995	129102995	ENSMUSG00000027395	20017	Polr1b	polymerase (RNA) I polypeptide B [Source:MGI Symbol;Acc:MGI:108014]
peak_36157	14942821	14943683	863	-0.846352	5.94628e-06	6.57883e-05	chr17	14941158	14945158	ENSMUSG00000046991	71682	Wdr27	WD repeat domain 27 [Source:MGI Symbol;Acc:MGI:1918932]
peak_36157	14942821	14943683	863	-0.846352	5.94628e-06	6.57883e-05	chr17	14941184	14945184	ENSMUSG00000050088	67912	1600012H06Rik	RIKEN cDNA 1600012H06 gene [Source:MGI Symbol;Acc:MGI:1915162]
peak_14065	57702511	57703589	1079	-0.846148	6.03887e-10	2.0305e-08	chr6	57700540	57704540	ENSMUSG00000062190	71835	Lancl2	LanC (bacterial lantibiotic synthetase component C)-like 2 [Source:MGI Symbol;Acc:MGI:1919085]
peak_1640	150392542	150393703	1162	-0.846097	1.87709e-16	2.49213e-14	chr1	150390838	150394838	ENSMUSG00000006005	108989	Tpr	translocated promoter region nuclear basket protein [Source:MGI Symbol;Acc:MGI:1922066]
peak_1640	150392542	150393703	1162	-0.846097	1.87709e-16	2.49213e-14	chr1	150391080	150395080	ENSMUSG00000006010	226499	Odr4	odr4 GPCR localization factor homolog [Source:MGI Symbol;Acc:MGI:2385108]
peak_5042	145934473	145935100	628	-0.845957	8.30104e-06	8.802e-05	chr2	145932784	145936784	ENSMUSG00000037143	78774	Cfap61	cilia and flagella associated protein 61 [Source:MGI Symbol;Acc:MGI:1926024]
peak_5042	145934473	145935100	628	-0.845957	8.30104e-06	8.802e-05	chr2	145933014	145937014	ENSMUSG00000001767	66877	Crnkl1	crooked neck pre-mRNA splicing factor 1 [Source:MGI Symbol;Acc:MGI:1914127]
peak_24153	93310962	93311382	421	-0.84553	0.00366202	0.0148849	chr10	93309135	93313135	ENSMUSG00000008398	13713	Elk3	ELK3 member of ETS oncogene family [Source:MGI Symbol;Acc:MGI:101762]
peak_25523	49202939	49204236	1298	-0.845386	1.00239e-09	3.17643e-08	chr11	49201292	49205292	ENSMUSG00000046311	22720	Zfp62	zinc finger protein 62 [Source:MGI Symbol;Acc:MGI:99662]
peak_41204	159371660	159372639	980	-0.845344	1.65336e-05	0.000159094	chrX	159370178	159374178	ENSMUSG00000067194	66235	Eif1ax	eukaryotic translation initiation factor 1A X-linked [Source:MGI Symbol;Acc:MGI:1913485]
peak_15529	146888093	146888993	901	-0.845029	1.84578e-09	5.45933e-08	chr6	146886487	146890487	ENSMUSG00000016487	67533	Ppfibp1	PTPRF interacting protein binding protein 1 (liprin beta 1) [Source:MGI Symbol;Acc:MGI:1914783]
peak_31902	57825793	57826772	980	-0.844906	0.000170699	0.00116096	chr14	57824234	57828234	ENSMUSG00000021967	67840	Mrpl57	mitochondrial ribosomal protein L57 [Source:MGI Symbol;Acc:MGI:1915090]
peak_31902	57825793	57826772	980	-0.844906	0.000170699	0.00116096	chr14	57824185	57828185	ENSMUSG00000021965	219114	Ska3	spindle and kinetochore associated complex subunit 3 [Source:MGI Symbol;Acc:MGI:3041235]
peak_39317	5366261	5367149	889	-0.844834	7.67481e-05	0.000595775	chr19	5365168	5369168	ENSMUSG00000024844	23825	Banf1	barrier to autointegration factor 1 [Source:MGI Symbol;Acc:MGI:1346330]
peak_39317	5366261	5367149	889	-0.844834	7.67481e-05	0.000595775	chr19	5364741	5368741	ENSMUSG00000024841	69860	Eif1ad	eukaryotic translation initiation factor 1A domain containing [Source:MGI Symbol;Acc:MGI:1917110]
peak_24420	111472727	111474316	1590	-0.844601	2.00631e-12	1.25897e-10	chr10	111471223	111475223	ENSMUSG00000058799	53605	Nap1l1	nucleosome assembly protein 1-like 1 [Source:MGI Symbol;Acc:MGI:1855693]
peak_5149	152397300	152399358	2059	-0.844268	2.57119e-13	1.94085e-11	chr2	152396063	152400063	ENSMUSG00000051817	20667	Sox12	SRY (sex determining region Y)-box 12 [Source:MGI Symbol;Acc:MGI:98360]
peak_29441	110849960	110850887	928	-0.844265	6.77164e-06	7.34632e-05	chr12	110848253	110852253	ENSMUSG00000021271	72805	Zfp839	zinc finger protein 839 [Source:MGI Symbol;Acc:MGI:1920055]
peak_12785	137307066	137308076	1011	-0.844202	1.21552e-05	0.000122292	chr5	137305674	137309674	ENSMUSG00000037364	83701	Srrt	serrate RNA effector molecule homolog (Arabidopsis) [Source:MGI Symbol;Acc:MGI:1933527]
peak_7123	96268375	96270334	1960	-0.844067	1.04657e-16	1.45009e-14	chr3	96266654	96270654	ENSMUSG00000074403	319154	Hist2h3b	histone cluster 2 H3b [Source:MGI Symbol;Acc:MGI:2448351]
peak_7123	96268375	96270334	1960	-0.844067	1.04657e-16	1.45009e-14	chr3	96267752	96271752	ENSMUSG00000105827	319189	Hist2h2bb	histone cluster 2 H2bb [Source:MGI Symbol;Acc:MGI:2448413]
peak_7065	95314863	95316283	1421	-0.844022	2.98017e-09	8.38225e-08	chr3	95312791	95316791	ENSMUSG00000015714	76893	Cers2	ceramide synthase 2 [Source:MGI Symbol;Acc:MGI:1924143]
peak_21674	86464411	86465038	628	-0.843941	0.000110967	0.000812669	chr9	86462950	86466950	ENSMUSG00000032415	70348	Ube2cbp	ubiquitin-conjugating enzyme E2C binding protein [Source:MGI Symbol;Acc:MGI:1917598]
peak_10317	148590869	148592076	1208	-0.843751	3.23304e-10	1.16587e-08	chr4	148589503	148593503	ENSMUSG00000006442	20810	Srm	spermidine synthase [Source:MGI Symbol;Acc:MGI:102690]
peak_19050	72219289	72220227	939	-0.843567	1.52465e-06	1.99914e-05	chr8	72217730	72221730	ENSMUSG00000003039	67922	Fam32a	family with sequence similarity 32 member A [Source:MGI Symbol;Acc:MGI:1915172]
peak_2337	183368994	183370245	1252	-0.843434	2.69611e-10	9.93949e-09	chr1	183367553	183371553	ENSMUSG00000056050	338366	Mia3	melanoma inhibitory activity 3 [Source:MGI Symbol;Acc:MGI:2443183]
peak_11457	66618165	66619336	1172	-0.843409	2.56565e-09	7.33119e-08	chr5	66616784	66620784	ENSMUSG00000029207	11787	Apbb2	amyloid beta (A4) precursor protein-binding family B member 2 [Source:MGI Symbol;Acc:MGI:108405]
peak_20732	35210540	35211719	1180	-0.843404	5.95909e-11	2.59547e-09	chr9	35209055	35213055	ENSMUSG00000039048	235169	Foxred1	FAD-dependent oxidoreductase domain containing 1 [Source:MGI Symbol;Acc:MGI:2446262]
peak_20479	20644513	20645033	521	-0.843203	0.00344735	0.0141422	chr9	20642767	20646767	ENSMUSG00000066892	30843	Fbxl12	F-box and leucine-rich repeat protein 12 [Source:MGI Symbol;Acc:MGI:1354738]
peak_20479	20644513	20645033	521	-0.843203	0.00344735	0.0141422	chr9	20640878	20644878	ENSMUSG00000084786	66177	Ubl5	ubiquitin-like 5 [Source:MGI Symbol;Acc:MGI:1913427]
peak_12081	112394638	112395437	800	-0.843038	0.000546897	0.00310952	chr5	112392866	112396866	ENSMUSG00000029348	72898	Asphd2	aspartate beta-hydroxylase domain containing 2 [Source:MGI Symbol;Acc:MGI:1920148]
peak_17458	117380087	117381667	1581	-0.842989	1.78899e-06	2.30331e-05	chr7	117378979	117382979	ENSMUSG00000030657	233781	Xylt1	xylosyltransferase 1 [Source:MGI Symbol;Acc:MGI:2451073]
peak_38794	67390135	67392005	1871	-0.842454	5.49423e-17	8.10203e-15	chr18	67388717	67392717	ENSMUSG00000001473	67951	Tubb6	tubulin beta 6 class V [Source:MGI Symbol;Acc:MGI:1915201]
peak_37276	69382511	69384154	1644	-0.842409	2.80728e-14	2.54132e-12	chr17	69381050	69385050	ENSMUSG00000049672	22666	Zbtb14	zinc finger and BTB domain containing 14 [Source:MGI Symbol;Acc:MGI:1195345]
peak_28604	59013283	59013660	378	-0.842324	6.31588e-05	0.000503885	chr12	59010017	59014017	ENSMUSG00000020986	20334	Sec23a	SEC23 homolog A COPII coat complex component [Source:MGI Symbol;Acc:MGI:1349635]
peak_28604	59013283	59013660	378	-0.842324	6.31588e-05	0.000503885	chr12	59011393	59015393	ENSMUSG00000060121	66603	Gemin2	gem nuclear organelle associated protein 2 [Source:MGI Symbol;Acc:MGI:1913853]
peak_39067	80200365	80201029	665	-0.841986	2.82127e-06	3.41194e-05	chr18	80198658	80202658	ENSMUSG00000024570	68731	Rbfa	ribosome binding factor A [Source:MGI Symbol;Acc:MGI:1915981]
peak_1624	143776634	143777835	1202	-0.8419	1.75189e-10	6.77934e-09	chr1	143775272	143779272	ENSMUSG00000018189	56207	Uchl5	ubiquitin carboxyl-terminal esterase L5 [Source:MGI Symbol;Acc:MGI:1914848]
peak_1624	143776634	143777835	1202	-0.8419	1.75189e-10	6.77934e-09	chr1	143775068	143779068	ENSMUSG00000018199	20822	Trove2	TROVE domain family member 2 [Source:MGI Symbol;Acc:MGI:106652]
peak_21494	71485462	71486255	794	-0.841331	0.00815483	0.0286442	chr9	71483935	71487935	ENSMUSG00000032199	28015	Polr2m	polymerase (RNA) II (DNA directed) polypeptide M [Source:MGI Symbol;Acc:MGI:107282]
peak_4437	117249289	117250566	1278	-0.841007	5.78274e-06	6.41853e-05	chr2	117247739	117251739	ENSMUSG00000027349	68215	Fam98b	family with sequence similarity 98 member B [Source:MGI Symbol;Acc:MGI:1915465]
peak_16176	34655046	34655792	747	-0.840917	0.00453373	0.0177153	chr7	34654732	34658732	ENSMUSG00000030499	233107	Kctd15	potassium channel tetramerisation domain containing 15 [Source:MGI Symbol;Acc:MGI:2385276]
peak_13109	147956976	147957873	898	-0.840864	0.000710436	0.00386634	chr5	147955320	147959320	ENSMUSG00000029651	77521	Mtus2	microtubule associated tumor suppressor candidate 2 [Source:MGI Symbol;Acc:MGI:1915388]
peak_32380	105898804	105899295	492	-0.840859	0.000566043	0.00319725	chr14	105894819	105898819	ENSMUSG00000022114	24064	Spry2	sprouty RTK signaling antagonist 2 [Source:MGI Symbol;Acc:MGI:1345138]
peak_38481	56707358	56709302	1945	-0.84074	5.18595e-17	7.67484e-15	chr18	56705813	56709813	ENSMUSG00000024590	16906	Lmnb1	lamin B1 [Source:MGI Symbol;Acc:MGI:96795]
peak_17231	105743904	105744770	867	-0.840722	1.54923e-08	3.64696e-07	chr7	105742361	105746361	ENSMUSG00000043866	24075	Taf10	TATA-box binding protein associated factor 10 [Source:MGI Symbol;Acc:MGI:1346320]
peak_31842	55642953	55643857	905	-0.840385	9.41413e-05	0.000706616	chr14	55641806	55645806	ENSMUSG00000002320	74140	Tm9sf1	transmembrane 9 superfamily member 1 [Source:MGI Symbol;Acc:MGI:1921390]
peak_19360	88198650	88200154	1505	-0.840368	3.88915e-11	1.76271e-09	chr8	88197213	88201213	ENSMUSG00000036779	214627	Tent4b	terminal nucleotidyltransferase 4B [Source:MGI Symbol;Acc:MGI:1917820]
peak_14572	92183576	92184485	910	-0.840328	0.000186193	0.00125281	chr6	92182033	92186033	ENSMUSG00000014551	64658	Mrps25	mitochondrial ribosomal protein S25 [Source:MGI Symbol;Acc:MGI:1928140]
peak_29622	119237814	119239566	1753	-0.839619	6.20409e-11	2.68929e-09	chr12	119236802	119240802	ENSMUSG00000025321	320910	Itgb8	integrin beta 8 [Source:MGI Symbol;Acc:MGI:1338035]
peak_35693	85172083	85174038	1956	-0.839431	3.04721e-09	8.5574e-08	chr16	85171766	85175766	ENSMUSG00000022892	11820	App	amyloid beta (A4) precursor protein [Source:MGI Symbol;Acc:MGI:88059]
peak_18528	33653119	33654219	1101	-0.839423	6.9116e-06	7.46873e-05	chr8	33650523	33654523	ENSMUSG00000031584	14782	Gsr	glutathione reductase [Source:MGI Symbol;Acc:MGI:95804]
peak_22147	114639522	114640414	893	-0.839265	3.34791e-06	3.94845e-05	chr9	114638184	114642184	ENSMUSG00000056167	78893	Cnot10	CCR4-NOT transcription complex subunit 10 [Source:MGI Symbol;Acc:MGI:1926143]
peak_16551	64872474	64873331	858	-0.838338	0.00122856	0.00607874	chr7	64870997	64874997	ENSMUSG00000070520	66647	Nsmce3	NSE3 homolog SMC5-SMC6 complex component [Source:MGI Symbol;Acc:MGI:1913897]
[truncated: 1,716 more rows]

## Sheet: 1% O2 increased peaks
Peaks coordinates				DESeq2 analysis			Peaks annototation with biomaRt
[truncated: 240 more rows]

[truncated: 1 more sheets: 1% O2 decreased peaks]
