# Supplementary material for: Hypoxia‐mediated regulation of DDX5 through decreased chromatin accessibility and post‐translational targeting restricts R‐loop accumulation
Source: Mol Oncol. 2023 Apr 22;17(7):1173–91. doi: 10.1002/1878-0261.13431 (PMC10323886; doi:10.1002/1878-0261.13431)
Supplement: Supplementary file 9 — Table S3. ATACseq KEGG, GO, and REACTOME pathway analysis at promoters repressed under severe hypoxia. [file MOL2-17-1173-s004.xlsx]

## Sheet: GO
GO pathways with significantly decreased peaks at gene promoters at <0.1% O2
ID	Description	GeneRatio	BgRatio	pvalue	p.adjust	qvalue	geneID	Count
GO:0022613	ribonucleoprotein complex biogenesis	180/3333	382/11152	4.21713e-13	2.12628e-09	2.01312e-09	100608/69663/56195/108143/16785/68147/100503670/71340/18150/20901/106338/20088/14791/68879/66164/57741/67920/13211/19989/68077/56351/16898/56200/20641/18148/66942/67222/67223/70285/20115/55944/67996/217431/20595/20068/73736/66410/56095/107071/67949/67014/66481/22184/71151/68011/15516/21771/193116/235036/72462/68083/213895/75617/20103/12261/66446/69902/72198/218629/67134/269470/100019/57294/225348…	180
GO:0034660	ncRNA metabolic process	173/3333	402/11152	8.77221e-09	3.68579e-06	3.48965e-06	69372/69663/636931/71793/68147/70047/85305/30947/233802/100503670/71340/18150/68736/107508/78890/106338/20088/14791/53379/381314/231413/67920/52575/19989/100715/68077/109077/18033/56200/18148/66942/23874/67222/67223/70285/20115/217431/69942/20068/73736/56095/107071/67949/66481/71151/21771/114615/104458/66926/72462/213895/75617/66446/69902/72198/269470/73681/100019/100087/225348/433813/57315/67390…	173
GO:0006397	mRNA processing	163/3333	396/11152	7.76601e-07	0.000145023	0.000137306	56195/219249/56009/51786/72587/72162/66441/53861/72486/67197/225160/20901/51810/21379/53379/68879/231413/67337/13211/27366/15387/100715/20641/18148/66231/66921/74213/67996/238831/211948/72459/20595/23983/83703/101214/60532/20658/22184/68011/193116/74111/76522/72462/218543/22722/72692/72502/12261/76479/72198/56403/231386/12729/66880/67897/11758/67440/80744/101471/231769/76793/224432/66810/19656/19…	163
GO:0010608	posttranscriptional regulation of gene expression	154/3333	386/11152	1.25786e-05	0.0017617	0.00166795	231659/218693/72162/636931/75420/73826/17876/100503670/74112/107508/51810/21379/233833/106338/53379/74645/13211/14694/68015/52575/100715/18033/77134/53872/18148/13690/55944/211948/17164/69740/72068/66632/26413/69577/52856/17184/65967/12261/208691/67843/19934/56403/66399/231386/56040/22352/13205/20091/234344/76793/19106/76846/15568/98956/69163/214580/140488/66892/19205/230908/100609/74203/20430/94…	154
GO:0034470	ncRNA processing	149/3333	335/11152	7.11962e-09	3.26338e-06	3.08971e-06	69372/69663/71793/68147/70047/30947/233802/100503670/71340/18150/68736/78890/106338/20088/14791/53379/231413/67920/52575/19989/68077/109077/56200/18148/66942/67222/67223/70285/20115/217431/69942/20068/73736/56095/107071/67949/66481/71151/21771/114615/66926/72462/213895/75617/66446/69902/72198/269470/73681/100019/100087/225348/433813/57315/67390/69639/59050/69237/13205/66489/234344/17299/50912/661…	149
GO:0016569	covalent chromatin modification	145/3333	385/11152	0.000530479	0.0318085	0.0301158	116870/108143/12190/116871/99890/13990/223828/225131/14897/17692/74112/50708/223770/214742/26430/13436/214899/57741/331623/70779/246103/15182/70238/108946/13619/58521/329559/66725/14957/320595/55982/226830/67014/22194/67246/231151/320713/213464/66083/109263/13626/218850/210766/50709/77305/14479/19763/22160/71175/72895/13486/108829/67768/72117/98403/53890/109331/102162/110948/17128/30941/20467/753…	145
GO:0045786	negative regulation of cell cycle	143/3333	367/11152	9.83681e-05	0.00840631	0.00795895	79263/17300/19356/18764/14465/225131/225160/52468/109113/13853/15370/20878/71943/14183/18749/14453/68077/54369/74268/18148/72440/14235/16798/12228/240255/65964/15516/235610/15242/27354/12443/16600/268465/21808/12580/12534/210766/68193/218294/12606/69716/19130/18996/22088/211651/19355/238328/14365/12043/107047/12237/56190/235559/209334/12578/235661/67874/68014/20467/26914/16589/13046/217011/69188/…	143
GO:0008380	RNA splicing	135/3333	334/11152	2.02599e-05	0.00276082	0.0026139	56195/56009/66441/53861/72486/67197/225160/20901/51810/53379/68879/231413/13211/27366/15387/20641/18148/66231/66921/67996/238831/72459/69942/20595/83703/101214/60532/20658/22184/68011/193116/74111/76522/72462/218543/22722/72692/72502/12261/76479/66587/72198/56403/231386/12729/66880/11758/80744/231769/76793/76781/66810/19656/19205/20462/230908/68988/53890/210529/72397/56190/67836/14265/20384/59092…	135
GO:0042254	ribosome biogenesis	134/3333	279/11152	8.79277e-11	8.86663e-08	8.39478e-08	100608/69663/16785/68147/100503670/71340/18150/106338/20088/14791/66164/57741/67920/19989/68077/16898/56200/18148/66942/67222/67223/70285/20115/217431/20068/73736/66410/56095/107071/67949/67014/66481/71151/21771/235036/72462/68083/213895/75617/20103/12261/66446/69902/72198/218629/67134/269470/100019/57294/225348/57315/72831/19384/106298/67390/69639/68193/59050/69237/225215/13205/66489/234344/5091…	134
GO:0044772	mitotic cell cycle phase transition	125/3333	324/11152	0.000421954	0.0265314	0.0251195	67628/79263/19356/15170/116871/636931/19684/319195/18764/52468/81702/12034/108911/68077/12314/21781/74268/12313/14235/16798/76499/100088/320595/16412/13557/12448/11477/27354/12443/16600/69581/12580/12534/11504/68193/218294/69716/20479/13205/27214/12043/107047/12237/56190/50758/235559/13684/209334/12578/235661/68501/67121/12122/108058/69188/12427/108989/30843/16906/24075/11820/68034/52679/74996/23…	125
GO:0034655	nucleobase-containing compound catabolic process	115/3333	295/11152	0.000446112	0.0274304	0.0259707	380773/72587/72162/636931/75420/66441/17876/26927/51810/21379/387609/233833/74645/338359/231413/13211/100715/232449/77134/18148/211948/17164/72068/53893/71151/16434/23959/69577/76654/66446/69902/72198/56403/67440/69639/13368/22352/234344/50912/213550/15568/15452/14156/19205/230908/74203/14853/210529/225363/56190/12578/237400/14265/214290/24128/59092/67276/13046/214627/78893/332397/231464/13207/19…	115
GO:0006417	regulation of translation	110/3333	283/11152	0.000664793	0.0376617	0.0356574	231659/218693/72162/636931/75420/73826/100503670/74112/107508/233833/106338/13211/14694/68015/52575/53872/18148/13690/55944/69740/72068/66632/26413/69577/52856/65967/12261/208691/67843/19934/56403/66399/56040/22352/13205/20091/19106/76846/15568/98956/214580/140488/66892/19205/230908/100609/74203/20430/94254/210529/26905/225363/13803/78913/13684/67671/237400/14265/319765/16589/13046/108989/11820/7…	110
GO:0032259	methylation	109/3333	269/11152	0.000109583	0.00920863	0.00871858	225518/114604/99890/50708/78890/106338/14791/13436/331623/52575/70779/216292/15182/18537/329559/14957/69740/55982/56095/226830/60532/107626/66926/210009/213464/15547/66083/109263/73681/13626/67897/50709/67390/239706/77305/100504608/17299/72895/76781/67768/14911/100609/71974/69962/210529/225363/72167/68073/109331/17128/75339/26914/381022/69188/23942/230027/68215/15201/328162/101867/108943/76894/10…	109
GO:0007059	chromosome segregation	109/3333	280/11152	0.000658089	0.0376617	0.0356574	12190/13990/75033/69736/13000/51810/12034/108911/74386/55993/14211/105377/16798/60411/12995/100088/68523/22284/66311/72155/12448/71521/268465/228012/71709/19384/381318/69716/20479/13205/101994/17345/71175/211651/14156/72117/28135/24086/70099/107047/12237/67203/209334/67241/235661/77805/68501/11740/26914/210711/67166/108989/219114/23825/100710/79456/59014/17222/17535/52023/52696/78267/17350/70681/…	109
GO:0071103	DNA conformation change	100/3333	196/11152	3.49776e-10	2.93928e-07	2.78287e-07	319161/360198/80838/72162/21429/14958/15077/223828/19691/50708/53379/13436/338359/57741/331623/13211/14211/18148/319148/319178/319153/319160/319157/14957/320595/56702/15364/67246/100041230/15242/27354/381760/320332/69386/98999/12534/319156/20588/23894/218850/50709/97114/13368/319150/326620/97908/70099/53890/12578/269400/93762/319152/75339/17220/26914/319159/103554/68024/23942/244329/104721/108989…	100
GO:0016072	rRNA metabolic process	99/3333	205/11152	1.79056e-08	6.44857e-06	6.1054e-06	69663/68147/100503670/71340/18150/106338/20088/14791/67920/19989/68077/56200/18148/66942/67222/67223/70285/20115/217431/20068/73736/56095/107071/67949/66481/71151/21771/72462/213895/75617/66446/69902/72198/269470/100019/225348/57315/67390/69639/59050/69237/66489/234344/50912/66161/213550/98956/72171/69072/100609/73674/67115/12578/66409/57316/105372/66711/228889/67276/70683/65961/68731/214627/6618…	99
GO:0006401	RNA catabolic process	97/3333	214/11152	1.06884e-06	0.000192467	0.000182225	380773/72587/72162/636931/75420/66441/17876/51810/21379/387609/233833/74645/338359/231413/13211/100715/77134/18148/211948/17164/72068/69577/66446/69902/72198/56403/67440/69639/22352/234344/50912/213550/15568/14156/19205/230908/74203/14853/210529/225363/56190/237400/14265/214290/24128/59092/13046/214627/78893/332397/231464/13207/192119/72662/17350/234374/233908/213541/70640/229096/234069/56335/236…	97
GO:0006310	DNA recombination	97/3333	239/11152	0.000238691	0.0179624	0.0170065	12190/100561/80838/14958/13990/75033/57321/77044/26909/225160/19691/75317/50708/15270/22632/108655/338359/74386/55993/15510/97165/72440/70238/14957/55982/67561/56702/212377/66634/74377/27354/268465/50709/69716/60530/71175/211651/227195/28135/108138/69714/216049/235559/67711/209334/67241/269400/19365/68501/59029/17220/24128/56207/66647/93765/77622/56249/79456/98415/17535/17350/70020/19357/17688/10…	97
GO:0043414	macromolecule methylation	96/3333	230/11152	7.54433e-05	0.00704416	0.0066693	99890/50708/78890/106338/14791/13436/331623/52575/70779/15182/18537/329559/14957/55982/56095/226830/60532/66926/210009/213464/66083/109263/13626/50709/67390/239706/77305/100504608/17299/72895/76781/67768/14911/100609/71974/69962/210529/225363/72167/68073/109331/17128/75339/26914/381022/69188/23942/68215/15201/328162/108943/76894/104836/116940/67148/194388/77683/20638/67011/12914/56335/235626/1042…	96
GO:0006364	rRNA processing	95/3333	199/11152	7.01643e-08	1.68461e-05	1.59496e-05	69663/68147/100503670/71340/18150/106338/20088/14791/67920/19989/68077/56200/18148/66942/67222/67223/70285/20115/217431/20068/73736/56095/107071/67949/66481/71151/21771/72462/213895/75617/66446/69902/72198/269470/100019/225348/57315/67390/69639/59050/69237/66489/234344/50912/66161/98956/72171/69072/100609/73674/67115/12578/66409/57316/105372/66711/228889/67276/70683/65961/68731/214627/66181/59014…	95
GO:0000375	RNA splicing, via transesterification reactions	95/3333	231/11152	0.000157309	0.0122023	0.011553	56195/66441/72486/67197/20901/51810/53379/68879/13211/27366/15387/20641/18148/67996/72459/20595/83703/101214/60532/20658/22184/68011/193116/74111/76522/218543/22722/72502/12261/231386/12729/66880/11758/80744/231769/76793/66810/19656/19205/20462/68988/53890/210529/67836/14265/20384/59092/13046/225027/66877/66177/66603/15481/13207/56194/212880/19712/22185/103284/231889/20638/14105/56335/236732/3281…	95
GO:0000377	RNA splicing, via transesterification reactions with bulged adenosine as nucleophile	95/3333	231/11152	0.000157309	0.0122023	0.011553	56195/66441/72486/67197/20901/51810/53379/68879/13211/27366/15387/20641/18148/67996/72459/20595/83703/101214/60532/20658/22184/68011/193116/74111/76522/218543/22722/72502/12261/231386/12729/66880/11758/80744/231769/76793/66810/19656/19205/20462/68988/53890/210529/67836/14265/20384/59092/13046/225027/66877/66177/66603/15481/13207/56194/212880/19712/22185/103284/231889/20638/14105/56335/236732/3281…	95
GO:0000398	mRNA splicing, via spliceosome	95/3333	231/11152	0.000157309	0.0122023	0.011553	56195/66441/72486/67197/20901/51810/53379/68879/13211/27366/15387/20641/18148/67996/72459/20595/83703/101214/60532/20658/22184/68011/193116/74111/76522/218543/22722/72502/12261/231386/12729/66880/11758/80744/231769/76793/66810/19656/19205/20462/68988/53890/210529/67836/14265/20384/59092/13046/225027/66877/66177/66603/15481/13207/56194/212880/19712/22185/103284/231889/20638/14105/56335/236732/3281…	95
GO:0071824	protein-DNA complex subunit organization	93/3333	175/11152	8.48294e-11	8.86663e-08	8.39478e-08	319161/114741/215351/360198/80838/14958/77044/15077/50708/57376/12912/18148/319148/319178/319153/319160/544971/60411/319157/14957/19184/56702/66311/72155/100041230/320332/69386/319156/20588/50709/97114/319150/326620/97908/13486/53890/229906/235459/19365/93762/319152/17220/26914/319159/103554/102920/68024/50793/53605/319154/319189/15201/192119/319182/260423/21749/229584/15260/21340/71902/21374/172…	93
GO:1903311	regulation of mRNA metabolic process	90/3333	208/11152	2.51734e-05	0.00317311	0.00300424	72162/636931/75420/17876/72486/51810/21379/233833/53379/74645/13211/15387/77134/18148/67996/211948/17164/101214/60532/20658/218543/22722/69577/12261/56403/231386/11758/22352/231769/15568/19656/19205/20462/230908/74203/210529/56190/109331/237400/14265/59092/13046/225027/214627/332397/231464/15481/13207/192119/19712/22185/103284/233908/14105/213541/70640/229096/234069/56335/236732/214498/11991/6701…	90
GO:0016458	gene silencing	87/3333	159/11152	4.5687e-11	7.67847e-08	7.26985e-08	319171/360198/80838/636931/14958/15077/17692/50708/15270/233833/53379/13211/18033/319153/15182/14957/72068/56702/665433/13626/50709/97114/319192/319172/319150/13205/76793/319173/97908/15568/69163/74203/223989/319191/319152/14265/26914/319169/214290/67276/13046/381022/232440/319164/83701/319154/78893/231464/70472/15201/319166/13207/192119/218973/101543/12566/103284/71148/26987/51788/56335/73390/31…	87
GO:0006402	mRNA catabolic process	83/3333	188/11152	2.11639e-05	0.00280811	0.00265867	72587/72162/636931/75420/66441/17876/51810/21379/387609/233833/74645/338359/13211/100715/77134/18148/211948/17164/72068/69577/66446/69902/56403/67440/69639/22352/50912/15568/19205/230908/74203/14853/210529/225363/56190/237400/14265/214290/24128/59092/13046/214627/78893/332397/231464/13207/192119/17350/233908/213541/70640/229096/234069/56335/236732/105083/66373/11991/27756/104625/71701/228994/2260…	83
GO:0065004	protein-DNA complex assembly	80/3333	142/11152	3.91484e-11	7.67847e-08	7.26985e-08	319161/215351/360198/80838/14958/15077/50708/12912/18148/319148/319178/319153/319160/544971/60411/319157/14957/19184/56702/66311/72155/100041230/320332/69386/319156/50709/97114/319150/326620/97908/13486/53890/229906/235459/19365/93762/319152/17220/26914/319159/102920/68024/50793/53605/319154/319189/15201/192119/319182/260423/21749/229584/15260/21340/71902/21374/17219/97122/19181/67089/319188/3191…	80
GO:0006323	DNA packaging	80/3333	155/11152	1.02639e-08	3.98083e-06	3.76899e-06	319161/360198/80838/21429/14958/15077/223828/50708/13436/57741/331623/14211/18148/319148/319178/319153/319160/319157/14957/320595/56702/15364/67246/100041230/320332/69386/98999/12534/319156/20588/218850/50709/97114/13368/319150/326620/97908/70099/53890/12578/93762/319152/75339/26914/319159/103554/68024/23942/244329/108989/23825/53605/319154/319189/15201/192119/101867/319182/260423/15260/218914/83…	80
GO:0071826	ribonucleoprotein complex subunit organization	77/3333	162/11152	1.47837e-06	0.000257032	0.000243353	56195/108143/16785/100503670/20901/68879/13211/68077/56351/16898/20641/55944/67996/20595/22184/68011/15516/193116/235036/75617/20103/69902/218629/100019/57294/72831/231386/12729/68193/225215/234344/231769/67832/72171/19656/68988/53890/26905/67671/50529/13046/217011/66877/66603/59014/192119/19988/13669/67148/20638/14105/20044/217869/328110/320632/110809/214498/330361/67025/214572/27756/66978/53817…	77
GO:0006333	chromatin assembly or disassembly	76/3333	139/11152	8.0157e-10	5.05189e-07	4.78305e-07	319161/114741/360198/80838/21429/14958/77044/15077/223828/50708/13436/57741/57376/331623/18148/319148/319178/319153/319160/319157/14957/320595/56702/67246/100041230/320332/228012/69386/98999/319156/20588/218850/50709/97114/319150/326620/97908/270058/24086/53890/12578/93762/319152/75339/26914/319159/68024/108989/53605/319154/319189/15201/192119/101867/319182/260423/15260/97122/319188/319186/22589/…	76
GO:0022618	ribonucleoprotein complex assembly	76/3333	155/11152	3.70234e-07	8.48509e-05	8.03355e-05	56195/108143/16785/100503670/20901/68879/13211/68077/56351/16898/20641/55944/67996/20595/22184/68011/15516/193116/235036/75617/20103/69902/218629/100019/57294/72831/231386/12729/68193/225215/234344/231769/67832/72171/19656/68988/53890/26905/67671/50529/13046/217011/66877/66603/59014/192119/19988/13669/67148/20638/14105/20044/217869/328110/320632/110809/214498/330361/67025/214572/27756/66978/53817…	76
GO:0006403	RNA localization	73/3333	161/11152	2.18934e-05	0.00283043	0.0026798	56009/72162/73826/66441/225160/69736/51810/67952/22632/53379/68879/13211/18148/66231/110379/15242/107939/59015/208691/29819/231386/19384/218210/50912/12626/140488/19428/14265/319765/66011/24015/225027/170762/108989/59014/237082/21749/23881/66679/73192/55989/70640/21750/234069/235626/231042/110809/21813/19386/21454/67681/13680/71701/22608/53817/20422/28114/12461/214597/229937/72787/217827/69912/69…	73
GO:0044843	cell cycle G1/S phase transition	72/3333	165/11152	0.000113787	0.00940514	0.00890463	67628/79263/15170/636931/19684/319195/18764/52468/81702/12034/21781/16798/100088/320595/16412/13557/12448/11477/12443/16600/69581/12580/11504/13205/27214/12043/56190/13684/12578/12122/108058/69188/24075/52679/233805/227292/20913/12566/104394/26992/17246/19192/72993/12914/99375/12576/19211/18795/69274/72611/214498/68142/11651/14056/11491/20620/237459/18018/19645/50496/13685/57261/19090/105837/1355…	72
GO:0015931	nucleobase-containing compound transport	72/3333	166/11152	0.000142951	0.0116251	0.0110065	56009/73826/66441/225160/69736/239273/51810/67952/53379/13211/18148/66231/110379/15242/242585/107939/59015/208691/67843/29819/231386/19384/218210/12626/140488/19428/11740/14265/319765/66011/24015/225027/170762/108989/24060/59014/237082/23881/66679/73192/21750/234069/235626/231042/110809/228368/73836/21813/19386/67681/13680/71701/22608/53817/20422/28114/69906/214597/72787/217827/69912/192287/69241…	72
GO:1902275	regulation of chromatin organization	71/3333	172/11152	0.000891264	0.0468099	0.0443189	80838/14958/99890/223828/14897/50708/51810/26430/13436/214899/57741/20833/58521/329559/66725/14957/320595/55982/56702/67246/231151/228012/13626/218850/50709/22160/17345/71175/72895/76781/270058/24086/98403/53890/109331/17128/75339/14265/26914/69188/108989/11820/93765/70472/545085/26992/71148/104263/18519/12649/230709/22589/20185/14534/101206/22083/381686/74022/51869/212391/70790/234135/12544/7401…	71
GO:0000082	G1/S transition of mitotic cell cycle	69/3333	152/11152	3.47072e-05	0.00406962	0.00385305	67628/15170/636931/19684/319195/18764/52468/81702/21781/16798/100088/320595/16412/13557/12448/11477/12443/16600/69581/12580/11504/13205/27214/12043/56190/13684/12578/12122/108058/69188/24075/52679/233805/227292/12566/104394/26992/17246/19192/72993/12914/99375/12576/19211/18795/69274/72611/214498/68142/11651/14056/11491/20620/237459/18018/19645/50496/13685/57261/19090/105837/13555/12905/19186/1905…	69
GO:0031497	chromatin assembly	65/3333	122/11152	5.08308e-08	1.42383e-05	1.34806e-05	319161/360198/80838/21429/14958/15077/223828/50708/13436/57741/331623/18148/319148/319178/319153/319160/319157/14957/320595/56702/67246/100041230/320332/69386/98999/319156/218850/50709/97114/319150/326620/97908/53890/12578/93762/319152/75339/26914/319159/68024/108989/53605/319154/319189/15201/192119/101867/319182/260423/15260/97122/319188/319186/22589/326619/66403/170644/319180/319149/59001/74355…	65
GO:0051236	establishment of RNA localization	64/3333	140/11152	5.06167e-05	0.00490787	0.00464669	56009/73826/66441/225160/69736/51810/67952/53379/13211/18148/66231/110379/15242/107939/59015/208691/29819/231386/19384/218210/12626/140488/19428/14265/319765/66011/24015/225027/170762/108989/59014/237082/21749/23881/66679/73192/21750/234069/235626/231042/110809/21813/19386/67681/13680/71701/22608/53817/20422/28114/214597/72787/217827/69912/69241/30959/269113/231452/71514/21951/107829/66605/226747…	64
GO:0098727	maintenance of cell number	63/3333	117/11152	4.8155e-08	1.42383e-05	1.34806e-05	12558/387609/18933/77889/268996/72068/15364/66083/16600/319757/22601/12316/21679/19130/71175/211651/15568/108829/74203/234959/210529/13684/12578/102162/93840/64010/244329/83701/21847/15205/72515/192119/19712/26896/12914/68036/99375/56335/104263/21676/105083/20674/214498/30877/14534/22070/110157/14056/22083/14184/13006/12166/67302/67207/51869/235497/234594/17869/12193/74016/24061/230594/66213	63
GO:0050657	nucleic acid transport	63/3333	137/11152	4.63661e-05	0.00461618	0.00437053	56009/73826/66441/225160/69736/51810/67952/53379/13211/18148/66231/110379/15242/107939/59015/208691/29819/231386/19384/218210/12626/140488/19428/14265/319765/66011/24015/225027/170762/108989/59014/237082/23881/66679/73192/21750/234069/235626/231042/110809/21813/19386/67681/13680/71701/22608/53817/20422/28114/214597/72787/217827/69912/69241/30959/269113/231452/71514/21951/107829/66605/226747/229279	63
GO:0050658	RNA transport	63/3333	137/11152	4.63661e-05	0.00461618	0.00437053	56009/73826/66441/225160/69736/51810/67952/53379/13211/18148/66231/110379/15242/107939/59015/208691/29819/231386/19384/218210/12626/140488/19428/14265/319765/66011/24015/225027/170762/108989/59014/237082/23881/66679/73192/21750/234069/235626/231042/110809/21813/19386/67681/13680/71701/22608/53817/20422/28114/214597/72787/217827/69912/69241/30959/269113/231452/71514/21951/107829/66605/226747/229279	63
GO:0019827	stem cell population maintenance	62/3333	114/11152	3.74739e-08	1.25962e-05	1.19259e-05	12558/387609/18933/77889/268996/72068/15364/66083/16600/319757/22601/12316/21679/19130/71175/211651/15568/108829/74203/234959/210529/13684/12578/102162/93840/64010/244329/83701/21847/15205/72515/192119/19712/26896/12914/68036/99375/56335/104263/21676/105083/20674/214498/30877/14534/22070/110157/22083/14184/13006/12166/67302/67207/51869/235497/234594/17869/12193/74016/24061/230594/66213	62
GO:0040029	regulation of gene expression, epigenetic	61/3333	113/11152	6.93311e-08	1.68461e-05	1.59496e-05	116870/319171/80838/14958/223828/17692/50708/51810/15270/13436/19820/15182/19720/329559/14957/56702/665433/13626/231386/218850/50709/319192/319172/50912/319173/319191/75339/26914/319169/381022/232440/319164/70472/15201/319166/218973/71148/21665/76073/51788/56335/170823/73390/12649/214572/319170/12151/16598/14056/319165/74355/51869/20918/12544/328572/13831/621893/319176/229700/56632/243529	61
GO:0043484	regulation of RNA splicing	57/3333	121/11152	4.52818e-05	0.00461618	0.00437053	56195/72486/51810/53379/231413/15387/18148/67996/20595/101214/60532/20658/72462/218543/22722/72692/12261/66587/231386/11758/231769/76781/66810/19656/19205/20462/72397/56190/14265/20384/59092/13046/225027/75710/68052/67760/15481/13207/19712/22185/103284/14105/18708/236732/110809/54367/67010/107701/67040/20382/19652/27370/67959/664883/28036/229700/14359	57
GO:0034401	chromatin organization involved in regulation of transcription	56/3333	101/11152	6.9939e-08	1.68461e-05	1.59496e-05	319171/80838/21429/14958/223828/17692/50708/15270/13436/331623/15182/14957/320595/56702/67246/665433/98999/13626/218850/50709/319192/319172/319173/12578/93762/319191/75339/26914/319169/381022/232440/319164/108989/70472/15201/319166/192119/101867/218973/71148/51788/73390/12649/319170/12151/14056/319165/59001/74355/51869/217827/12544/621893/319176/17191/243529	56
GO:0034728	nucleosome organization	56/3333	109/11152	1.96287e-06	0.000329893	0.000312337	319161/114741/360198/80838/14958/77044/15077/50708/57376/18148/319148/319178/319153/319160/319157/14957/56702/100041230/320332/69386/319156/20588/50709/97114/319150/326620/97908/53890/93762/319152/26914/319159/103554/68024/53605/319154/319189/319182/260423/15260/235626/97122/68142/319188/319186/22589/207165/326619/68094/66403/170644/319180/319149/59001/319190/243529	56
GO:0009451	RNA modification	56/3333	126/11152	0.000357867	0.0243833	0.0230857	69372/68147/233802/68736/78890/106338/14791/52575/56095/60532/66926/100087/433813/67390/234344/17299/98956/76781/14911/100609/66965/210529/72167/100929/66181/328162/108943/76894/104836/116940/67148/67011/320816/56335/76357/52686/68260/209584/110109/28114/72341/74753/67302/67384/15278/68017/66254/69185/67049/74455/66185/74157/70359/56361/28036/229700	56
GO:0097549	chromatin organization involved in negative regulation of transcription	55/3333	90/11152	7.36979e-10	5.05189e-07	4.78305e-07	319171/80838/21429/14958/223828/17692/50708/15270/13436/331623/15182/14957/320595/56702/67246/665433/98999/13626/218850/50709/319192/319172/319173/12578/93762/319191/75339/26914/319169/381022/232440/319164/108989/70472/15201/319166/192119/101867/218973/71148/51788/73390/319170/12151/14056/319165/59001/74355/51869/217827/12544/621893/319176/17191/243529	55
GO:0061013	regulation of mRNA catabolic process	52/3333	109/11152	6.33617e-05	0.00602773	0.00570695	72162/636931/75420/17876/51810/21379/233833/74645/13211/77134/18148/211948/17164/69577/56403/22352/15568/19205/230908/74203/210529/56190/237400/14265/59092/13046/214627/332397/231464/192119/233908/213541/70640/229096/234069/56335/236732/11991/71701/228994/22608/73158/210106/234594/12193/80913/22339/13555/71169/75553/78781/14359	52
GO:0043487	regulation of RNA stability	49/3333	100/11152	4.30888e-05	0.00461618	0.00437053	72162/636931/17876/51810/21379/74645/13211/100715/77134/18148/211948/17164/69577/56403/22352/234344/15568/19205/230908/74203/210529/56190/237400/14265/59092/13046/214627/231464/192119/234374/233908/213541/70640/229096/234069/56335/236732/11991/228994/22608/73158/210106/28114/12193/80913/22339/13555/75553/14359	49
GO:1902806	regulation of cell cycle G1/S phase transition	49/3333	107/11152	0.000350156	0.0243833	0.0230857	67628/79263/15170/19684/319195/18764/52468/81702/12034/21781/12443/16600/11504/13205/27214/12043/56190/12122/69188/52679/233805/227292/20913/26992/17246/19192/72993/12914/99375/12576/19211/18795/69274/72611/214498/68142/11651/14056/11491/19645/19090/105837/13555/12905/19186/19941/69754/66214/28036	49
GO:0002181	cytoplasmic translation	46/3333	81/11152	3.99256e-07	8.75238e-05	8.28661e-05	13682/16785/72162/319195/54217/13211/19946/16898/55944/69740/66632/66481/13681/66475/218629/19934/56040/20005/68193/67248/98221/14853/26905/225363/67671/14265/69082/68028/19988/13669/213541/56335/217869/19921/54709/67025/67228/14852/13685/66167/27370/13629/54127/19941/12785/66480	46
GO:0006334	nucleosome assembly	45/3333	79/11152	4.73525e-07	9.77803e-05	9.25768e-05	319161/360198/80838/14958/15077/50708/18148/319148/319178/319153/319160/319157/14957/56702/100041230/320332/69386/319156/50709/97114/319150/326620/97908/53890/93762/319152/26914/319159/68024/53605/319154/319189/319182/260423/15260/97122/319188/319186/22589/326619/66403/170644/319180/319149/319190	45
GO:0043488	regulation of mRNA stability	45/3333	90/11152	4.66928e-05	0.00461618	0.00437053	72162/636931/17876/51810/21379/74645/13211/77134/18148/211948/17164/69577/56403/22352/15568/19205/230908/74203/210529/56190/237400/14265/59092/13046/214627/231464/192119/233908/213541/70640/229096/234069/56335/236732/11991/228994/22608/73158/210106/12193/80913/22339/13555/75553/14359	45
GO:2000045	regulation of G1/S transition of mitotic cell cycle	45/3333	94/11152	0.000174022	0.0132942	0.0125868	67628/15170/19684/319195/18764/52468/81702/21781/12443/16600/11504/13205/27214/12043/56190/12122/69188/52679/233805/227292/26992/17246/19192/72993/12914/99375/19211/18795/69274/72611/214498/68142/11651/14056/11491/19645/19090/105837/13555/12905/19186/19941/69754/66214/28036	45
GO:0045814	negative regulation of gene expression, epigenetic	44/3333	67/11152	1.41681e-09	7.93727e-07	7.51488e-07	319171/80838/14958/223828/17692/50708/15270/13436/15182/19720/14957/56702/665433/13626/218850/50709/319192/319172/319173/319191/75339/26914/319169/381022/232440/319164/70472/15201/319166/218973/71148/51788/73390/319170/12151/14056/319165/74355/51869/12544/13831/621893/319176/243529	44
GO:0006352	DNA-templated transcription, initiation	44/3333	86/11152	2.74358e-05	0.00337393	0.00319439	72162/21429/407786/330959/228980/12912/544971/55982/19184/12572/237336/23894/106298/12606/22160/83602/13486/98403/234959/229906/235459/93762/24075/26896/21340/319944/71902/13872/21374/19181/12909/67089/66671/74197/319955/72504/66464/15278/17869/24074/69241/19182/72567/21780	44
GO:0042273	ribosomal large subunit biogenesis	43/3333	67/11152	6.26716e-09	3.1599e-06	2.99175e-06	100503670/66164/57741/67920/19989/68077/18148/66942/67223/70285/56095/107071/67949/235036/68083/69902/100019/72831/68193/59050/69237/225215/66489/66596/67832/69072/67115/67671/66409/217011/59014/19988/74035/94061/57750/67025/110109/229937/231452/67459/66448/19941/52521	43
GO:1903312	negative regulation of mRNA metabolic process	40/3333	74/11152	1.16923e-05	0.00168436	0.00159472	75420/51810/53379/74645/13211/15387/77134/18148/67996/17164/12261/56403/231769/15568/19656/19205/20462/230908/74203/56190/109331/14265/59092/225027/214627/192119/22185/233908/14105/236732/11991/22608/73158/210106/22083/67384/22339/13555/71169/75553	40
GO:0003206	cardiac chamber morphogenesis	40/3333	83/11152	0.000328358	0.023318	0.0220771	17300/14180/14465/13544/116701/14183/16974/12876/16007/11477/21808/319757/11504/16449/20429/57342/20662/19130/18996/112405/15227/18186/77446/17131/14225/17128/93840/64010/15205/18187/14362/21380/17246/21813/18129/12166/17684/18018/13856/229700	40
GO:0003279	cardiac septum development	39/3333	81/11152	0.000397163	0.025673	0.0243068	14465/207304/13544/116701/14183/16974/16911/16007/11477/17184/21808/319757/71770/16449/57342/19130/112405/109181/18186/77446/17131/17128/93840/64010/22666/15205/18187/14362/21380/17246/15531/23863/59288/21813/18129/12166/17684/18018/229700	39
GO:0048024	regulation of mRNA splicing, via spliceosome	39/3333	83/11152	0.000730291	0.0391716	0.037087	72486/51810/53379/15387/18148/67996/101214/60532/20658/218543/22722/12261/231386/11758/231769/19656/19205/20462/14265/59092/13046/225027/15481/13207/19712/22185/103284/14105/236732/67010/107701/67040/20382/19652/67959/664883/28036/229700/14359	39
GO:0006342	chromatin silencing	38/3333	59/11152	4.14912e-08	1.30749e-05	1.23791e-05	319171/80838/14958/17692/50708/15270/15182/14957/56702/665433/13626/50709/319192/319172/319173/319191/26914/319169/381022/232440/319164/70472/15201/319166/218973/71148/51788/73390/319170/12151/14056/319165/74355/51869/12544/621893/319176/243529	38
GO:0001510	RNA methylation	38/3333	63/11152	5.04222e-07	9.77803e-05	9.25768e-05	78890/106338/14791/52575/56095/60532/66926/67390/17299/14911/100609/210529/72167/328162/108943/76894/104836/116940/67148/67011/56335/76357/52686/68260/209584/110109/28114/74753/67302/15278/68017/66254/74455/66185/74157/70359/28036/229700	38
GO:0060968	regulation of gene silencing	35/3333	64/11152	2.92248e-05	0.00350836	0.00332166	360198/80838/636931/14958/15077/50708/13211/18033/319153/14957/56702/50709/97114/319150/97908/15568/74203/319152/14265/319154/70472/13207/101543/12566/103284/71148/26987/230709/20185/319149/12544/80913/19055/14359/243529	35
GO:0042255	ribosome assembly	33/3333	60/11152	4.20788e-05	0.0046122	0.00436676	16785/100503670/66164/68077/16898/66410/235036/75617/20103/12261/69902/218629/100019/57294/72831/68193/225215/13205/67832/67671/66711/50529/217011/59014/19988/20044/67025/110109/67994/19090/66448/54127/101592	33
GO:1902369	negative regulation of RNA catabolic process	30/3333	57/11152	0.000266314	0.0197464	0.0186956	380773/72162/75420/51810/74645/13211/100715/77134/17164/56403/234344/15568/19205/230908/74203/56190/14265/214627/192119/233908/236732/11991/22608/73158/210106/28114/217827/22339/13555/71169	30
GO:0000380	alternative mRNA splicing, via spliceosome	30/3333	58/11152	0.000395291	0.025673	0.0243068	20901/51810/13211/67996/60532/193116/218543/231386/66880/231769/19656/19205/20462/14265/13046/13207/19712/103284/236732/110809/67010/76938/69562/67040/20382/71514/67959/664883/229700/14359	30
GO:0006367	transcription initiation from RNA polymerase II promoter	30/3333	58/11152	0.000395291	0.025673	0.0243068	72162/228980/12912/55982/19184/12572/23894/83602/13486/98403/234959/229906/235459/24075/26896/319944/71902/13872/21374/19181/67089/66671/74197/319955/72504/66464/17869/24074/69241/19182	30
GO:0060411	cardiac septum morphogenesis	29/3333	48/11152	1.08163e-05	0.001604	0.00151864	14465/13544/116701/14183/16974/16007/11477/21808/319757/16449/57342/19130/112405/18186/17131/17128/93840/64010/15205/18187/14362/21380/17246/21813/18129/12166/17684/18018/229700	29
GO:0014033	neural crest cell differentiation	28/3333	55/11152	0.000848973	0.0450581	0.0426603	17300/12558/98711/16974/20359/24136/108151/26413/11477/319757/16449/14042/22160/18186/218877/17128/15205/20353/216285/18187/192119/21380/17311/18188/12166/17684/26417/16776	28
GO:0003281	ventricular septum development	27/3333	52/11152	0.000704328	0.0381852	0.0361531	207304/116701/14183/16974/16911/16007/11477/17184/21808/71770/19130/112405/109181/77446/17131/17128/93840/64010/15205/14362/17246/23863/59288/21813/17684/18018/229700	27
GO:0007062	sister chromatid cohesion	26/3333	45/11152	9.00063e-05	0.00782434	0.00740796	12034/105377/71521/71175/14156/72117/77805/68501/26914/210711/100710/79456/17535/229584/51792/19357/218914/56292/22589/50754/13006/19645/24061/71514/21951/70315	26
GO:0043489	RNA stabilization	25/3333	47/11152	0.000691315	0.0378871	0.0358709	72162/51810/74645/13211/100715/77134/17164/56403/234344/15568/19205/230908/74203/56190/214627/192119/233908/236732/11991/22608/73158/210106/28114/22339/13555	25
GO:1902808	positive regulation of cell cycle G1/S phase transition	23/3333	38/11152	8.50413e-05	0.0076961	0.00728654	67628/19684/319195/81702/12034/21781/12443/11504/13205/27214/69188/20913/17246/12914/99375/18795/214498/11651/14056/11491/105837/66214/28036	23
GO:0006414	translational elongation	23/3333	41/11152	0.000412238	0.0263102	0.02491	75420/74112/14694/67186/69740/66632/65967/208691/55949/66399/56040/69163/214580/78913/28030/13631/70354/66656/67228/211006/27058/13629/101592	23
GO:0006335	DNA replication-dependent nucleosome assembly	21/3333	30/11152	6.61468e-06	0.00101064	0.00095686	319161/360198/15077/319153/319160/319157/100041230/320332/69386/319156/97114/319150/326620/97908/319152/319159/319154/97122/326619/66403/319149	21
GO:0034723	DNA replication-dependent nucleosome organization	21/3333	30/11152	6.61468e-06	0.00101064	0.00095686	319161/360198/15077/319153/319160/319157/100041230/320332/69386/319156/97114/319150/326620/97908/319152/319159/319154/97122/326619/66403/319149	21
GO:0044786	cell cycle DNA replication	21/3333	36/11152	0.000355373	0.0243833	0.0230857	12190/27214/66404/269400/69270/17220/50793/52679/17219/68142/230709/22589/60364/18538/12545/108961/12544/17217/19361/67141/16881	21
GO:0010464	regulation of mesenchymal cell proliferation	19/3333	25/11152	2.52956e-06	0.000411421	0.000389526	18590/14180/384783/108655/18933/14183/16974/319757/20429/30838/15227/75725/21380/21417/16367/21813/12166/17869/22339	19
GO:0010463	mesenchymal cell proliferation	19/3333	28/11152	3.67021e-05	0.00420573	0.00398191	18590/14180/384783/108655/18933/14183/16974/319757/20429/30838/15227/75725/21380/21417/16367/21813/12166/17869/22339	19
GO:1900087	positive regulation of G1/S transition of mitotic cell cycle	19/3333	31/11152	0.000280187	0.020474	0.0193844	67628/19684/319195/81702/21781/12443/11504/13205/27214/69188/17246/12914/99375/18795/11651/11491/105837/66214/28036	19
GO:0030857	negative regulation of epithelial cell differentiation	18/3333	29/11152	0.00032454	0.023318	0.0220771	24064/114715/108655/67996/12443/21808/319757/22601/16449/15901/15205/21417/60611/74123/14056/22346/22339/12705	18
GO:0002053	positive regulation of mesenchymal cell proliferation	17/3333	20/11152	4.98842e-07	9.77803e-05	9.25768e-05	18590/14180/384783/108655/18933/14183/16974/319757/20429/30838/15227/21380/16367/21813/12166/17869/22339	17
GO:2000036	regulation of stem cell population maintenance	17/3333	24/11152	4.07642e-05	0.0045674	0.00432434	77889/72068/319757/22601/21679/15568/102162/64010/72515/19712/68036/104263/21676/14534/67302/234594/17869	17
GO:0033119	negative regulation of RNA splicing	17/3333	27/11152	0.000373458	0.0251063	0.0237703	56195/53379/15387/18148/67996/12261/231769/19656/19205/20462/59092/225027/68052/22185/14105/236732/27370	17
GO:0000470	maturation of LSU-rRNA	17/3333	28/11152	0.000686873	0.0378871	0.0358709	67920/19989/18148/66942/67223/70285/56095/67949/59050/69237/66489/66409/74035/94061/57750/110109/229937	17
GO:0060412	ventricular septum morphogenesis	17/3333	28/11152	0.000686873	0.0378871	0.0358709	116701/14183/16974/11477/21808/19130/112405/17131/17128/93840/64010/15205/14362/21813/17684/18018/229700	17
GO:0000027	ribosomal large subunit assembly	16/3333	25/11152	0.000426228	0.0265314	0.0251195	100503670/68077/235036/69902/100019/72831/68193/225215/67832/67671/217011/59014/19988/67025/110109/66448	16
GO:0007063	regulation of sister chromatid cohesion	14/3333	21/11152	0.000536241	0.0318085	0.0301158	105377/71175/14156/68501/26914/79456/19357/218914/56292/22589/19645/71514/21951/70315	14
GO:0060441	epithelial tube branching involved in lung morphogenesis	14/3333	21/11152	0.000536241	0.0318085	0.0301158	24064/14183/98711/15364/71228/15242/22601/14042/16653/15227/64138/93840/20674/237500	14
GO:0003148	outflow tract septum morphogenesis	12/3333	15/11152	8.70047e-05	0.0076961	0.00728654	14465/13544/14183/21808/57342/18186/17128/93840/18187/21380/21813/12166	12
GO:0045653	negative regulation of megakaryocyte differentiation	12/3333	15/11152	8.70047e-05	0.0076961	0.00728654	319161/319160/319157/100041230/320332/69386/319156/14390/326620/319159/97122/326619	12
GO:0080009	mRNA methylation	11/3333	15/11152	0.000643188	0.0372753	0.0352917	52575/60532/66926/210529/328162/104836/56335/28114/67302/66185/74157	11
GO:0048368	lateral mesoderm development	9/3333	11/11152	0.000556482	0.0326254	0.0308892	319757/22601/15227/22772/23863/21676/12166/17126/17684	9

## Sheet: KEGG
KEGG pathways with significantly decreased peaks at gene promoters at <0.1% O2
ID	Description	GeneRatio	BgRatio	pvalue	p.adjust	qvalue	geneID	Count
mmu05322	Systemic lupus erythematosus	58/1417	79/4790	6.31637e-16	1.96439e-13	1.78188e-13	319161/319171/665622/360198/15267/15077/15270/20641/319148/319178/319153/319160/319157/665596/665433/100041230/320332/69386/319156/319179/97114/319192/319172/319150/326620/319173/97908/319185/319191/319152/26914/319169/319187/319159/232440/319164/68024/319154/319189/20822/319166/319181/319182/260423/20638/51788/14998/97122/319170/319188/319186/326619/319180/319165/319149/621893/319176/319190	58
mmu04613	Neutrophil extracellular trap formation	76/1417	118/4790	2.42925e-15	3.77748e-13	3.42652e-13	319161/319171/665622/360198/15267/15077/15270/26409/18798/18033/319148/319178/319153/15182/319160/319157/11465/26413/665596/665433/100041230/320332/69386/319156/23797/319179/97114/319192/22333/319172/319150/326620/319173/97908/319185/319191/319152/11740/26914/319169/319187/319159/232440/319164/68024/12727/319154/319189/319166/319181/319182/260423/19094/11461/51788/18708/22335/97122/18795/319170/3…	76
mmu03010	Ribosome	72/1417	118/4790	7.53489e-13	7.81117e-11	7.08544e-11	20042/16785/319195/19935/100503670/67427/64657/54217/20088/269261/27395/22186/19946/19989/66483/16898/67186/19951/19981/270106/20115/20068/94062/66481/26451/66475/75617/20103/94064/19982/57294/19934/56040/20005/19943/68193/67248/225215/20091/66489/94063/76846/67115/67671/67891/267019/50529/68028/68052/75398/19988/67945/20044/56282/94061/20102/19921/19933/14109/56284/67025/67681/68735/67994/68537/…	72
mmu05034	Alcoholism	75/1417	126/4790	1.49301e-12	1.16081e-10	1.05296e-10	14688/319161/319171/665622/360198/15267/15077/18176/15270/14707/18749/12912/12314/12313/319148/319178/319153/15182/319160/319157/11911/14701/26413/665596/665433/100041230/320332/69386/319156/20663/319179/97114/319192/16653/319172/319150/20662/326620/319173/97908/319185/319191/319152/26914/319169/319187/319159/232440/319164/68024/319154/319189/319166/319181/319182/260423/51788/97122/319170/319188/…	75
mmu05171	Coronavirus disease - COVID-19	73/1417	146/4790	1.15561e-07	7.18787e-06	6.52006e-06	20042/16785/68652/319195/100503670/67427/54217/26409/20088/269261/22186/19946/19989/66483/18033/16898/67186/19951/19981/270106/20115/20068/66481/26451/26413/66475/75617/20103/19982/57294/19934/56040/20005/19943/68193/67248/225215/12675/20091/66489/19106/76846/18186/67115/67671/67891/267019/68028/68052/19988/67945/16179/19094/20044/20102/18708/19921/19933/14109/56480/67025/18803/29857/11491/18709/…	73
mmu05203	Viral carcinogenesis	76/1417	161/4790	1.2234e-06	6.34127e-05	5.75211e-05	319161/665622/18176/54123/18749/15387/19179/12912/18033/114713/319178/15182/319160/22215/319157/11911/17164/17000/26413/665596/100041230/237336/12448/19385/12443/320332/69116/69386/12534/319156/23894/319179/16653/13205/83602/326620/19106/229906/12578/235459/319185/319187/319159/68024/12427/14884/319189/107932/319181/319182/12566/17246/12914/21374/18708/22335/12576/66973/97122/18519/12649/74197/31…	76
mmu03022	Basal transcription factors	22/1417	38/4790	0.000246455	0.0109496	0.00993232	108143/407786/228980/12572/237336/23894/83602/229906/235459/102162/57080/14884/24075/209361/319944/13872/21374/66671/74197/72504/66464/24074	22
mmu05206	MicroRNAs in cancer	58/1417	135/4790	0.000553328	0.0215106	0.0195121	24064/18590/636931/19684/18176/17118/384783/18669/108655/13436/17210/15387/18033/15182/24136/15364/26413/13557/12448/12443/21808/20663/16653/22352/20662/14365/12043/14086/12578/11987/22350/192119/13640/17295/21417/16402/17246/12125/12914/18708/12576/19211/14660/16367/17250/18129/12151/110157/14056/18803/14184/17869/18709/328572/21859/22339/13555/26417	58
mmu04218	Cellular senescence	57/1417	133/4790	0.000663334	0.0229219	0.0207922	15259/18176/18033/12314/12313/14235/15258/17164/67738/26413/13557/12448/27354/12443/21808/12334/12534/23797/22333/16653/19355/58800/12578/11740/12427/17535/103583/12566/104394/17246/19094/18708/22335/19211/19056/21813/12649/72568/15574/17532/19058/110157/11651/29857/17126/17869/12193/231506/18709/18018/19645/13685/13555/26417/19055/18412/17865	57
mmu05012	Parkinson disease	84/1417	212/4790	0.000883417	0.0266404	0.0241653	56228/11946/67847/26444/67126/68015/22186/18749/19179/12314/12313/22213/17463/66725/54405/11911/19184/170731/213053/66413/22151/226641/66576/69806/227197/22190/328133/66046/22333/11957/11950/13067/12866/19173/12857/59029/11740/108058/68349/26408/12867/70316/67951/56436/17992/19166/66925/22187/67530/66108/67184/19170/14977/67547/20655/228033/70247/22335/104130/19181/67089/71679/68198/22201/20422/1…	84
mmu03013	Nucleocytoplasmic transport	43/1417	96/4790	0.00102063	0.0266404	0.0241653	56009/66441/225160/69736/66231/110379/107939/59015/19384/76582/218210/22218/16649/233726/19428/66011/170762/108989/70699/320727/237082/66679/73192/18949/16647/231042/212999/19386/13680/53817/57258/381686/326622/72787/69912/70572/269113/320938/107829/67878/71844/230673/226747	43
mmu03050	Proteasome	22/1417	41/4790	0.00102793	0.0266404	0.0241653	26444/66537/19179/17463/19184/66413/19173/59029/103554/56436/19166/19192/19170/70247/19181/67089/20422/23997/19186/26441/19182/66997	22
mmu03040	Spliceosome	51/1417	120/4790	0.00156571	0.0374567	0.0339766	56009/66441/225160/51810/68879/27366/15387/20641/66921/67996/27967/23983/101214/68011/193116/76522/76479/67958/66810/20462/68988/20384/225027/66877/15481/13207/56194/212880/22185/231889/13204/20638/233908/14105/320632/72047/110809/66373/76938/107701/27756/20639/53817/20382/101943/75062/81898/20643/67959/60321/229279	51

## Sheet: REACTOME
REACTOME pathways with significantly decreased peaks at gene promoters at <0.1% O2
ID	Description	GeneRatio	BgRatio	pvalue	p.adjust	qvalue	geneID	Count
R-MMU-73728	RNA Polymerase I Promoter Opening	54/1768	59/5694	1.80247e-22	1.66368e-19	1.21999e-19	319161/319171/665622/360198/15267/15077/15270/319148/319178/319153/319160/319157/665596/665433/100041230/320332/69386/319156/319179/97114/319192/319172/319150/326620/319173/97908/319185/319191/319152/319169/319187/319159/232440/319164/68024/319154/319189/319166/319181/319182/260423/51788/97122/319170/319188/319186/326619/319180/319165/319149/319176/319190/26417/17191	54
R-MMU-427413	NoRC negatively regulates rRNA expression	53/1768	58/5694	5.42568e-22	2.50395e-19	1.83616e-19	319161/319171/665622/360198/15267/15077/15270/319148/319178/319153/319160/319157/665596/665433/100041230/320332/69386/319156/319179/97114/319192/319172/319150/326620/319173/97908/319185/319191/319152/319169/319187/319159/232440/319164/68024/319154/319189/319166/319181/319182/260423/51788/97122/319170/319188/319186/326619/319180/319165/319149/319176/319190/17191	53
R-MMU-2559586	DNA Damage/Telomere Stress Induced Senescence	63/1768	75/5694	1.72172e-21	5.29716e-19	3.88444e-19	319161/319171/665622/80838/14958/57321/15267/50708/15270/319178/319160/319157/14957/56702/15364/665596/665433/100041230/12448/27354/320332/69386/319156/319179/50709/319192/319172/326620/319173/319185/319191/319169/319187/319159/232440/319164/68024/12427/319189/16906/319166/319181/17535/15361/319182/21749/12566/15260/21750/51788/12576/97122/319170/319188/319186/326619/66403/170644/319180/319165/19…	63
R-MMU-5250913	Positive epigenetic regulation of rRNA expression	69/1768	86/5694	3.44118e-21	6.35242e-19	4.65828e-19	319161/319171/665622/360198/15267/15077/15270/56200/319148/319178/319153/319160/319157/665596/665433/100041230/75316/320332/69386/319156/319179/97114/319192/319172/319150/66136/326620/319173/97908/93762/319185/319191/319152/319169/319187/66491/319159/232440/319164/68024/20017/319154/319189/319166/319181/319182/260423/21340/11461/21374/51788/97122/18519/319955/319170/319188/319186/326619/14534/110…	69
R-MMU-5250924	B-WICH complex positively regulates rRNA expression	69/1768	86/5694	3.44118e-21	6.35242e-19	4.65828e-19	319161/319171/665622/360198/15267/15077/15270/56200/319148/319178/319153/319160/319157/665596/665433/100041230/75316/320332/69386/319156/319179/97114/319192/319172/319150/66136/326620/319173/97908/93762/319185/319191/319152/319169/319187/66491/319159/232440/319164/68024/20017/319154/319189/319166/319181/319182/260423/21340/11461/21374/51788/97122/18519/319955/319170/319188/319186/326619/14534/110…	69
R-MMU-212165	Epigenetic regulation of gene expression	78/1768	103/5694	6.02673e-21	9.27112e-19	6.79857e-19	319161/319171/665622/360198/11569/15267/15077/15270/13436/56200/319148/319178/319153/319160/319157/665596/665433/100041230/75316/320332/69386/13626/319156/319179/97114/319192/319172/319150/66136/326620/319173/97908/245688/93762/319185/319191/319152/319169/319187/66491/319159/232440/319164/68024/20017/319154/319189/319166/319181/101867/319182/260423/21340/21665/11461/21374/51788/97122/18519/319955…	78
R-MMU-5250941	Negative epigenetic regulation of rRNA expression	54/1768	61/5694	7.73134e-21	1.01943e-18	7.47557e-19	319161/319171/665622/360198/15267/15077/15270/319148/319178/319153/319160/319157/665596/665433/100041230/320332/69386/319156/319179/97114/319192/319172/319150/326620/319173/97908/319185/319191/319152/319169/319187/319159/232440/319164/68024/319154/319189/319166/319181/101867/319182/260423/51788/97122/319170/319188/319186/326619/319180/319165/319149/319176/319190/17191	54
R-MMU-2299718	Condensation of Prophase Chromosomes	50/1768	55/5694	1.46207e-20	1.68686e-18	1.23699e-18	319161/319171/665622/15267/15270/14211/319178/319160/319157/320595/665596/665433/100041230/320332/69386/12534/319156/319179/319192/319172/326620/319173/70099/319185/319191/319169/319187/319159/232440/319164/68024/244329/319189/319166/319181/319182/18817/51788/97122/319170/319188/319186/326619/319180/319165/76044/19645/78658/319176/319190	50
R-MMU-427359	SIRT1 negatively regulates rRNA expression	53/1768	60/5694	2.25087e-20	2.07756e-18	1.52349e-18	319161/319171/665622/360198/15267/15077/15270/319148/319178/319153/319160/319157/665596/665433/100041230/320332/69386/319156/319179/97114/319192/319172/319150/326620/319173/97908/319185/319191/319152/319169/319187/319159/232440/319164/68024/319154/319189/319166/319181/101867/319182/260423/51788/97122/319170/319188/319186/326619/319180/319165/319149/319176/319190	53
R-MMU-5625886	Activated PKN1 stimulates transcription of AR (androgen receptor) regulated genes KLK2 and KLK3	53/1768	60/5694	2.25087e-20	2.07756e-18	1.52349e-18	319161/319171/665622/360198/15267/15077/15270/319148/319178/319153/319160/319157/665596/665433/100041230/320332/69386/319156/319179/97114/319192/319172/319150/326620/319173/97908/319185/319191/319152/319169/319187/319159/232440/319164/68024/319154/319189/17978/319166/319181/319182/260423/51788/97122/319170/319188/319186/326619/319180/319165/319149/319176/319190	53
R-MMU-212300	PRC2 methylates histones and DNA	58/1768	69/5694	6.67067e-20	5.5973e-18	4.10454e-18	319161/319171/665622/360198/11569/15267/15077/15270/13436/319148/319178/319153/319160/319157/665596/665433/100041230/320332/69386/13626/319156/319179/97114/319192/319172/319150/326620/319173/97908/245688/319185/319191/319152/319169/319187/319159/232440/319164/68024/319154/319189/319166/319181/319182/260423/51788/97122/319170/319188/319186/326619/14056/319180/319165/319149/74016/319176/319190	58
R-MMU-2559583	Cellular Senescence	103/1768	156/5694	8.69944e-20	6.69132e-18	4.90679e-18	319161/319171/665622/360198/80838/14958/57321/15267/15077/50708/15270/22186/13875/319148/319178/319153/319160/13619/319157/14957/17164/56702/15364/22194/26413/665596/665433/100041230/12448/27354/320332/69386/22190/13626/319156/319179/50709/97114/319192/19763/319172/319150/23872/326620/319173/97908/29871/245688/319185/319191/319152/319169/319187/68999/319159/26408/232440/319164/68024/12427/319154/…	103
R-MMU-8878171	Transcriptional regulation by RUNX1	107/1768	167/5694	4.98298e-19	3.53792e-17	2.59438e-17	319161/319171/665622/360198/239985/99890/77044/15267/15077/13000/26444/15270/57376/22186/19179/319148/319178/319153/319160/17463/15258/13619/319157/12995/19184/12572/66413/665596/665433/100041230/213464/12443/320332/69386/22601/22190/319156/20588/319179/97114/319192/19763/319172/319150/326620/319173/97908/29871/19173/20467/319185/319191/319152/59029/319169/319187/319159/103554/232440/69188/319164…	107
R-MMU-73854	RNA Polymerase I Promoter Clearance	74/1768	100/5694	6.31711e-19	4.01977e-17	2.94772e-17	319161/319171/665622/116871/360198/15267/15077/15270/319148/319178/319153/15182/319160/319157/12572/665596/665433/100041230/75316/320332/69386/319156/23894/106298/319179/97114/319192/319172/319150/66136/326620/319173/97908/245688/319185/319191/319152/319169/319187/66491/319159/232440/319164/68024/23942/14884/20017/319154/319189/107932/319166/319181/319182/260423/21340/13872/21374/51788/97122/6667…	74
R-MMU-73772	RNA Polymerase I Promoter Escape	66/1768	85/5694	6.53267e-19	4.01977e-17	2.94772e-17	319161/319171/665622/360198/15267/15077/15270/319148/319178/319153/319160/319157/12572/665596/665433/100041230/75316/320332/69386/319156/23894/106298/319179/97114/319192/319172/319150/66136/326620/319173/97908/319185/319191/319152/319169/319187/66491/319159/232440/319164/68024/14884/20017/319154/319189/319166/319181/319182/260423/21340/13872/21374/51788/97122/66671/319170/319188/319186/326619/319…	66
R-MMU-8936459	RUNX1 regulates genes involved in megakaryocyte differentiation and platelet function	59/1768	73/5694	1.41771e-18	8.17841e-17	5.99728e-17	319161/319171/665622/360198/99890/15267/15077/15270/319148/319178/319153/319160/319157/665596/665433/100041230/213464/320332/69386/319156/319179/97114/319192/319172/319150/326620/319173/97908/20467/319185/319191/319152/319169/319187/319159/232440/69188/319164/68024/319154/319189/12400/319166/319181/319182/260423/51788/97122/18519/319170/319188/319186/326619/319180/319165/319149/328572/319176/3191…	59
R-MMU-73864	RNA Polymerase I Transcription	74/1768	101/5694	1.65869e-18	9.00571e-17	6.60395e-17	319161/319171/665622/116871/360198/15267/15077/15270/319148/319178/319153/15182/319160/319157/12572/665596/665433/100041230/75316/320332/69386/319156/23894/106298/319179/97114/319192/319172/319150/66136/326620/319173/97908/245688/319185/319191/319152/319169/319187/66491/319159/232440/319164/68024/23942/14884/20017/319154/319189/107932/319166/319181/319182/260423/21340/13872/21374/51788/97122/6667…	74
R-MMU-9670095	Inhibition of DNA recombination at telomere	45/1768	50/5694	3.38865e-18	1.73763e-16	1.27421e-16	319161/319171/665622/57321/15267/15270/319178/319160/319157/665596/665433/100041230/320332/69386/319156/319179/319192/319172/326620/319173/319185/319191/319169/319187/319159/232440/319164/68024/319189/319166/319181/319182/21749/21750/51788/97122/319170/319188/319186/22589/326619/319180/319165/319176/319190	45
R-MMU-2559580	Oxidative Stress Induced Senescence	73/1768	101/5694	1.018e-17	4.94536e-16	3.62646e-16	319161/319171/665622/360198/15267/15077/15270/22186/319148/319178/319153/319160/13619/319157/17164/26413/665596/665433/100041230/320332/69386/22190/13626/319156/319179/97114/319192/19763/319172/319150/326620/319173/97908/29871/245688/319185/319191/319152/319169/319187/319159/26408/232440/319164/68024/319154/319189/319166/319181/54383/319182/260423/22187/17246/19094/51788/97122/319170/319188/31918…	73
R-MMU-110330	Recognition and association of DNA glycosylase with site containing an affected purine	44/1768	50/5694	5.84605e-17	2.6143e-15	1.91708e-15	319161/319171/665622/57321/15267/15270/319178/319160/319157/665596/665433/100041230/320332/69386/319156/319179/319192/319172/326620/319173/319185/319191/319169/319187/319159/232440/319164/68024/319189/319166/319181/319182/21749/21750/51788/97122/319170/319188/319186/326619/319180/319165/319176/319190	44
R-MMU-5578749	Transcriptional regulation by small RNAs	72/1768	101/5694	5.94803e-17	2.6143e-15	1.91708e-15	319161/319171/665622/360198/15267/15077/69736/15270/233833/319148/319178/319153/319160/319157/110379/665596/665433/100041230/107939/320332/59015/69386/319156/19384/218210/319179/97114/319192/319172/319150/326620/319173/97908/319185/319191/319152/319169/319187/66491/319159/232440/319164/68024/170762/108989/319154/319189/319166/319181/320727/319182/260423/66679/231329/51788/231042/97122/19386/31917…	72
R-MMU-3214815	HDACs deacetylate histones	61/1768	80/5694	6.95646e-17	2.91855e-15	2.14019e-15	56310/319161/319171/665622/116871/360198/15267/15077/319148/319178/319153/15182/319160/319157/665596/665433/100041230/320332/69386/319156/319179/97114/319192/319172/319150/326620/319173/97908/245688/319185/319191/319152/319169/319187/319159/232440/319164/68024/23942/319154/319189/107932/319166/319181/19712/319182/260423/97122/319170/319188/319186/326619/21372/319180/319165/319149/621893/319176/31…	61
R-MMU-2559582	Senescence-Associated Secretory Phenotype (SASP)	67/1768	92/5694	1.22051e-16	4.89798e-15	3.59172e-15	319161/319171/665622/360198/15267/15077/15270/22186/319148/319178/319153/319160/319157/22194/26413/665596/665433/100041230/320332/69386/22190/319156/319179/97114/319192/319172/319150/326620/319173/97908/319185/319191/319152/319169/319187/68999/319159/232440/319164/68024/12427/319154/319189/319166/319181/17222/319182/260423/22187/12566/77683/51788/12576/97122/319170/319188/319186/326619/216080/319…	67
R-MMU-110331	Cleavage of the damaged purine	44/1768	52/5694	1.36335e-15	5.03348e-14	3.69108e-14	319161/319171/665622/57321/15267/15270/319178/319160/319157/665596/665433/100041230/320332/69386/319156/319179/319192/319172/326620/319173/319185/319191/319169/319187/319159/232440/319164/68024/319189/319166/319181/319182/21749/21750/51788/97122/319170/319188/319186/326619/319180/319165/319176/319190	44
R-MMU-73927	Depurination	44/1768	52/5694	1.36335e-15	5.03348e-14	3.69108e-14	319161/319171/665622/57321/15267/15270/319178/319160/319157/665596/665433/100041230/320332/69386/319156/319179/319192/319172/326620/319173/319185/319191/319169/319187/319159/232440/319164/68024/319189/319166/319181/319182/21749/21750/51788/97122/319170/319188/319186/326619/319180/319165/319176/319190	44
R-MMU-211000	Gene Silencing by RNA	74/1768	109/5694	1.57608e-15	5.59508e-14	4.10291e-14	319161/319171/665622/360198/15267/15077/69736/15270/53424/233833/319148/319178/319153/319160/319157/110379/22099/665596/665433/100041230/107939/320332/59015/69386/319156/19384/218210/319179/97114/319192/319172/319150/326620/319173/97908/319185/319191/319152/319169/319187/66491/319159/232440/319164/68024/170762/108989/319154/319189/319166/319181/320727/319182/260423/66679/231329/51788/231042/97122…	74
R-MMU-5625740	RHO GTPases activate PKNs	57/1768	76/5694	2.70351e-15	9.24201e-14	6.77723e-14	319161/319171/665622/360198/15267/15077/15270/17931/319148/319178/319153/319160/319157/665596/665433/100041230/320332/69386/319156/319179/97114/319192/319172/319150/326620/319173/97908/319185/319191/319152/319169/319187/319159/232440/319164/68024/319154/319189/17978/319166/319181/109333/319182/260423/51788/97122/11852/319170/319188/319186/326619/319180/319165/319149/319176/319190/22630	57
R-MMU-68875	Mitotic Prophase	72/1768	108/5694	1.6646e-14	5.48723e-13	4.02382e-13	319161/319171/665622/15267/69736/15270/14211/319178/319160/380664/217718/319157/320595/110379/26413/665596/665433/100041230/107939/320332/59015/69386/12534/319156/218210/319179/319192/319172/326620/319173/70099/319185/319191/67121/319169/319187/319159/232440/319164/68024/170762/244329/108989/319189/16906/319166/319181/319182/18817/66679/51788/231042/97122/382030/19386/319170/319188/319186/326619/…	72
R-MMU-9018519	Estrogen-dependent gene expression	71/1768	107/5694	3.66765e-14	1.16732e-12	8.56006e-13	319161/319171/665622/360198/15267/15077/15270/268903/22632/56351/319148/319178/319153/319160/319157/15516/665596/665433/100041230/14228/320332/69386/319156/319179/97114/319192/319172/319150/83602/326620/319173/97908/235459/319185/319191/319152/319169/319187/66491/319159/232440/319164/68024/319154/319189/17978/12400/319166/319181/22278/319182/260423/231329/21374/51788/97122/18519/319170/319188/319…	71
R-MMU-8939211	ESR-mediated signaling	94/1768	158/5694	6.82111e-14	2.09863e-12	1.53894e-12	14688/319161/319171/665622/360198/15267/15077/15270/268903/22632/14707/12912/56351/12314/12313/319148/319178/319153/319160/319157/14701/67738/15516/26413/665596/665433/100041230/14228/320332/69386/319156/23797/319179/97114/319192/16653/319172/319150/83602/68268/326620/319173/97908/235459/319185/319191/319152/319169/319187/66491/16589/319159/232440/319164/68024/319154/319189/17978/12400/319166/319…	94
R-MMU-3214858	RMTs methylate histone arginines	49/1768	65/5694	1.81394e-13	5.40087e-12	3.9605e-12	319161/319171/360198/239985/99890/77044/15267/15077/57376/16898/319148/319153/319160/319157/665433/100041230/12443/320332/69386/319156/20588/97114/319192/319172/319150/70465/326620/319173/97908/71974/245688/319191/319152/319169/319159/232440/319164/319154/319166/260423/97122/214572/319170/326619/68094/319165/319149/621893/319176	49
R-MMU-606279	Deposition of new CENPA-containing nucleosomes at the centromere	50/1768	68/5694	5.34265e-13	1.49432e-11	1.0958e-11	319161/319171/665622/15267/15270/18148/319178/319160/60411/319157/66311/72155/665596/665433/100041230/320332/69386/319156/319179/319192/319172/326620/319173/217653/245688/93762/319185/319191/319169/319187/319159/102920/232440/319164/68024/319189/319166/319181/319182/51788/97122/319170/319188/319186/326619/319180/319165/319176/319190/320394	50
R-MMU-774815	Nucleosome assembly	50/1768	68/5694	5.34265e-13	1.49432e-11	1.0958e-11	319161/319171/665622/15267/15270/18148/319178/319160/60411/319157/66311/72155/665596/665433/100041230/320332/69386/319156/319179/319192/319172/326620/319173/217653/245688/93762/319185/319191/319169/319187/319159/102920/232440/319164/68024/319189/319166/319181/319182/51788/97122/319170/319188/319186/326619/319180/319165/319176/319190/320394	50
R-MMU-73929	Base-Excision Repair, AP Site Formation	45/1768	59/5694	8.77745e-13	2.38282e-11	1.74734e-11	319161/319171/665622/57321/15267/15270/319178/319160/319157/665596/665433/100041230/320332/69386/319156/319179/319192/319172/326620/319173/319185/319191/319169/319187/319159/232440/319164/68024/319189/319166/319181/319182/21749/21665/21750/51788/97122/319170/319188/319186/326619/319180/319165/319176/319190	45
R-MMU-72706	GTP hydrolysis and joining of the 60S ribosomal subunit	62/1768	93/5694	1.15678e-12	3.0506e-11	2.23703e-11	13682/16785/100503670/67427/20088/269261/22186/19946/19989/66483/16898/67186/19951/19981/270106/20115/55944/20068/66481/13681/26451/53356/66475/75617/20103/19982/57294/19934/56040/20005/19943/68193/67248/20091/66489/76846/98221/26905/67115/13684/67671/67891/267019/66235/27979/68028/68052/19988/13669/20044/20102/217869/19921/54709/67025/13665/27370/54127/19941/66480/20084/78294	62
R-MMU-2262752	Cellular responses to stress	202/1768	436/5694	2.41412e-12	6.08056e-11	4.45892e-11	319161/319171/665622/70369/360198/80838/26965/14958/270802/57321/15267/15077/69736/50708/26444/15270/22186/13875/19179/56351/20657/15502/319148/319178/319153/71745/66359/101142/319160/17463/13619/319157/14957/17164/110379/19184/56702/15364/22194/15516/26413/68576/66413/665596/665433/100041230/12448/22151/27354/14228/107939/320332/66272/59015/69386/22190/13626/319156/218210/11758/319179/50709/9711…	202
R-MMU-9006931	Signaling by Nuclear Receptors	103/1768	186/5694	2.43749e-12	6.08056e-11	4.45892e-11	14688/56310/319161/319171/665622/360198/15267/15077/15270/268903/22632/14707/98711/12912/56351/12314/12313/319148/319178/319153/319160/319157/14701/67738/15516/26413/665596/665433/100041230/14228/320332/69386/319156/23797/319179/97114/319192/16653/319172/319150/235339/83602/68268/326620/319173/97908/235459/319185/319191/319152/319169/319187/66491/16589/319159/232440/319164/68024/319154/319189/179…	103
R-MMU-156827	L13a-mediated translational silencing of Ceruloplasmin expression	61/1768	92/5694	2.54214e-12	6.17471e-11	4.52796e-11	13682/16785/100503670/67427/20088/269261/22186/19946/19989/66483/16898/67186/19951/19981/270106/20115/55944/20068/66481/13681/26451/53356/66475/75617/20103/19982/57294/19934/56040/20005/19943/68193/67248/20091/66489/76846/98221/26905/67115/13684/67671/67891/267019/66235/27979/68028/68052/19988/13669/20044/20102/19921/54709/67025/13665/27370/54127/19941/66480/20084/78294	61
R-MMU-1799339	SRP-dependent cotranslational protein targeting to membrane	52/1768	74/5694	3.43352e-12	8.12599e-11	5.95884e-11	16785/100503670/67427/66661/20088/269261/22186/19946/19989/66483/16898/67186/19951/19981/270106/20115/20068/66481/26451/66475/75617/20103/19982/57294/19934/56040/20005/19943/68193/67248/20091/66489/76846/67115/67671/67891/267019/68028/68052/19988/20813/20044/20102/19921/67025/27370/27058/54127/19941/66480/20084/78294	52
R-MMU-8953897	Cellular responses to external stimuli	202/1768	439/5694	5.40992e-12	1.24834e-10	9.15416e-11	319161/319171/665622/70369/360198/80838/26965/14958/270802/57321/15267/15077/69736/50708/26444/15270/22186/13875/19179/56351/20657/15502/319148/319178/319153/71745/66359/101142/319160/17463/13619/319157/14957/17164/110379/19184/56702/15364/22194/15516/26413/68576/66413/665596/665433/100041230/12448/22151/27354/14228/107939/320332/66272/59015/69386/22190/13626/319156/218210/11758/319179/50709/9711…	202
R-MMU-72689	Formation of a pool of free 40S subunits	56/1768	83/5694	6.95891e-12	1.5666e-10	1.1488e-10	16785/100503670/67427/20088/269261/22186/19946/19989/66483/16898/67186/19951/19981/270106/20115/55944/20068/66481/26451/53356/66475/75617/20103/19982/57294/19934/56040/20005/19943/68193/67248/20091/66489/76846/98221/67115/67671/67891/267019/66235/27979/68028/68052/19988/13669/20044/20102/19921/54709/67025/27370/54127/19941/66480/20084/78294	56
R-MMU-3247509	Chromatin modifying enzymes	99/1768	179/5694	7.31341e-12	1.56983e-10	1.15117e-10	56310/319161/319171/665622/116871/360198/239985/99890/11569/77044/15267/15077/17692/223770/214899/57376/18033/16898/319148/319178/319153/15182/319160/319157/320595/226830/67014/665596/665433/100041230/213464/66083/12443/320332/69386/13626/319156/20588/319179/97114/319192/319172/319150/70465/326620/319173/97908/93871/71974/245688/319185/319191/319152/319169/319187/319159/232440/69188/319164/68024/…	99
R-MMU-4839726	Chromatin organization	99/1768	179/5694	7.31341e-12	1.56983e-10	1.15117e-10	56310/319161/319171/665622/116871/360198/239985/99890/11569/77044/15267/15077/17692/223770/214899/57376/18033/16898/319148/319178/319153/15182/319160/319157/320595/226830/67014/665596/665433/100041230/213464/66083/12443/320332/69386/13626/319156/20588/319179/97114/319192/319172/319150/70465/326620/319173/97908/93871/71974/245688/319185/319191/319152/319169/319187/319159/232440/69188/319164/68024/…	99
R-MMU-72766	Translation	107/1768	200/5694	1.6451e-11	3.45098e-10	2.53063e-10	13682/16785/19935/100503670/67427/66661/20088/269261/27395/22186/19946/19989/66483/16898/68499/67186/19951/19981/270106/20115/55944/232536/74776/20068/94062/66481/13681/26451/59054/53356/66475/75617/20103/94064/19982/55949/57294/19934/74600/56040/20005/19943/68193/67248/20091/66489/94063/76846/69163/98221/67768/14853/26905/225363/67115/13684/67671/67891/267019/50529/66235/67840/64658/27979/68028/…	107
R-MMU-975956	Nonsense Mediated Decay (NMD) independent of the Exon Junction Complex (EJC)	52/1768	76/5694	1.74551e-11	3.58024e-10	2.62541e-10	16785/100503670/67427/20088/269261/22186/19946/19989/66483/16898/67186/19951/19981/270106/20115/20068/66481/26451/66475/75617/20103/19982/57294/19934/56040/20005/19943/68193/67248/20091/66489/76846/14853/225363/67115/67671/67891/267019/68028/68052/19988/20044/20102/19921/67025/14852/27370/54127/19941/66480/20084/78294	52
R-MMU-72613	Eukaryotic Translation Initiation	63/1768	100/5694	3.19938e-11	6.28305e-10	4.6074e-10	13682/16785/100503670/67427/20088/269261/22186/19946/19989/66483/16898/67186/19951/19981/270106/20115/55944/20068/66481/13681/26451/53356/66475/75617/20103/19982/57294/19934/56040/20005/19943/68193/67248/20091/66489/76846/98221/26905/67115/13684/67671/67891/267019/66235/27979/68028/68052/19988/13669/20044/20102/217869/19921/54709/67025/13685/13665/27370/54127/19941/66480/20084/78294	63
R-MMU-72737	Cap-dependent Translation Initiation	63/1768	100/5694	3.19938e-11	6.28305e-10	4.6074e-10	13682/16785/100503670/67427/20088/269261/22186/19946/19989/66483/16898/67186/19951/19981/270106/20115/55944/20068/66481/13681/26451/53356/66475/75617/20103/19982/57294/19934/56040/20005/19943/68193/67248/20091/66489/76846/98221/26905/67115/13684/67671/67891/267019/66235/27979/68028/68052/19988/13669/20044/20102/217869/19921/54709/67025/13685/13665/27370/54127/19941/66480/20084/78294	63
R-MMU-5689901	Metalloprotease DUBs	28/1768	32/5694	4.5561e-11	8.761e-10	6.4245e-10	319171/15267/22186/665433/320713/22190/210766/319192/319172/319173/76630/319191/59029/20844/319169/232440/319164/319166/70681/22187/18519/319170/319165/109359/328572/621893/319176/78294	28
R-MMU-3214847	HATs acetylate histones	45/1768	64/5694	9.80587e-11	1.84711e-09	1.35449e-09	319161/665622/360198/15077/17692/223770/319148/319178/319153/319160/319157/665596/100041230/320332/69386/319156/319179/97114/319150/326620/97908/245688/319185/319152/319187/319159/68024/319154/319189/17978/319181/319182/260423/15161/97122/70088/319188/319186/326619/66262/319180/319149/319190/77853/382207	45
R-MMU-69481	G2/M Checkpoints	82/1768	145/5694	1.09002e-10	2.01218e-09	1.47554e-09	319161/665622/19356/26909/106344/26444/15270/22186/74386/19179/319178/70238/319160/17463/319157/19184/66413/665596/100041230/66634/235610/27354/320332/69386/22190/12534/319156/210766/319179/326620/27214/19355/22218/19173/235559/319185/59029/17220/319187/319159/103554/68024/50793/319189/70620/93765/319181/19166/17535/70681/319182/22187/12566/19192/19170/17219/70247/97122/19181/67089/12649/319188/1…	82
R-MMU-73884	Base Excision Repair	52/1768	79/5694	1.63044e-10	2.95077e-09	2.16382e-09	319161/319171/665622/57321/15267/106344/15270/319178/319160/319157/665596/665433/100041230/320332/69386/319156/319179/319192/319172/326620/319173/100206/319185/319191/319169/319187/319159/232440/319164/68024/319189/319166/319181/319182/21749/21665/21750/51788/97122/319170/319188/319186/326619/319180/319165/59001/18538/72151/19718/319176/319190/16881	52
R-MMU-157579	Telomere Maintenance	57/1768	90/5694	2.0882e-10	3.70655e-09	2.71804e-09	319161/319171/665622/68147/57321/15267/106344/15270/319178/319160/319157/214987/665596/665433/100041230/320332/69386/319156/319179/319192/319172/326620/319173/72171/269400/319185/319191/319169/319187/319159/232440/319164/68024/12427/319189/66181/319166/319181/319182/21749/12566/21750/51788/97122/319170/319188/319186/22589/326619/319180/319165/18538/72151/19718/319176/319190/16881	57
R-MMU-6791226	Major pathway of rRNA processing in the nucleolus and cytosol	86/1768	156/5694	2.28725e-10	3.83842e-09	2.81474e-09	100608/16785/100503670/67427/71340/20088/269261/14791/66164/22186/19946/19989/66483/16898/56200/67186/19951/19981/270106/20115/20068/73736/56095/66481/26451/21771/66475/213895/75617/20103/66446/19982/72198/67134/269470/57294/19934/225348/57315/56040/20005/19943/69639/68193/67248/20091/66489/50912/76846/69072/66249/73674/67115/67671/57316/67891/267019/105372/24128/67276/65961/68028/68052/72515/726…	86
R-MMU-72312	rRNA processing	86/1768	156/5694	2.28725e-10	3.83842e-09	2.81474e-09	100608/16785/100503670/67427/71340/20088/269261/14791/66164/22186/19946/19989/66483/16898/56200/67186/19951/19981/270106/20115/20068/73736/56095/66481/26451/21771/66475/213895/75617/20103/66446/19982/72198/67134/269470/57294/19934/225348/57315/56040/20005/19943/69639/68193/67248/20091/66489/50912/76846/69072/66249/73674/67115/67671/57316/67891/267019/105372/24128/67276/65961/68028/68052/72515/726…	86
R-MMU-8868773	rRNA processing in the nucleus and cytosol	86/1768	156/5694	2.28725e-10	3.83842e-09	2.81474e-09	100608/16785/100503670/67427/71340/20088/269261/14791/66164/22186/19946/19989/66483/16898/56200/67186/19951/19981/270106/20115/20068/73736/56095/66481/26451/21771/66475/213895/75617/20103/66446/19982/72198/67134/269470/57294/19934/225348/57315/56040/20005/19943/69639/68193/67248/20091/66489/50912/76846/69072/66249/73674/67115/67671/57316/67891/267019/105372/24128/67276/65961/68028/68052/72515/726…	86
R-MMU-8866654	E3 ubiquitin ligases ubiquitinate target proteins	37/1768	50/5694	4.44252e-10	7.32222e-09	5.36943e-09	665622/225131/22186/319178/22194/320311/665596/22190/319179/108089/66105/109331/319185/319187/68024/22209/319189/70620/93765/319181/319182/22187/56550/58186/214498/56273/319188/319186/216080/22083/319180/18538/235497/19090/68441/319190/78294	37
R-MMU-8852135	Protein ubiquitination	47/1768	70/5694	4.53651e-10	7.34597e-09	5.38685e-09	665622/109161/225131/22186/319178/22213/22284/22194/320311/665596/216150/22190/319179/108089/66105/53323/109331/319185/319187/68024/22209/319189/70620/93765/319181/319182/22187/50933/56550/231380/58186/214498/56273/319188/319186/22201/216080/22083/319180/18538/235497/19090/68441/66799/319190/268470/78294	47
R-MMU-5693571	Nonhomologous End-Joining (NHEJ)	38/1768	52/5694	4.75048e-10	7.55982e-09	5.54366e-09	319161/665622/15270/319178/70238/319160/319157/55982/665596/100041230/27354/320332/69386/319156/319179/326620/108138/22218/319185/319187/319159/68024/319189/70620/93765/319181/17535/319182/97122/319188/319186/326619/15204/319180/51869/56626/19090/319190	38
R-MMU-69620	Cell Cycle Checkpoints	124/1768	255/5694	1.50651e-09	2.35679e-08	1.72825e-08	319161/665622/19356/26909/106344/69736/26444/15270/22186/108911/74386/19179/319178/70238/319160/17463/76499/60411/319157/110379/19184/22194/72155/66413/665596/100041230/66634/12448/235610/27354/320332/59015/69386/57294/22190/12534/319156/210766/319179/26374/326620/19053/27214/19355/22218/12237/19173/67203/235559/235661/68014/319185/59029/17220/319187/68999/319159/103554/102920/68024/50793/12427/1…	124
R-MMU-69278	Cell Cycle, Mitotic	202/1768	463/5694	1.85146e-09	2.84816e-08	2.08858e-08	319161/319171/665622/225745/26965/15267/106344/69736/13000/26444/15270/21664/17931/20878/22186/108911/19179/21781/14211/319178/319160/17463/380664/76499/60411/71782/217718/319157/12995/100088/320595/110379/19184/22194/15516/26413/12572/72155/13557/66413/665596/665433/100041230/66634/12448/22151/107939/12443/320332/59015/69386/57294/22190/15366/12534/319156/19384/218210/23797/319179/319192/319172/…	202
R-MMU-5689603	UCH proteinases	53/1768	85/5694	2.07351e-09	3.13745e-08	2.30072e-08	319171/15267/26444/22632/22186/19179/17463/19184/66413/665433/22190/319192/319172/319173/227195/69714/19173/319191/59029/319169/103554/232440/319164/56207/56436/56249/319166/19166/68837/70020/22187/19192/11461/19170/15161/50933/70247/19181/67089/68142/319170/23997/319165/22223/17425/621893/319176/19186/26441/19182/78294/66997/104416	53
R-MMU-68886	M Phase	162/1768	356/5694	2.38064e-09	3.54408e-08	2.5989e-08	319161/319171/665622/225745/15267/69736/13000/26444/15270/22186/108911/19179/14211/319178/319160/17463/380664/76499/60411/71782/217718/319157/12995/100088/320595/110379/19184/22194/26413/72155/66413/665596/665433/100041230/22151/107939/320332/59015/69386/57294/22190/12534/319156/19384/218210/319179/319192/319172/326620/98386/71175/19053/319173/28135/70099/225659/22218/12237/19173/67203/235661/680…	162
R-MMU-5693606	DNA Double Strand Break Response	43/1768	64/5694	2.4554e-09	3.59735e-08	2.63796e-08	319161/665622/15270/22186/319178/70238/319160/319157/665596/100041230/27354/320332/69386/22190/319156/210766/319179/326620/22218/93762/319185/319187/319159/68024/319189/70620/93765/319181/17535/70681/319182/22187/16647/97122/319188/319186/14051/326619/15204/319180/319190/78294/22385	43
R-MMU-73886	Chromosome Maintenance	66/1768	115/5694	3.27041e-09	4.71655e-08	3.45868e-08	319161/319171/665622/68147/57321/15267/106344/15270/18148/319178/319160/60411/319157/214987/66311/72155/665596/665433/100041230/320332/69386/319156/319179/319192/319172/326620/319173/72171/217653/245688/269400/93762/319185/319191/319169/319187/319159/102920/232440/319164/68024/12427/319189/66181/319166/319181/319182/21749/12566/21750/51788/97122/319170/319188/319186/22589/326619/319180/319165/185…	66
R-MMU-927802	Nonsense-Mediated Decay (NMD)	57/1768	95/5694	4.09901e-09	5.7324e-08	4.20361e-08	16785/66441/100503670/67427/20088/269261/22186/19946/19989/66483/16898/67186/19951/19981/270106/20115/20068/66481/26451/66475/75617/20103/19982/57294/19934/56040/20005/19943/68193/67248/20091/66489/76846/14853/225363/67115/67671/67891/267019/68028/68052/19988/51792/20044/20102/19921/67025/14852/326622/27370/229512/54127/19941/66480/103677/20084/78294	57
R-MMU-975957	Nonsense Mediated Decay (NMD) enhanced by the Exon Junction Complex (EJC)	57/1768	95/5694	4.09901e-09	5.7324e-08	4.20361e-08	16785/66441/100503670/67427/20088/269261/22186/19946/19989/66483/16898/67186/19951/19981/270106/20115/20068/66481/26451/66475/75617/20103/19982/57294/19934/56040/20005/19943/68193/67248/20091/66489/76846/14853/225363/67115/67671/67891/267019/68028/68052/19988/51792/20044/20102/19921/67025/14852/326622/27370/229512/54127/19941/66480/103677/20084/78294	57
R-MMU-5693565	Recruitment and ATM-mediated phosphorylation of repair and signaling proteins at DNA double strand breaks	42/1768	63/5694	5.41495e-09	7.4597e-08	5.47025e-08	319161/665622/15270/22186/319178/70238/319160/319157/665596/100041230/27354/320332/69386/22190/319156/210766/319179/326620/22218/93762/319185/319187/319159/68024/319189/70620/93765/319181/17535/70681/319182/22187/97122/319188/319186/14051/326619/15204/319180/319190/78294/22385	42
R-MMU-73894	DNA Repair	133/1768	285/5694	1.05699e-08	1.43471e-07	1.05208e-07	319161/319171/665622/19356/12190/57321/26894/15267/26909/106344/15270/22632/22186/74386/100040608/319178/70238/319160/319157/55982/67561/244666/12572/665596/665433/100041230/235610/27354/320332/268465/69386/22190/319156/23894/210766/319179/319192/319172/67030/326620/319173/211651/19355/227195/21399/108138/69714/22218/235559/209334/100206/19365/93762/319185/319191/319169/319187/66491/319159/232440…	133
R-MMU-5693567	HDR through Homologous Recombination (HRR) or Single Strand Annealing (SSA)	63/1768	111/5694	1.35755e-08	1.81598e-07	1.33167e-07	319161/665622/19356/12190/26909/106344/15270/22186/74386/319178/70238/319160/319157/665596/100041230/235610/27354/320332/268465/69386/22190/319156/210766/319179/326620/19355/22218/235559/209334/19365/319185/319187/319159/68024/12427/319189/70620/93765/319181/17535/70681/319182/22187/12566/233826/97122/19362/12649/319188/15574/319186/326619/15204/319180/59001/18538/72151/19718/319190/19361/27015/7…	63
R-MMU-5693607	Processing of DNA double-strand break ends	48/1768	79/5694	3.98385e-08	5.179e-07	3.7978e-07	319161/665622/19356/26909/106344/15270/74386/319178/70238/319160/319157/665596/100041230/235610/27354/320332/69386/319156/210766/319179/326620/19355/22218/235559/319185/319187/319159/68024/12427/319189/70620/93765/319181/17535/70681/319182/12566/97122/12649/319188/15574/319186/326619/15204/319180/72151/19718/319190	48
R-MMU-69473	G2/M DNA damage checkpoint	48/1768	79/5694	3.98385e-08	5.179e-07	3.7978e-07	319161/665622/19356/26909/106344/15270/74386/319178/70238/319160/319157/665596/100041230/235610/27354/320332/69386/12534/319156/210766/319179/326620/19355/22218/235559/319185/319187/319159/68024/319189/70620/93765/319181/17535/70681/319182/97122/12649/319188/15574/319186/326619/15204/319180/72151/19718/319190/22630	48
R-MMU-5688426	Deubiquitination	103/1768	212/5694	4.13578e-08	5.30184e-07	3.88788e-07	319171/15267/226418/74112/26444/67952/22632/26409/407786/56324/28185/22186/19179/30940/246103/17463/20439/17125/19184/67561/22284/66413/665433/231151/320713/17847/329908/22190/12534/210766/319192/14479/22333/319172/319173/227195/360216/69714/76630/19173/17131/108645/17128/30941/319191/59029/20844/319169/68031/103554/232440/319164/12427/56207/24075/56436/56249/74996/319166/19166/68837/70681/11797/…	103
R-MMU-5693538	Homology Directed Repair	63/1768	114/5694	5.4139e-08	6.84525e-07	5.01967e-07	319161/665622/19356/12190/26909/106344/15270/22186/74386/319178/70238/319160/319157/665596/100041230/235610/27354/320332/268465/69386/22190/319156/210766/319179/326620/19355/22218/235559/209334/19365/319185/319187/319159/68024/12427/319189/70620/93765/319181/17535/70681/319182/22187/12566/233826/97122/19362/12649/319188/15574/319186/326619/15204/319180/59001/18538/72151/19718/319190/19361/27015/7…	63
R-MMU-5693532	DNA Double-Strand Break Repair	72/1768	137/5694	9.75014e-08	1.21613e-06	8.91798e-07	319161/665622/19356/12190/26909/106344/15270/22186/74386/319178/70238/319160/319157/55982/665596/100041230/235610/27354/320332/268465/69386/22190/319156/210766/319179/326620/19355/108138/22218/235559/209334/19365/93762/319185/319187/319159/68024/12427/319189/70620/93765/319181/17535/70681/319182/22187/12566/233826/16647/97122/19362/12649/319188/15574/319186/14051/326619/15204/319180/59001/51869/1…	72
R-MMU-195258	RHO GTPase Effectors	122/1768	265/5694	1.15131e-07	1.41688e-06	1.03901e-06	319161/319171/665622/360198/18643/245880/15267/15077/54004/69736/15270/13544/17931/108911/11867/18645/12314/12313/319148/319178/319153/319160/76499/60411/319157/110379/11465/26413/72155/665596/665433/100041230/50884/22151/320332/59015/67938/12229/69386/57294/319156/319179/97114/319192/319172/319150/326620/19053/319173/97908/20430/12237/67203/235661/68014/319185/319191/319152/319169/319187/319159/…	122
R-MMU-72702	Ribosomal scanning and start codon recognition	34/1768	52/5694	3.2307e-07	3.9236e-06	2.87721e-06	13682/16785/67427/20088/16898/20115/55944/20068/66481/13681/53356/66475/75617/20103/57294/20091/76846/98221/26905/13684/267019/66235/27979/68052/13669/20044/20102/217869/54709/13665/27370/54127/20084/78294	34
R-MMU-5689880	Ub-specific processing proteases	77/1768	154/5694	5.18148e-07	6.182e-06	4.53331e-06	319171/15267/74112/26444/67952/26409/407786/56324/28185/22186/19179/30940/246103/17463/20439/17125/19184/67561/22284/66413/665433/231151/17847/329908/22190/319192/14479/22333/319172/319173/19173/17131/108645/17128/30941/319191/59029/319169/68031/103554/232440/319164/12427/24075/56436/74996/319166/19166/11797/22187/17246/19192/19170/70247/22335/19211/19181/67089/319170/22217/14534/101206/23997/319…	77
R-MMU-3214841	PKMTs methylate histone lysines	36/1768	57/5694	5.22423e-07	6.182e-06	4.53331e-06	319161/360198/11569/15077/18033/319148/319153/319160/319157/226830/100041230/213464/66083/320332/69386/13626/319156/97114/319150/326620/97908/245688/319152/319159/69188/319154/260423/77683/235626/97122/326619/14056/319149/234135/192195/64707	36
R-MMU-72662	Activation of the mRNA upon binding of the cap-binding complex and eIFs, and subsequent binding to 43S	34/1768	53/5694	6.34237e-07	7.41014e-06	5.4339e-06	13682/16785/67427/20088/16898/20115/55944/20068/66481/13681/53356/66475/75617/20103/57294/20091/76846/98221/26905/13684/267019/66235/27979/68052/13669/20044/20102/54709/13685/13665/27370/54127/20084/78294	34
R-MMU-72649	Translation initiation complex formation	33/1768	52/5694	1.33495e-06	1.54019e-05	1.12943e-05	13682/16785/67427/20088/16898/20115/55944/20068/66481/13681/53356/66475/75617/20103/57294/20091/76846/98221/26905/13684/267019/66235/27979/68052/13669/20044/20102/54709/13665/27370/54127/20084/78294	33
R-MMU-72695	Formation of the ternary complex, and subsequently, the 43S complex	30/1768	46/5694	1.75001e-06	1.99415e-05	1.46232e-05	16785/67427/20088/16898/20115/55944/20068/66481/53356/66475/75617/20103/57294/20091/76846/98221/26905/267019/66235/27979/68052/13669/20044/20102/54709/13665/27370/54127/20084/78294	30
R-MMU-2990846	SUMOylation	70/1768	141/5694	2.38293e-06	2.67401e-05	1.96087e-05	319161/69736/26927/268903/109113/13436/20687/15387/18148/15182/70238/19720/319160/15258/13619/319157/110379/106021/100041230/50995/107939/320332/59015/69386/319156/218210/19763/72465/326620/29871/17344/108138/320213/22218/67711/67241/19365/68501/319159/170762/108989/66647/54383/66679/21665/19357/17246/55989/231042/97122/19386/229615/326619/12151/17190/15204/13006/67040/18538/72787/69912/52276/692…	70
R-MMU-3108232	SUMO E3 ligases SUMOylate target proteins	68/1768	136/5694	2.40458e-06	2.67401e-05	1.96087e-05	319161/69736/26927/268903/109113/13436/20687/15387/18148/15182/70238/19720/319160/15258/13619/319157/110379/106021/100041230/107939/320332/59015/69386/319156/218210/19763/72465/326620/29871/17344/108138/22218/67711/67241/19365/68501/319159/170762/108989/66647/54383/66679/21665/19357/17246/55989/231042/97122/19386/229615/326619/12151/17190/15204/13006/67040/18538/72787/69912/52276/69260/328572/269…	68
R-MMU-3214842	HDMs demethylate histones	27/1768	43/5694	1.65207e-05	0.000181531	0.000133118	319161/360198/15077/214899/319148/319153/319160/319157/320595/67014/100041230/320332/69386/319156/97114/319150/326620/97908/319152/319159/319154/260423/104263/97122/326619/71371/319149	27
R-MMU-983168	Antigen processing: Ubiquitination & Proteasome degradation	110/1768	255/5694	2.11412e-05	0.000229569	0.000168345	56228/79263/224170/22193/109161/636931/26965/14897/26444/59009/227738/211949/22186/399566/19179/19820/71745/22213/17463/20439/22215/68497/19184/22194/69706/66413/216150/230654/69116/22190/77113/83962/240028/69807/71999/75788/30838/66105/69010/53323/109082/19173/78913/59029/68999/103554/22209/387524/209239/70348/30843/70620/232539/93765/19823/71865/19166/17222/106052/101358/103583/104836/22187/191…	110
R-MMU-6804756	Regulation of TP53 Activity through Phosphorylation	41/1768	77/5694	3.8068e-05	0.000408567	0.000299605	108143/19356/114741/26909/106344/13000/407786/108079/20878/22186/74386/228980/20833/15258/12995/235610/27354/22190/19355/235559/12427/24075/105787/17535/22187/12566/209361/17246/19094/21374/12649/15574/72504/19079/77976/72151/19718/66464/24074/69181/78294	41
R-MMU-6807070	PTEN Regulation	49/1768	98/5694	6.11301e-05	0.000648541	0.000475579	116871/13000/26444/22186/19179/15182/19720/17463/13619/12995/19184/68576/66413/22190/13626/23797/19763/29871/19173/245688/59029/68031/103554/23942/107932/19166/54383/22187/19192/19170/70247/19211/19181/67089/12151/11651/14056/23997/68441/245670/56692/21951/19186/26441/19182/78294/66997/66508/241915	49
R-MMU-4551638	SUMOylation of chromatin organization proteins	34/1768	62/5694	7.95141e-05	0.000833994	0.000611574	319161/69736/15182/319160/13619/319157/110379/100041230/107939/320332/59015/69386/319156/218210/19763/326620/29871/17344/22218/319159/170762/108989/54383/66679/231042/97122/19386/326619/12151/72787/69912/269113/71844/241915	34
R-MMU-72203	Processing of Capped Intron-Containing Pre-mRNA	94/1768	218/5694	8.57824e-05	0.000889631	0.000652372	51786/73826/69207/66441/67197/225160/69736/51810/53379/68879/67337/13211/67418/27366/15387/77134/20641/66231/67996/238831/27967/110379/23983/60532/68011/193116/76522/107939/59015/76479/72198/218210/80744/67958/15568/66810/20462/68988/210529/13684/74320/20384/66491/225027/170762/108989/66877/83701/15481/56194/212880/22185/66679/231889/13204/20638/233908/14105/231329/56335/231042/320632/72047/11080…	94
R-MMU-1257604	PIP3 activates AKT signaling	76/1768	171/5694	0.000126556	0.0012979	0.000951758	116871/18590/14180/384783/13000/26444/15370/14183/22186/19179/12912/15182/19720/17463/13619/14255/12995/18718/19184/26413/68576/66413/22190/13626/23797/19763/19053/29871/19173/245688/14388/78757/59029/68031/103554/23942/19247/107932/19166/54383/22187/51792/16179/17246/19192/244650/16180/80857/19170/18708/70247/12576/19211/19181/67089/16367/17311/12151/26932/11651/14056/23997/18709/268980/68441/24…	76
R-MMU-1234174	Cellular response to hypoxia	33/1768	61/5694	0.000143709	0.00145762	0.00106888	26444/22186/19179/71745/17463/19184/66413/22190/66105/112405/19173/59029/103554/19166/101543/22187/19192/19170/70247/56550/19181/67089/216080/23997/17684/328572/22346/19186/26441/19182/78294/67673/66997	33
R-MMU-2559584	Formation of Senescence-Associated Heterochromatin Foci (SAHF)	13/1768	17/5694	0.0001496	0.00150088	0.0011006	80838/14958/50708/14957/56702/15364/50709/16906/15361/15260/66403/170644/19645	13
R-MMU-1266695	Interleukin-7 signaling	16/1768	23/5694	0.000160031	0.00158826	0.00116469	360198/15077/384783/319148/319153/97114/319150/97908/93871/319152/319154/260423/18708/16367/319149/18709	16
R-MMU-983169	Class I MHC mediated antigen processing & presentation	116/1768	283/5694	0.000181468	0.00178186	0.00130665	56228/79263/224170/22193/109161/636931/26965/14897/26444/59009/227738/211949/22186/399566/19179/19820/71745/22213/17463/20439/22215/68497/110379/19184/22194/69706/66413/216150/16410/230654/69116/22190/77113/83962/240028/69807/80898/71999/75788/30838/66105/69010/53323/109082/19173/69162/78913/59029/68999/103554/22209/387524/209239/70348/30843/20334/70620/232539/93765/19823/71865/19166/17222/106052…	116
R-MMU-202424	Downstream TCR signaling	36/1768	69/5694	0.000192985	0.00187501	0.00137495	26965/68652/26444/26409/22186/19179/18033/17463/19184/66413/216150/22190/19173/59029/103554/93765/19166/103583/22187/19192/19170/18708/70247/56550/19211/19181/67089/216080/23997/18709/66589/19186/26441/19182/78294/66997	36
R-MMU-69206	G1/S Transition	46/1768	94/5694	0.000195614	0.00188075	0.00137917	26965/26444/22186/19179/17463/19184/12572/66413/66634/12448/12443/22190/23797/19053/27214/19173/59029/17220/50793/12427/19166/22187/12566/51792/19192/19170/17219/70247/12576/19181/67089/66671/18393/11651/23997/59001/12545/12544/19645/17217/19186/26441/19182/78294/66997/26429	46
R-MMU-1234176	Oxygen-dependent proline hydroxylation of Hypoxia-inducible Factor Alpha	31/1768	57/5694	0.000199943	0.00190255	0.00139515	26444/22186/19179/71745/17463/19184/66413/22190/66105/112405/19173/59029/103554/19166/101543/22187/19192/19170/70247/56550/19181/67089/216080/23997/22346/19186/26441/19182/78294/67673/66997	31
R-MMU-2454202	Fc epsilon receptor (FCERI) signaling	47/1768	97/5694	0.000225161	0.00212065	0.00155509	26965/68652/26444/26409/22186/19179/18033/12314/12313/17463/19184/26413/66413/216150/12229/22190/16653/20662/19173/59029/103554/93765/19166/103583/22187/19192/19170/18708/70247/56550/19181/19056/67089/19058/216080/18803/23997/18709/26398/66589/26417/19186/19055/26441/19182/78294/66997	47
R-MMU-9006925	Intracellular signaling by second messengers	82/1768	190/5694	0.000231789	0.00216102	0.00158469	116871/18590/14180/384783/13000/26444/15370/14183/22186/18749/19179/12912/12314/12313/15182/19720/17463/13619/14255/12995/18718/19184/26413/68576/66413/22190/13626/23797/19763/19053/29871/11513/19173/245688/14388/78757/59029/68031/103554/23942/19247/107932/19166/54383/22187/51792/16179/17246/19192/244650/16180/80857/19170/18708/70247/12576/19211/19181/67089/16367/17311/19084/12151/26932/11651/140…	82
R-MMU-5633007	Regulation of TP53 Activity	61/1768	134/5694	0.000261272	0.00241154	0.0017684	108143/19356/114741/26909/106344/223770/13000/407786/108079/20878/22186/74386/228980/15182/20833/15258/12995/18718/226830/235610/27354/22190/12534/23797/18996/19053/19355/245688/235559/78757/23942/12427/24075/105787/107932/17535/22187/12566/26992/51792/77683/209361/17246/19094/21374/12649/70088/15574/66262/72504/19079/11651/77976/72151/19718/66464/69260/24074/69181/328572/78294	61
R-MMU-3700989	Transcriptional Regulation by TP53	106/1768	258/5694	0.000308802	0.00282203	0.00206941	108143/19356/114741/26909/106344/223770/13000/407786/19352/108079/20878/22186/74386/228980/18148/66359/15182/20833/15258/12995/18718/72068/226830/12572/68576/12448/235610/27354/66272/22190/12534/23894/23797/18996/19053/19355/21399/100126824/66494/245688/235559/12857/78757/66491/23942/12427/12867/14884/24075/14782/78893/231464/52679/17992/105787/107932/69802/17535/22187/12566/26992/51792/77683/209…	106
R-MMU-6811440	Retrograde transport at the Trans-Golgi-Network	22/1768	37/5694	0.000316086	0.00285082	0.00209053	245944/97484/53611/76688/228960/54214/16834/233824/238123/108123/104303/76932/73296/76332/98910/53330/18195/22134/102339/242406/232286/224705	22
R-MMU-68949	Orc1 removal from chromatin	33/1768	63/5694	0.000321219	0.00285082	0.00209053	26965/26444/22186/19179/17463/19184/66413/66634/22190/19173/59029/17220/103554/50793/12427/19166/22187/12566/19192/19170/17219/70247/19181/67089/18393/23997/17217/19186/26441/19182/78294/66997/26429	33
R-MMU-69202	Cyclin E associated events during G1/S transition	33/1768	63/5694	0.000321219	0.00285082	0.00209053	26965/26444/22186/19179/17463/19184/12572/66413/12448/12443/22190/23797/19173/59029/12427/19166/22187/12566/19192/19170/70247/12576/19181/67089/66671/11651/23997/19645/19186/26441/19182/78294/66997	33
R-MMU-5607764	CLEC7A (Dectin-1) signaling	39/1768	78/5694	0.000337715	0.00296867	0.00217695	26965/68652/26444/26409/22186/19179/18033/12314/12313/17463/19184/66413/216150/22190/19173/59029/103554/93765/19166/103583/22187/19192/19170/70247/56550/22192/19181/19056/67089/19058/216080/23997/66589/19186/19055/26441/19182/78294/66997	39
R-MMU-68867	Assembly of the pre-replicative complex	32/1768	61/5694	0.00038074	0.00331531	0.00243114	26444/22186/19179/17463/19184/13557/66413/66634/22190/19173/59029/17220/103554/50793/19166/22187/19192/19170/17219/70247/19181/67089/18393/23997/17217/13555/19186/26441/19182/78294/66997/26429	32
R-MMU-202403	TCR signaling	38/1768	76/5694	0.000400932	0.00345851	0.00253615	26965/68652/26444/26409/22186/19179/18033/17463/19184/66413/216150/22190/19271/19173/59029/103554/93765/19166/103583/22187/19192/19170/18708/70247/56550/19211/19181/67089/216080/18803/23997/18709/66589/19186/26441/19182/78294/66997	38
R-MMU-8948751	Regulation of PTEN stability and activity	31/1768	59/5694	0.000451331	0.00385721	0.00282852	13000/26444/22186/19179/19720/17463/12995/19184/66413/22190/23797/19173/59029/68031/103554/19166/22187/19192/19170/70247/19211/19181/67089/11651/23997/21951/19186/26441/19182/78294/66997	31
R-MMU-983705	Signaling by the B Cell Receptor (BCR)	39/1768	79/5694	0.000470099	0.00398075	0.00291911	15170/26965/26444/22186/19179/18033/12314/12313/17463/58194/19184/66413/12229/22190/16653/20662/19173/14225/59029/103554/19166/103583/22187/19192/22063/19170/18708/70247/19181/19056/67089/19058/23997/19186/19055/26441/19182/78294/66997	39
R-MMU-3108214	SUMOylation of DNA damage response and repair proteins	34/1768	67/5694	0.00056515	0.00474213	0.00347743	69736/70238/13619/110379/107939/59015/218210/19763/29871/17344/108138/22218/67711/67241/19365/68501/170762/108989/66647/54383/66679/21665/19357/231042/19386/12151/15204/13006/72787/69912/269113/24061/71844/241915	34
R-MMU-8951664	Neddylation	80/1768	189/5694	0.000573068	0.00476524	0.00349438	26965/26894/26444/211949/22186/399566/19179/71745/17463/19184/69706/76863/66413/213464/230654/22190/77113/83962/26374/71999/98733/30838/66105/109082/19173/245688/59029/103554/209239/30843/232539/19823/71865/233805/19166/12238/106052/101358/103583/22187/19192/69456/71902/19170/50789/99375/50933/70247/56550/22192/19181/380928/67089/213311/50754/52245/216080/223499/23997/59043/67455/320808/12848/217…	80
R-MMU-5621481	C-type lectin receptors (CLRs)	43/1768	90/5694	0.000599739	0.0049425	0.00362436	26965/68652/26444/26409/22186/18749/19179/18033/12314/12313/17463/19184/66413/216150/22190/16653/19173/59029/103554/93765/19166/103583/22187/19192/19170/70247/56550/22192/19181/19056/67089/19058/110157/216080/23997/328572/66589/19186/19055/26441/19182/78294/66997	43
R-MMU-69002	DNA Replication Pre-Initiation	37/1768	75/5694	0.000662691	0.00538818	0.00395119	26444/22186/19179/17463/19184/13557/66413/66634/22190/27214/19173/59029/17220/103554/50793/19166/22187/12566/19192/19170/17219/70247/19181/67089/18393/23997/59001/12545/12544/17217/13555/19186/26441/19182/78294/66997/26429	37
R-MMU-1168372	Downstream signaling events of B Cell Receptor (BCR)	33/1768	65/5694	0.000671334	0.00538818	0.00395119	26965/26444/22186/19179/18033/12314/12313/17463/19184/66413/22190/16653/19173/14225/59029/103554/19166/103583/22187/19192/19170/70247/19181/19056/67089/19058/23997/19186/19055/26441/19182/78294/66997	33
R-MMU-69656	Cyclin A:Cdk2-associated events at S phase entry	33/1768	65/5694	0.000671334	0.00538818	0.00395119	26965/26444/22186/19179/17463/19184/12572/66413/12448/12443/22190/23797/19173/59029/12427/19166/22187/12566/19192/19170/70247/12576/19181/67089/66671/11651/23997/19645/19186/26441/19182/78294/66997	33
R-MMU-69242	S Phase	58/1768	130/5694	0.000689914	0.00548957	0.00402554	26965/106344/26444/22186/19179/17463/19184/22194/12572/66413/66634/12448/12443/22190/23797/19173/77805/59029/69270/17220/68999/103554/50793/12427/100710/19166/17222/22187/12566/19357/19192/218914/19170/17219/70247/12576/19181/67089/66671/18393/11651/216080/23997/13006/59001/18538/72151/19718/19645/17217/24061/19186/26441/19182/78294/66997/26429/16881	58
R-MMU-8941858	Regulation of RUNX3 expression and activity	26/1768	48/5694	0.000701259	0.00553216	0.00405677	26444/22186/19179/17463/19184/66413/22190/75788/19173/59029/12400/19166/22187/17246/19192/19170/70247/19181/67089/23997/328572/19186/26441/19182/78294/66997	26
R-MMU-187577	SCF(Skp2)-mediated degradation of p27/p21	28/1768	53/5694	0.000752236	0.00588401	0.00431479	26965/26444/22186/19179/17463/19184/66413/12448/12443/22190/19173/59029/12427/19166/22187/12566/19192/19170/70247/12576/19181/67089/23997/19186/26441/19182/78294/66997	28
R-MMU-69615	G1/S DNA Damage Checkpoints	30/1768	58/5694	0.000783412	0.00607638	0.00445585	26444/22186/19179/17463/19184/66413/12448/22190/26374/19173/59029/103554/12427/19166/22187/12566/17246/19192/19170/70247/12576/19181/67089/12649/23997/19186/26441/19182/78294/66997	30
R-MMU-450408	AUF1 (hnRNP D0) binds and destabilizes mRNA	25/1768	46/5694	0.000828961	0.00637609	0.00467563	26444/22186/19179/17463/19184/66413/22190/19173/59029/103554/15481/19166/22187/19192/19170/70247/19181/67089/11991/23997/19186/26441/19182/78294/66997	25
R-MMU-2173795	Downregulation of SMAD2/3:SMAD4 transcriptional activity	12/1768	17/5694	0.000911715	0.00695466	0.0050999	22186/22284/22190/66105/17128/22187/21815/216080/17126/94093/228839/78294	12
R-MMU-69563	p53-Dependent G1 DNA Damage Response	29/1768	56/5694	0.000930516	0.00698265	0.00512043	26444/22186/19179/17463/19184/66413/12448/22190/26374/19173/59029/103554/12427/19166/22187/12566/17246/19192/19170/70247/12576/19181/67089/23997/19186/26441/19182/78294/66997	29
R-MMU-69580	p53-Dependent G1/S DNA damage checkpoint	29/1768	56/5694	0.000930516	0.00698265	0.00512043	26444/22186/19179/17463/19184/66413/12448/22190/26374/19173/59029/103554/12427/19166/22187/12566/17246/19192/19170/70247/12576/19181/67089/23997/19186/26441/19182/78294/66997	29
R-MMU-2871837	FCERI mediated NF-kB activation	33/1768	66/5694	0.000948257	0.0070584	0.00517597	26965/68652/26444/26409/22186/19179/18033/17463/19184/66413/216150/22190/19173/59029/103554/93765/19166/103583/22187/19192/19170/70247/56550/19181/67089/216080/23997/66589/19186/26441/19182/78294/66997	33
R-MMU-8866652	Synthesis of active ubiquitin: roles of E1 and E2 enzymes	18/1768	30/5694	0.000957956	0.00707355	0.00518708	109161/22186/22213/22284/22194/216150/22190/53323/22209/22187/50933/56550/231380/22201/216080/66799/268470/78294	18
R-MMU-8854050	FBXL7 down-regulates AURKA during mitotic entry and in early mitosis	25/1768	47/5694	0.00125503	0.00919359	0.00674172	26965/26444/20878/22186/19179/17463/19184/66413/22190/19173/59029/103554/19166/22187/19192/19170/70247/19181/67089/23997/19186/26441/19182/78294/66997	25
R-MMU-68827	CDT1 association with the CDC6:ORC:origin complex	27/1768	52/5694	0.00131376	0.00954802	0.00700163	26444/22186/19179/17463/19184/66413/66634/22190/19173/59029/103554/50793/19166/22187/19192/19170/70247/19181/67089/18393/23997/19186/26441/19182/78294/66997/26429	27
R-MMU-72163	mRNA Splicing - Major Pathway	70/1768	166/5694	0.00139863	0.0100854	0.0073957	51786/69207/66441/51810/53379/68879/67337/13211/67418/27366/15387/77134/20641/67996/238831/27967/23983/68011/193116/76522/76479/72198/80744/67958/15568/66810/20462/68988/74320/20384/66491/225027/66877/83701/15481/56194/212880/22185/231889/13204/20638/233908/14105/231329/320632/72047/110809/66373/11991/330361/76938/107701/27756/20639/22608/68188/18789/20382/18521/22380/101943/75062/69241/70233/206…	70
R-MMU-75815	Ubiquitin-dependent degradation of Cyclin D	24/1768	45/5694	0.00148888	0.010653	0.00781193	26444/22186/19179/17463/19184/66413/12443/22190/19173/59029/103554/19166/22187/19192/19170/70247/19181/67089/23997/19186/26441/19182/78294/66997	24
R-MMU-8878166	Transcriptional regulation by RUNX2	28/1768	55/5694	0.00159408	0.011318	0.00829955	26965/26444/22186/19179/17463/17125/19184/66413/12443/22190/12534/19173/17128/59029/12400/19166/22187/19192/19170/70247/19181/67089/23997/19186/26441/19182/78294/66997	28
R-MMU-8939243	RUNX1 interacts with co-factors whose precise effect on RUNX1 targets is not known	18/1768	31/5694	0.00162721	0.011465	0.00840735	239985/77044/13000/57376/15258/13619/12995/20588/19763/29871/12400/54383/56353/76073/68094/12151/328572/241915	18
R-MMU-9707564	Cytoprotection by HMOX1	42/1768	91/5694	0.00164093	0.011474	0.008414	26965/26444/22186/19179/66359/17463/19184/66413/66272/22190/100126824/19173/50758/12857/20467/59029/103554/12867/17978/17992/19166/69802/22187/116940/14950/19192/20930/19170/70247/19181/67089/17250/21372/23997/231430/18024/81004/19186/26441/19182/78294/66997	42
R-MMU-453279	Mitotic G1 phase and G1/S transition	51/1768	115/5694	0.00166791	0.011575	0.00848806	26965/26444/22186/19179/21781/17463/19184/12572/13557/66413/66634/12448/12443/22190/23797/19053/27214/19173/59029/17220/50793/12427/19166/22187/12566/104394/51792/19192/19170/17219/70247/12576/19181/67089/66671/18393/11651/23997/59001/12545/12544/231506/19645/17217/13555/19186/26441/19182/78294/66997/26429	51
R-MMU-2555396	Mitotic Metaphase and Anaphase	81/1768	198/5694	0.00178215	0.0122755	0.00900173	69736/26444/22186/108911/19179/17463/76499/60411/71782/100088/110379/19184/22194/72155/66413/22151/107939/59015/57294/22190/12534/19384/98386/19053/22218/12237/19173/67203/235661/68014/59029/68999/103554/102920/170762/18472/67951/100710/234663/19166/17222/52696/228421/22187/18817/51792/19357/19192/218914/19170/70247/19181/67037/66468/108000/67089/19386/69922/229841/26932/216080/16563/13424/23997/…	81
R-MMU-110320	Translesion Synthesis by POLH	12/1768	18/5694	0.00196447	0.0134312	0.00984918	106344/22186/244666/22190/22187/217365/68098/18538/72151/19718/22230/78294	12
R-MMU-3858494	Beta-catenin independent WNT signaling	45/1768	100/5694	0.00214679	0.0141782	0.010397	14688/18643/26444/13544/26409/14707/22186/19179/12314/12313/17463/106042/14701/19184/66413/22190/71770/16653/75788/14365/19173/59029/103554/19166/14362/22187/19192/26563/19170/70247/19181/18795/19056/67089/19058/23997/14700/14693/19186/19055/74325/26441/19182/78294/66997	45
R-MMU-8864260	Transcriptional regulation by the AP-2 (TFAP2) family of transcription factors	10/1768	14/5694	0.00220404	0.0141782	0.010397	18148/22218/70472/110052/17684/17869/328572/56222/12705/64050	10
R-MMU-349425	Autodegradation of the E3 ubiquitin ligase COP1	24/1768	46/5694	0.0022088	0.0141782	0.010397	26444/22186/19179/17463/19184/66413/22190/26374/19173/59029/103554/19166/22187/19192/19170/70247/19181/67089/23997/19186/26441/19182/78294/66997	24
R-MMU-69601	Ubiquitin Mediated Degradation of Phosphorylated Cdc25A	24/1768	46/5694	0.0022088	0.0141782	0.010397	26444/22186/19179/17463/19184/66413/22190/19173/59029/103554/19166/22187/19192/19170/70247/19181/67089/12649/23997/19186/26441/19182/78294/66997	24
R-MMU-69610	p53-Independent DNA Damage Response	24/1768	46/5694	0.0022088	0.0141782	0.010397	26444/22186/19179/17463/19184/66413/22190/19173/59029/103554/19166/22187/19192/19170/70247/19181/67089/12649/23997/19186/26441/19182/78294/66997	24
R-MMU-69613	p53-Independent G1/S DNA damage checkpoint	24/1768	46/5694	0.0022088	0.0141782	0.010397	26444/22186/19179/17463/19184/66413/22190/19173/59029/103554/19166/22187/19192/19170/70247/19181/67089/12649/23997/19186/26441/19182/78294/66997	24
R-MMU-176187	Activation of ATR in response to replication stress	19/1768	34/5694	0.00224881	0.0141782	0.010397	19356/106344/66634/235610/27214/19355/17220/50793/12566/17219/12649/15574/18393/12545/72151/19718/12544/17217/26429	19
R-MMU-5654736	Signaling by FGFR1	19/1768	34/5694	0.00224881	0.0141782	0.010397	24064/14180/116701/114715/22186/26413/22190/16653/20662/19053/14388/19247/22187/51792/80857/18708/18803/26417/78294	19
R-MMU-8939236	RUNX1 regulates transcription of genes involved in differentiation of HSCs	28/1768	56/5694	0.00225765	0.0141782	0.010397	26444/22186/19179/17463/19184/12572/66413/22601/22190/19173/59029/103554/12400/19166/22187/19192/19170/70247/19181/67089/66671/21406/23997/19186/26441/19182/78294/66997	28
R-MMU-5607761	Dectin-1 mediated noncanonical NF-kB signaling	26/1768	51/5694	0.00225806	0.0141782	0.010397	26965/26444/22186/19179/17463/19184/66413/22190/19173/59029/103554/19166/103583/22187/19192/19170/70247/22192/19181/67089/23997/19186/26441/19182/78294/66997	26
R-MMU-5610785	GLI3 is processed to GLI3R by the proteasome	26/1768	51/5694	0.00225806	0.0141782	0.010397	26965/26444/22186/18749/19179/17463/19184/66413/22190/19173/59029/103554/19166/22187/19192/19170/70247/19181/67089/14634/23997/19186/26441/19182/78294/66997	26
R-MMU-5676590	NIK-->noncanonical NF-kB signaling	26/1768	51/5694	0.00225806	0.0141782	0.010397	26965/26444/22186/19179/17463/19184/66413/22190/19173/59029/103554/19166/103583/22187/19192/19170/70247/22192/19181/67089/23997/19186/26441/19182/78294/66997	26
R-MMU-68882	Mitotic Anaphase	80/1768	197/5694	0.00241961	0.01501	0.011007	69736/26444/22186/108911/19179/17463/76499/60411/71782/100088/110379/19184/22194/72155/66413/22151/107939/59015/57294/22190/12534/19384/98386/19053/22218/12237/19173/67203/235661/68014/59029/68999/103554/102920/170762/18472/67951/100710/234663/19166/17222/52696/228421/22187/18817/51792/19357/19192/218914/19170/70247/19181/67037/66468/108000/67089/19386/69922/229841/26932/216080/16563/13424/23997/…	80
R-MMU-69052	Switching of origins to a post-replicative state	38/1768	82/5694	0.0024514	0.01501	0.011007	26965/26444/22186/19179/17463/19184/22194/66413/66634/12448/22190/19173/59029/17220/68999/103554/50793/12427/19166/17222/22187/12566/19192/19170/17219/70247/19181/67089/18393/216080/23997/17217/19186/26441/19182/78294/66997/26429	38
R-MMU-69306	DNA Replication	50/1768	114/5694	0.00245325	0.01501	0.011007	26965/106344/26444/22186/19179/17463/19184/22194/13557/66413/66634/12448/22190/27214/19173/59029/69270/17220/68999/103554/50793/12427/19166/17222/22187/12566/19192/19170/17219/70247/19181/67089/18393/216080/23997/59001/18538/12545/72151/19718/12544/17217/13555/19186/26441/19182/78294/66997/26429/16881	50
R-MMU-8878159	Transcriptional regulation by RUNX3	33/1768	69/5694	0.0024556	0.01501	0.011007	26444/22186/19179/17463/19184/66413/12443/22601/22190/21679/16653/75788/19173/17128/59029/12400/19166/22187/17246/19192/19170/70247/19181/18519/67089/14534/23997/328572/19186/26441/19182/78294/66997	33
R-MMU-72172	mRNA Splicing	71/1768	172/5694	0.00253761	0.0154093	0.0112997	51786/69207/66441/67197/51810/53379/68879/67337/13211/67418/27366/15387/77134/20641/67996/238831/27967/23983/68011/193116/76522/76479/72198/80744/67958/15568/66810/20462/68988/74320/20384/66491/225027/66877/83701/15481/56194/212880/22185/231889/13204/20638/233908/14105/231329/320632/72047/110809/66373/11991/330361/76938/107701/27756/20639/22608/68188/18789/20382/18521/22380/101943/75062/69241/702…	71
R-MMU-4608870	Asymmetric localization of PCP proteins	27/1768	54/5694	0.00268824	0.0159109	0.0116675	26444/22186/19179/17463/106042/19184/66413/22190/75788/14365/19173/59029/103554/19166/14362/22187/19192/19170/70247/19181/67089/23997/19186/26441/19182/78294/66997	27
R-MMU-9707587	Regulation of HMOX1 expression and activity	27/1768	54/5694	0.00268824	0.0159109	0.0116675	26965/26444/22186/19179/17463/19184/66413/22190/19173/50758/59029/103554/19166/22187/14950/19192/19170/70247/19181/67089/23997/18024/19186/26441/19182/78294/66997	27
R-MMU-4641257	Degradation of AXIN	25/1768	49/5694	0.00268916	0.0159109	0.0116675	26444/22186/19179/17463/19184/66413/22190/19173/59029/68031/103554/19166/22187/19192/19170/70247/19181/67089/23997/21951/19186/26441/19182/78294/66997	25
R-MMU-69541	Stabilization of p53	25/1768	49/5694	0.00268916	0.0159109	0.0116675	26444/22186/19179/17463/19184/66413/22190/26374/19173/59029/103554/19166/22187/17246/19192/19170/70247/19181/67089/23997/19186/26441/19182/78294/66997	25
R-MMU-5654741	Signaling by FGFR3	17/1768	30/5694	0.0031228	0.0183589	0.0134627	24064/14180/22186/26413/22190/16653/20662/19053/14388/19247/22187/51792/80857/18708/18803/26417/78294	17
R-MMU-8932339	ROS sensing by NFE2L2	24/1768	47/5694	0.00320404	0.0187173	0.0137255	26444/22186/19179/17463/19184/66413/22190/19173/59029/103554/19166/22187/19192/19170/70247/19181/67089/23997/18024/19186/26441/19182/78294/66997	24
R-MMU-4570464	SUMOylation of RNA binding proteins	23/1768	45/5694	0.00381943	0.0221719	0.0162588	69736/15387/13619/110379/107939/59015/218210/19763/29871/22218/170762/108989/54383/66679/55989/231042/19386/12151/72787/69912/269113/71844/241915	23
R-MMU-174143	APC/C-mediated degradation of cell cycle proteins	35/1768	76/5694	0.00405482	0.023246	0.0170464	26444/20878/22186/19179/17463/19184/22194/66413/22190/12534/12237/19173/59029/68999/103554/12427/19166/17222/22187/12566/18817/19192/19170/70247/19181/67089/216080/23997/19645/19186/26441/19182/78294/67141/66997	35
R-MMU-453276	Regulation of mitotic cell cycle	35/1768	76/5694	0.00405482	0.023246	0.0170464	26444/20878/22186/19179/17463/19184/22194/66413/22190/12534/12237/19173/59029/68999/103554/12427/19166/17222/22187/12566/18817/19192/19170/70247/19181/67089/216080/23997/19645/19186/26441/19182/78294/67141/66997	35
R-MMU-2467813	Separation of Sister Chromatids	68/1768	167/5694	0.00458667	0.0261327	0.0191633	69736/26444/22186/108911/19179/17463/76499/60411/110379/19184/22194/72155/66413/22151/59015/57294/22190/19053/12237/19173/67203/235661/68014/59029/68999/103554/102920/18472/67951/100710/234663/19166/17222/52696/228421/22187/18817/51792/19357/19192/218914/19170/70247/19181/67037/66468/108000/67089/19386/229841/26932/216080/16563/13424/23997/13006/69912/52276/24061/70315/76707/19186/320394/26441/19…	68
R-MMU-1295596	Spry regulation of FGF signaling	10/1768	15/5694	0.00477806	0.0270561	0.0198404	24064/22186/26413/22190/19053/19247/22187/51792/26417/78294	10
R-MMU-5654743	Signaling by FGFR4	17/1768	31/5694	0.00493887	0.0277962	0.0203832	24064/14180/22186/26413/22190/16653/20662/19053/14388/19247/22187/51792/80857/18708/18803/26417/78294	17
R-MMU-5685942	HDR through Homologous Recombination (HRR)	27/1768	56/5694	0.00512655	0.0286776	0.0210295	19356/12190/26909/106344/22186/74386/235610/27354/268465/22190/19355/235559/209334/17535/22187/233826/19362/12649/15574/59001/18538/72151/19718/19361/27015/78294/57434	27
R-MMU-2559585	Oncogene Induced Senescence	9/1768	13/5694	0.00517253	0.0287605	0.0210903	22186/13875/26413/22190/23872/22187/17246/26417/78294	9
R-MMU-3232142	SUMOylation of ubiquitinylation proteins	19/1768	36/5694	0.00529149	0.0290717	0.0213185	69736/19720/110379/107939/59015/218210/17344/22218/170762/108989/66679/17246/231042/19386/72787/69912/269113/22346/71844	19
R-MMU-3899300	SUMOylation of transcription cofactors	19/1768	36/5694	0.00529149	0.0290717	0.0213185	268903/109113/18148/15258/13619/106021/19763/72465/29871/17344/22218/54383/229615/12151/17190/67040/69260/328572/241915	19
R-MMU-140342	Apoptosis induced DNA fragmentation	8/1768	5694-11-01	0.00539918	0.0291392	0.021368	80838/14958/50708/97165/14957/56702/50709/13368	8
R-MMU-191859	snRNP Assembly	23/1768	46/5694	0.00543006	0.0291392	0.021368	69736/20641/20595/110379/68011/107939/59015/218210/70465/170762/108989/66603/116940/66679/20638/231042/19386/72787/69912/53975/269113/20643/71844	23
R-MMU-194441	Metabolism of non-coding RNA	23/1768	46/5694	0.00543006	0.0291392	0.021368	69736/20641/20595/110379/68011/107939/59015/218210/70465/170762/108989/66603/116940/66679/20638/231042/19386/72787/69912/53975/269113/20643/71844	23
R-MMU-8939902	Regulation of RUNX2 expression and activity	23/1768	46/5694	0.00543006	0.0291392	0.021368	26965/26444/22186/19179/17463/19184/66413/22190/19173/59029/19166/22187/19192/19170/70247/19181/67089/23997/19186/26441/19182/78294/66997	23
R-MMU-5658442	Regulation of RAS by GAPs	28/1768	59/5694	0.00581223	0.0310098	0.0227397	26444/114715/22186/19179/114713/17463/19184/226525/66413/22190/16653/19173/59029/103554/218397/19166/22187/19192/19170/70247/19181/67089/23997/19186/26441/19182/78294/66997	28
R-MMU-5687128	MAPK6/MAPK4 signaling	29/1768	62/5694	0.00651156	0.0345412	0.0253293	26444/22186/18749/19179/17463/19184/66413/235072/22190/12534/218294/225724/19173/59029/103554/19166/22187/19192/19170/70247/19181/67089/23997/19186/26441/19182/78294/50772/66997	29
R-MMU-5654726	Negative regulation of FGFR1 signaling	12/1768	20/5694	0.0069004	0.0363947	0.0266885	24064/14180/22186/26413/22190/19053/19247/22187/51792/80857/26417/78294	12
R-MMU-9711123	Cellular response to chemical stress	48/1768	114/5694	0.0076823	0.0402884	0.0295438	26965/26444/22186/19179/20657/66359/17463/19184/66413/66272/22190/11758/100126824/19173/50758/12857/20467/59029/103554/12867/14782/17978/17992/19166/69802/22187/116940/14950/19192/20930/19170/20655/70247/19181/67089/17250/67305/21372/23997/231430/18024/18477/81004/19186/26441/19182/78294/66997	48
R-MMU-69239	Synthesis of DNA	45/1768	106/5694	0.00811939	0.0423401	0.0310483	26965/106344/26444/22186/19179/17463/19184/22194/66413/66634/12448/22190/19173/59029/69270/17220/68999/103554/50793/12427/19166/17222/22187/12566/19192/19170/17219/70247/19181/67089/18393/216080/23997/59001/18538/72151/19718/17217/19186/26441/19182/78294/66997/26429/16881	45
R-MMU-1169091	Activation of NF-kappaB in B cells	26/1768	55/5694	0.00822094	0.0426288	0.03126	26965/26444/22186/19179/18033/17463/19184/66413/22190/19173/59029/103554/19166/103583/22187/19192/19170/70247/19181/67089/23997/19186/26441/19182/78294/66997	26
R-MMU-9020702	Interleukin-1 signaling	35/1768	79/5694	0.00856739	0.0441771	0.0323954	26965/68652/26444/26409/22186/19179/18033/17463/19184/66413/22190/19173/59029/103554/11820/93765/19166/103583/22187/16179/19192/16180/19170/70247/19181/67089/23997/66589/19186/69721/26441/18412/19182/78294/66997	35
R-MMU-4641258	Degradation of DVL	24/1768	50/5694	0.00866657	0.0441947	0.0324083	26444/13544/22186/19179/17463/19184/66413/22190/19173/59029/103554/19166/22187/19192/19170/70247/19181/67089/23997/19186/26441/19182/78294/66997	24
R-MMU-5610780	Degradation of GLI1 by the proteasome	24/1768	50/5694	0.00866657	0.0441947	0.0324083	26965/26444/22186/19179/17463/19184/66413/22190/19173/59029/103554/19166/22187/19192/19170/70247/19181/67089/23997/19186/26441/19182/78294/66997	24
R-MMU-6791312	TP53 Regulates Transcription of Cell Cycle Genes	16/1768	30/5694	0.00899395	0.0448784	0.0329097	20878/18148/72068/12448/12534/12427/78893/231464/52679/12566/12576/104625/18538/108961/20620/234594	16
R-MMU-163210	Formation of ATP by chemiosmotic coupling	10/1768	16/5694	0.00922106	0.0448784	0.0329097	11946/67126/11957/11950/57423/11958/228033/71679/27425/11949	10
R-MMU-5655862	Translesion synthesis by POLK	10/1768	16/5694	0.00922106	0.0448784	0.0329097	106344/22186/22190/22187/19714/18538/72151/19718/27015/78294	10
R-MMU-5656121	Translesion synthesis by POLI	10/1768	16/5694	0.00922106	0.0448784	0.0329097	106344/22186/22190/26447/22187/19714/18538/72151/19718/78294	10
R-MMU-8949613	Cristae formation	10/1768	16/5694	0.00922106	0.0448784	0.0329097	11946/67126/11957/11950/57423/11958/228033/71679/27425/11949	10
R-MMU-5693579	Homologous DNA Pairing and Strand Exchange	18/1768	35/5694	0.00928243	0.0448784	0.0329097	19356/12190/26909/106344/74386/235610/27354/19355/235559/17535/233826/19362/12649/15574/72151/19718/19361/57434	18
R-MMU-69231	Cyclin D associated events in G1	18/1768	35/5694	0.00928243	0.0448784	0.0329097	26965/22186/21781/12572/13557/12448/12443/22190/19053/22187/12566/104394/51792/12576/66671/19645/13555/78294	18
R-MMU-69236	G1 Phase	18/1768	35/5694	0.00928243	0.0448784	0.0329097	26965/22186/21781/12572/13557/12448/12443/22190/19053/22187/12566/104394/51792/12576/66671/19645/13555/78294	18
R-MMU-72202	Transport of Mature Transcript to Cytoplasm	33/1768	74/5694	0.00936433	0.0448784	0.0329097	51786/73826/69207/66441/225160/69736/66231/67996/110379/193116/107939/59015/218210/13684/74320/20384/225027/170762/108989/22185/66679/231042/110809/19386/53817/68188/20382/72787/69912/269113/107829/66899/71844	33
R-MMU-174178	APC/C:Cdh1 mediated degradation of Cdc20 and other APC/C:Cdh1 targeted proteins in late mitosis/early G1	30/1768	66/5694	0.00938412	0.0448784	0.0329097	26444/20878/22186/19179/17463/19184/22194/66413/22190/19173/59029/68999/103554/19166/17222/22187/18817/19192/19170/70247/19181/67089/216080/23997/19645/19186/26441/19182/78294/66997	30
R-MMU-174184	Cdc20:Phospho-APC/C mediated degradation of Cyclin A	30/1768	66/5694	0.00938412	0.0448784	0.0329097	26444/22186/19179/17463/19184/22194/66413/22190/12534/12237/19173/59029/68999/103554/12427/19166/17222/22187/19192/19170/70247/19181/67089/216080/23997/19186/26441/19182/78294/66997	30
R-MMU-69017	CDK-mediated phosphorylation and removal of Cdc6	30/1768	66/5694	0.00938412	0.0448784	0.0329097	26444/22186/19179/17463/19184/22194/66413/12448/22190/19173/59029/68999/103554/12427/19166/17222/22187/12566/19192/19170/70247/19181/67089/216080/23997/19186/26441/19182/78294/66997	30
R-MMU-5654727	Negative regulation of FGFR2 signaling	13/1768	23/5694	0.00979258	0.0463515	0.0339899	24064/14180/14183/22186/26413/22190/19053/19247/22187/51792/80857/26417/78294	13
R-MMU-8953750	Transcriptional Regulation by E2F6	13/1768	23/5694	0.00979258	0.0463515	0.0339899	21781/13619/13626/19763/245688/56353/77683/12649/12151/14056/50496/13831/241915	13
R-MMU-170834	Signaling by TGF-beta Receptor Complex	23/1768	48/5694	0.0103346	0.0486674	0.0356881	264064/20901/22186/21781/22284/22190/93742/75788/66105/17131/14225/17128/230597/22187/104394/22192/21813/21815/216080/17126/94093/228839/78294	23
R-MMU-73776	RNA Polymerase II Promoter Escape	21/1768	43/5694	0.0107897	0.0497947	0.0365148	108143/407786/228980/12572/23894/83602/229906/235459/66491/14884/24075/209361/231329/13872/21374/66671/74197/72504/66464/24074/69241	21
R-MMU-73779	RNA Polymerase II Transcription Pre-Initiation And Promoter Opening	21/1768	43/5694	0.0107897	0.0497947	0.0365148	108143/407786/228980/12572/23894/83602/229906/235459/66491/14884/24075/209361/231329/13872/21374/66671/74197/72504/66464/24074/69241	21
R-MMU-75953	RNA Polymerase II Transcription Initiation	21/1768	43/5694	0.0107897	0.0497947	0.0365148	108143/407786/228980/12572/23894/83602/229906/235459/66491/14884/24075/209361/231329/13872/21374/66671/74197/72504/66464/24074/69241	21
R-MMU-76042	RNA Polymerase II Transcription Initiation And Promoter Clearance	21/1768	43/5694	0.0107897	0.0497947	0.0365148	108143/407786/228980/12572/23894/83602/229906/235459/66491/14884/24075/209361/231329/13872/21374/66671/74197/72504/66464/24074/69241	21
