# Supplementary material for: Hypoxia‐mediated regulation of DDX5 through decreased chromatin accessibility and post‐translational targeting restricts R‐loop accumulation
Source: Mol Oncol. 2023 Apr 22;17(7):1173–91. doi: 10.1002/1878-0261.13431 (PMC10323886; doi:10.1002/1878-0261.13431)
Supplement: Supplementary file 10 — Table S4. ATACseq – spliceosome regulation in hypoxia. [file MOL2-17-1173-s001.xlsx]

## Sheet: GO <0.1%O2
ATACseq peaks significantly downregulated at promoters of spliceosome pathway at <0.1% O2 - GO analysis (ID= GO:0008380, padj= 0.003)
Peaks coordinates				DESeq2 results			Peaks annototation with biomaRt
peaks	peaks_start	peaks_end	peaks_width	log2FoldChange	pvalue	padj	seqnames	start	end	ensmbl	entrezgene	geneSymbol	description
peak_7564	119782457	119783722	1266	-1.68199	1.06427e-20	3.05163e-18	chr3	119782466	119786466	ENSMUSG00000028134	56195	Ptbp2	polypyrimidine tract binding protein 2 [Source:MGI Symbol;Acc:MGI:1860489]
peak_2086	171500754	171504102	3349	-1.58652	4.88378e-96	4.03302e-92	chr1	171501478	171505478	ENSMUSG00000060244	56009	Alyref2	Aly/REF export factor 2 [Source:MGI Symbol;Acc:MGI:1913144]
peak_15215	131292987	131293568	582	-1.41214	0.000868027	0.00455469	chr6	131291244	131295244	ENSMUSG00000030188	66441	Magohb	mago homolog B, exon junction complex core component [Source:MGI Symbol;Acc:MGI:1913691]
peak_8067	157533866	157535157	1292	-1.38041	5.51148e-23	2.20941e-20	chr3	157532160	157536160	ENSMUSG00000028180	53861	Zranb2	zinc finger, RAN-binding domain containing 2 [Source:MGI Symbol;Acc:MGI:1858211]
peak_32359	104522010	104523022	1013	-1.37228	5.00938e-07	7.58757e-06	chr14	104520645	104524645	ENSMUSG00000022120	72486	Rnf219	ring finger protein 219 [Source:MGI Symbol;Acc:MGI:1919736]
peak_34383	93397935	93399186	1252	-1.36174	2.52985e-11	1.19791e-09	chr15	93396334	93400334	ENSMUSG00000022635	67197	Zcrb1	zinc finger CCHC-type and RNA binding motif 1 [Source:MGI Symbol;Acc:MGI:1914447]
peak_37741	9957642	9958599	958	-1.31805	1.37124e-16	1.88102e-14	chr18	9955906	9959906	ENSMUSG00000024287	225160	Thoc1	THO complex 1 [Source:MGI Symbol;Acc:MGI:1919668]
peak_15367	137734742	137735585	844	-1.31658	4.76368e-14	4.14963e-12	chr6	137733078	137737078	ENSMUSG00000030224	20901	Strap	serine/threonine kinase receptor associated protein [Source:MGI Symbol;Acc:MGI:1329037]
peak_2171	178336261	178338404	2144	-1.28463	5.65167e-23	2.24382e-20	chr1	178335797	178339797	ENSMUSG00000039630	51810	Hnrnpu	heterogeneous nuclear ribonucleoprotein U [Source:MGI Symbol;Acc:MGI:1858195]
peak_13906	51469315	51471183	1869	-1.23955	7.32638e-29	5.93149e-26	chr6	51467894	51471894	ENSMUSG00000004980	53379	Hnrnpa2b1	heterogeneous nuclear ribonucleoprotein A2/B1 [Source:MGI Symbol;Acc:MGI:104819]
peak_5948	181592300	181593222	923	-1.23827	1.28976e-06	1.72623e-05	chr2	181589868	181593868	ENSMUSG00000002455	68879	Prpf6	pre-mRNA splicing factor 6 [Source:MGI Symbol;Acc:MGI:1922946]
peak_11683	88675201	88676344	1144	-1.22395	4.34057e-13	3.12779e-11	chr5	88674171	88678171	ENSMUSG00000044221	231413	Grsf1	G-rich RNA sequence binding factor 1 [Source:MGI Symbol;Acc:MGI:106479]
peak_1726	153486886	153488039	1154	-1.21244	2.17159e-11	1.0402e-09	chr1	153485660	153489660	ENSMUSG00000042699	13211	Dhx9	DEAH (Asp-Glu-Ala-His) box polypeptide 9 [Source:MGI Symbol;Acc:MGI:108177]
peak_39068	80206369	80207394	1026	-1.20243	4.3049e-18	8.00672e-16	chr18	80204765	80208765	ENSMUSG00000024571	27366	Gm16286	predicted gene 16286 [Source:MGI Symbol;Acc:MGI:3833940]
peak_39068	80206369	80207394	1026	-1.20243	4.3049e-18	8.00672e-16	chr18	80204795	80208795	ENSMUSG00000057130	27366	Txnl4a	thioredoxin-like 4A [Source:MGI Symbol;Acc:MGI:1351613]
peak_30370	58401589	58403107	1519	-1.19734	1.02593e-14	1.00144e-12	chr13	58401343	58405343	ENSMUSG00000021546	15387	Hnrnpk	heterogeneous nuclear ribonucleoprotein K [Source:MGI Symbol;Acc:MGI:99894]
peak_37749	10617502	10618330	829	-1.16274	7.74399e-07	1.10832e-05	chr18	10615775	10619775	ENSMUSG00000002477	20641	Snrpd1	small nuclear ribonucleoprotein D1 [Source:MGI Symbol;Acc:MGI:98344]
peak_25366	33162150	33163561	1412	-1.1596	1.00245e-17	1.72464e-15	chr11	33161206	33165206	ENSMUSG00000057113	18148	Npm1	nucleophosmin 1 [Source:MGI Symbol;Acc:MGI:106184]
peak_31177	13960211	13961638	1428	-1.1569	2.76834e-08	6.04467e-07	chr14	13959852	13963852	ENSMUSG00000053453	66231	Thoc7	THO complex 7 [Source:MGI Symbol;Acc:MGI:1913481]
peak_7476	108911101	108912176	1076	-1.12514	1.60963e-14	1.52434e-12	chr3	108909727	108913727	ENSMUSG00000027881	66921	Prpf38b	PRP38 pre-mRNA processing factor 38 (yeast) domain containing B [Source:MGI Symbol;Acc:MGI:1914171]
peak_5446	162930697	162932492	1796	-1.12217	2.81566e-17	4.44084e-15	chr2	162929528	162933528	ENSMUSG00000016921	67996	Srsf6	serine/arginine-rich splicing factor 6 [Source:MGI Symbol;Acc:MGI:1915246]
peak_30904	104228401	104229213	813	-1.12147	7.05099e-08	1.36236e-06	chr13	104226843	104230843	ENSMUSG00000021713	238831	Ppwd1	peptidylprolyl isomerase domain and WD repeat containing 1 [Source:MGI Symbol;Acc:MGI:2443069]
peak_40644	57053038	57054077	1040	-1.11469	2.40386e-06	2.97083e-05	chrX	57051583	57055583	ENSMUSG00000067873	72459	Htatsf1	HIV TAT specific factor 1 [Source:MGI Symbol;Acc:MGI:1919709]
peak_40572	37190960	37192082	1123	-1.11447	0.000624709	0.0034749	chrX	37189245	37193245	ENSMUSG00000036537	69942	Rnf113a1	ring finger protein 113A1 [Source:MGI Symbol;Acc:MGI:1917192]
peak_30835	100124579	100125106	528	-1.11124	0.000405975	0.0024112	chr13	100122852	100126852	ENSMUSG00000021645	20595	Smn1	survival motor neuron 1 [Source:MGI Symbol;Acc:MGI:109257]
peak_21846	99575533	99576380	848	-1.08877	0.000203907	0.00135034	chr9	99573799	99577799	ENSMUSG00000032469	83703	Dbr1	debranching RNA lariats 1 [Source:MGI Symbol;Acc:MGI:1931520]
peak_13854	49263263	49264366	1104	-1.08799	7.4325e-10	2.45314e-08	chr6	49262033	49266033	ENSMUSG00000029817	101214	Tra2a	transformer 2 alpha [Source:MGI Symbol;Acc:MGI:1933972]
peak_36132	12991765	12993048	1284	-1.07824	1.7e-15	1.92309e-13	chr17	12992169	12996169	ENSMUSG00000060475	60532	Wtap	Wilms tumour 1-associating protein [Source:MGI Symbol;Acc:MGI:1926395]
peak_35815	91646752	91648275	1524	-1.07231	4.43247e-17	6.67944e-15	chr16	91645506	91649506	ENSMUSG00000022961	20658	Son	Son DNA binding protein [Source:MGI Symbol;Acc:MGI:98353]
peak_41240	163957802	163959061	1260	-1.07227	4.15212e-09	1.12864e-07	chrX	163956661	163960661	ENSMUSG00000031370	22184	Zrsr2	zinc finger (CCCH type), RNA binding motif and serine/arginine rich 2 [Source:MGI Symbol;Acc:MGI:103287]
peak_14378	86371011	86371884	874	-1.06517	6.90138e-07	1.00337e-05	chr6	86369304	86373304	ENSMUSG00000057278	68011	Snrpg	small nuclear ribonucleoprotein polypeptide G [Source:MGI Symbol;Acc:MGI:1915261]
peak_25429	43433633	43434165	533	-1.06348	0.00103799	0.0052788	chr11	43431744	43435744	ENSMUSG00000020409	193116	Slu7	SLU7 splicing factor homolog (S. cerevisiae) [Source:MGI Symbol;Acc:MGI:2385598]
peak_12325	120116150	120117173	1024	-1.05847	8.80609e-07	1.23759e-05	chr5	120114465	120118465	ENSMUSG00000029594	74111	Rbm19	RNA binding motif protein 19 [Source:MGI Symbol;Acc:MGI:1921361]
peak_13358	18847937	18849033	1097	-1.05652	1.68182e-13	1.32524e-11	chr6	18846579	18850579	ENSMUSG00000044155	76522	Lsm8	LSM8 homolog, U6 small nuclear RNA associated [Source:MGI Symbol;Acc:MGI:1923772]
peak_36612	32035986	32036852	867	-1.04281	0.000226788	0.00147326	chr17	32034100	32038100	ENSMUSG00000058392	72462	Rrp1b	ribosomal RNA processing 1 homolog B (S. cerevisiae) [Source:MGI Symbol;Acc:MGI:1919712]
peak_30890	103773887	103774872	986	-1.03705	2.30258e-09	6.64849e-08	chr13	103772608	103776608	ENSMUSG00000032621	218543	Srek1	splicing regulatory glutamine/lysine-rich protein 1 [Source:MGI Symbol;Acc:MGI:2145245]
peak_5720	168954860	168956073	1214	-1.03507	4.0248e-14	3.52832e-12	chr2	168953587	168957587	ENSMUSG00000027551	22722	Zfp64	zinc finger protein 64 [Source:MGI Symbol;Acc:MGI:107342]
peak_37431	80061961	80062822	862	-1.02813	1.51183e-11	7.53906e-10	chr17	80060334	80064334	ENSMUSG00000024095	72692	Hnrnpll	heterogeneous nuclear ribonucleoprotein L-like [Source:MGI Symbol;Acc:MGI:1919942]
peak_40013	44135284	44135914	631	-1.01199	6.86687e-06	7.42427e-05	chr19	44133876	44137876	ENSMUSG00000025200	72502	Cwf19l1	CWF19-like 1, cell cycle control (S. pombe) [Source:MGI Symbol;Acc:MGI:1919752]
peak_26197	70982607	70983142	536	-1.01087	0.000109255	0.000801983	chr11	70981026	70985026	ENSMUSG00000018446	12261	C1qbp	complement component 1, q subcomponent binding protein [Source:MGI Symbol;Acc:MGI:1194505]
peak_40236	53390134	53391208	1075	-1.00994	1.50321e-11	7.50515e-10	chr19	53388578	53392578	ENSMUSG00000025024	76479	Smndc1	survival motor neuron domain containing 1 [Source:MGI Symbol;Acc:MGI:1923729]
peak_10821	24444647	24445586	940	-1.00888	3.40277e-10	1.22281e-08	chr5	24443287	24447287	ENSMUSG00000028959	66587	Fastk	Fas-activated serine/threonine kinase [Source:MGI Symbol;Acc:MGI:1913837]
peak_31020	112927011	112928106	1096	-1.00096	7.02645e-11	3.02049e-09	chr13	112925398	112929398	ENSMUSG00000016018	72198	Mtrex	Mtr4 exosome RNA helicase [Source:MGI Symbol;Acc:MGI:1919448]
peak_21698	88482005	88483274	1270	-0.993558	6.55583e-16	7.89184e-14	chr9	88480574	88484574	ENSMUSG00000032423	56403	Syncrip	synaptotagmin binding, cytoplasmic RNA interacting protein [Source:MGI Symbol;Acc:MGI:1891690]
peak_11677	86803823	86804787	965	-0.983897	3.72109e-14	3.28299e-12	chr5	86802221	86806221	ENSMUSG00000035851	231386	Ythdc1	YTH domain containing 1 [Source:MGI Symbol;Acc:MGI:2443713]
peak_17008	97696146	97697228	1083	-0.982888	2.14225e-05	0.000198416	chr7	97694634	97698634	ENSMUSG00000025439	12729	Clns1a	chloride channel, nucleotide-sensitive, 1A [Source:MGI Symbol;Acc:MGI:109638]
peak_6598	66980731	66981774	1044	-0.980771	3.4724e-05	0.000301146	chr3	66979390	66983390	ENSMUSG00000034544	66880	Rsrc1	arginine/serine-rich coiled-coil 1 [Source:MGI Symbol;Acc:MGI:1914130]
peak_1865	161250636	161251566	931	-0.975882	1.61713e-06	2.10635e-05	chr1	161249219	161253219	ENSMUSG00000026701	11758	Prdx6	peroxiredoxin 6 [Source:MGI Symbol;Acc:MGI:894320]
peak_3922	77945672	77946638	967	-0.96197	6.48404e-05	0.000514759	chr2	77944375	77948375	ENSMUSG00000027014	80744	Cwc22	CWC22 spliceosome-associated protein [Source:MGI Symbol;Acc:MGI:2136773]
peak_12592	129500575	129501820	1246	-0.948334	0.00191357	0.00871512	chr5	129499221	129503221	ENSMUSG00000029439	231769	Sfswap	splicing factor SWAP [Source:MGI Symbol;Acc:MGI:101760]
peak_9661	125066328	125067098	771	-0.943776	1.59147e-05	0.000153813	chr4	125064672	125068672	ENSMUSG00000050213	76793	Snip1	Smad nuclear interacting protein 1 [Source:MGI Symbol;Acc:MGI:2156003]
peak_37645	94749442	94750506	1065	-0.927427	7.40396e-11	3.17455e-09	chr17	94748019	94752019	ENSMUSG00000055660	76781	Mettl4	methyltransferase like 4 [Source:MGI Symbol;Acc:MGI:1924031]
peak_38572	60560316	60561361	1046	-0.915924	5.70065e-08	1.12784e-06	chr18	60558736	60562736	ENSMUSG00000024604	66810	Rbm22	RNA binding motif protein 22 [Source:MGI Symbol;Acc:MGI:1914060]
peak_19123	78508322	78510461	2140	-0.915648	4.2265e-13	3.07782e-11	chr8	78506898	78510898	ENSMUSG00000037070	19656	Rbmxl1	RNA binding motif protein, X-linked like-1 [Source:MGI Symbol;Acc:MGI:1343045]
peak_23697	79852101	79852516	416	-0.915195	6.32877e-06	6.94063e-05	chr10	79852427	79856427	ENSMUSG00000006498	19205	Ptbp1	polypyrimidine tract binding protein 1 [Source:MGI Symbol;Acc:MGI:97791]
peak_35129	22265238	22266493	1256	-0.913404	5.31376e-08	1.06095e-06	chr16	22264005	22268005	ENSMUSG00000022858	20462	Tra2b	transformer 2 beta [Source:MGI Symbol;Acc:MGI:106016]
peak_10319	148625957	148627343	1387	-0.912278	9.87645e-08	1.82147e-06	chr4	148625019	148629019	ENSMUSG00000041459	230908	Tardbp	TAR DNA binding protein [Source:MGI Symbol;Acc:MGI:2387629]
peak_15582	3629417	3630082	666	-0.909054	7.98358e-05	0.000615233	chr7	3627985	3631985	ENSMUSG00000008373	68988	Prpf31	pre-mRNA processing factor 31 [Source:MGI Symbol;Acc:MGI:1916238]
peak_12110	113771296	113773082	1787	-0.905862	2.50662e-08	5.5525e-07	chr5	113770510	113774510	ENSMUSG00000018974	53890	Sart3	squamous cell carcinoma antigen recognized by T cells 3 [Source:MGI Symbol;Acc:MGI:1858230]
peak_7669	123385318	123386275	958	-0.89746	4.53323e-07	6.96344e-06	chr3	123384108	123388108	ENSMUSG00000028114	210529	Mettl14	methyltransferase like 14 [Source:MGI Symbol;Acc:MGI:2442926]
peak_8195	12138871	12140619	1749	-0.895228	0.000261281	0.00166114	chr4	12138264	12142264	ENSMUSG00000046667	72397	Rbm12b1	RNA binding motif protein 12 B1 [Source:MGI Symbol;Acc:MGI:1919647]
peak_5808	173021786	173022346	561	-0.894873	1.40087e-05	0.00013817	chr2	173018498	173022498	ENSMUSG00000027510	56190	Rbm38	RNA binding motif protein 38 [Source:MGI Symbol;Acc:MGI:1889294]
peak_19299	85080526	85081481	956	-0.872615	1.46802e-05	0.000143738	chr8	85079306	85083306	ENSMUSG00000005150	67836	Wdr83	WD repeat domain containing 83 [Source:MGI Symbol;Acc:MGI:1915086]
peak_40658	68678030	68679308	1279	-0.871253	0.000422209	0.00249471	chrX	68676541	68680541	ENSMUSG00000000838	14265	Fmr1	fragile X mental retardation 1 [Source:MGI Symbol;Acc:MGI:95564]
peak_28946	80945132	80946413	1282	-0.867184	3.95595e-10	1.38778e-08	chr12	80943504	80947504	ENSMUSG00000021134	20384	Srsf5	serine/arginine-rich splicing factor 5 [Source:MGI Symbol;Acc:MGI:98287]
peak_21949	106453482	106455617	2136	-0.86147	6.62905e-08	1.29232e-06	chr9	106451291	106455291	ENSMUSG00000023495	59092	Pcbp4	poly(rC) binding protein 4 [Source:MGI Symbol;Acc:MGI:1890471]
peak_4077	90940089	90941337	1249	-0.858169	7.46403e-07	1.07346e-05	chr2	90938382	90942382	ENSMUSG00000005506	13046	Celf1	CUGBP, Elav-like family member 1 [Source:MGI Symbol;Acc:MGI:1342295]
peak_37439	80206362	80207827	1466	-0.856715	7.38264e-10	2.43863e-08	chr17	80205307	80209307	ENSMUSG00000024097	225027	Srsf7	serine/arginine-rich splicing factor 7 [Source:MGI Symbol;Acc:MGI:1926232]
peak_28148	13248744	13249674	931	-0.849431	0.000994056	0.00509427	chr12	13247213	13251213	ENSMUSG00000037149	104721	Ddx1	DEAD (Asp-Glu-Ala-Asp) box polypeptide 1 [Source:MGI Symbol;Acc:MGI:2144727]
peak_5042	145934473	145935100	628	-0.845957	8.30104e-06	8.802e-05	chr2	145933014	145937014	ENSMUSG00000001767	66877	Crnkl1	crooked neck pre-mRNA splicing factor 1 [Source:MGI Symbol;Acc:MGI:1914127]
peak_20479	20644513	20645033	521	-0.843203	0.00344735	0.0141422	chr9	20640878	20644878	ENSMUSG00000084786	66177	Ubl5	ubiquitin-like 5 [Source:MGI Symbol;Acc:MGI:1913427]
peak_28604	59013283	59013660	378	-0.842324	6.31588e-05	0.000503885	chr12	59011393	59015393	ENSMUSG00000060121	66603	Gemin2	gem nuclear organelle associated protein 2 [Source:MGI Symbol;Acc:MGI:1913853]
peak_5294	156111263	156112171	909	-0.835791	0.000648094	0.00357933	chr2	156109978	156113978	ENSMUSG00000089824	75710	Rbm12	RNA binding motif protein 12 [Source:MGI Symbol;Acc:MGI:1922960]
peak_17443	116333811	116334898	1088	-0.833419	9.28831e-07	1.29785e-05	chr7	116332195	116336195	ENSMUSG00000090862	68052	Rps13	ribosomal protein S13 [Source:MGI Symbol;Acc:MGI:1915302]
peak_34464	96698554	96700577	2024	-0.830219	8.26423e-09	2.07183e-07	chr15	96697730	96701730	ENSMUSG00000022462	67760	Slc38a2	solute carrier family 38, member 2 [Source:MGI Symbol;Acc:MGI:1915010]
peak_20795	40800600	40801757	1158	-0.825815	2.24619e-19	5.23984e-17	chr9	40798984	40802984	ENSMUSG00000015656	15481	Hspa8	heat shock protein 8 [Source:MGI Symbol;Acc:MGI:105384]
peak_27402	106788254	106789482	1229	-0.82075	1.76954e-13	1.38905e-11	chr11	106787185	106791185	ENSMUSG00000020719	13207	Ddx5	DEAD (Asp-Glu-Ala-Asp) box polypeptide 5 [Source:MGI Symbol;Acc:MGI:105037]
peak_3558	53190813	53192576	1764	-0.819361	2.81275e-14	2.54132e-12	chr2	53189702	53193702	ENSMUSG00000061136	56194	Prpf40a	pre-mRNA processing factor 40A [Source:MGI Symbol;Acc:MGI:1860512]
peak_30329	55634674	55635284	611	-0.812347	0.00914245	0.0314768	chr13	55633027	55637027	ENSMUSG00000021500	212880	Ddx46	DEAD (Asp-Glu-Ala-Asp) box polypeptide 46 [Source:MGI Symbol;Acc:MGI:1920895]
peak_11629	77265106	77266923	1818	-0.811515	1.50693e-09	4.57845e-08	chr5	77263491	77267491	ENSMUSG00000029249	19712	Rest	RE1-silencing transcription factor [Source:MGI Symbol;Acc:MGI:104897]
peak_15638	5060279	5062699	2421	-0.808774	4.40449e-15	4.61577e-13	chr7	5060143	5064143	ENSMUSG00000030435	22185	U2af2	U2 small nuclear ribonucleoprotein auxiliary factor (U2AF) 2 [Source:MGI Symbol;Acc:MGI:98886]
peak_24822	128547218	128548163	946	-0.802214	1.17807e-11	6.07275e-10	chr10	128545774	128549774	ENSMUSG00000039810	103284	Zc3h10	zinc finger CCCH type containing 10 [Source:MGI Symbol;Acc:MGI:2143670]
peak_13047	145139318	145140506	1189	-0.795334	3.2377e-08	6.89807e-07	chr5	145138362	145142362	ENSMUSG00000038722	231889	Bud31	BUD31 homolog [Source:MGI Symbol;Acc:MGI:2141291]
peak_23990	85957393	85957901	509	-0.794666	0.000606995	0.00338916	chr10	85955823	85959823	ENSMUSG00000001783	28088	Rtcb	RNA 2',3'-cyclic phosphate and 5'-OH ligase [Source:MGI Symbol;Acc:MGI:106379]
peak_11269	52189813	52191205	1393	-0.79249	1.25714e-08	3.02666e-07	chr5	52188514	52192514	ENSMUSG00000029169	13204	Dhx15	DEAH (Asp-Glu-Ala-His) box polypeptide 15 [Source:MGI Symbol;Acc:MGI:1099786]
peak_4757	130178565	130179781	1217	-0.790922	0.000524051	0.00300112	chr2	130177403	130181403	ENSMUSG00000027404	20638	Snrpb	small nuclear ribonucleoprotein B [Source:MGI Symbol;Acc:MGI:98342]
peak_17721	127966785	127968457	1673	-0.787205	1.98451e-08	4.53211e-07	chr7	127965457	127969457	ENSMUSG00000030795	233908	Fus	fused in sarcoma [Source:MGI Symbol;Acc:MGI:1353633]
peak_10027	135855620	135856951	1332	-0.786518	1.34324e-05	0.000133259	chr4	135853747	135857747	ENSMUSG00000028676	14105	Srsf10	serine/arginine-rich splicing factor 10 [Source:MGI Symbol;Acc:MGI:1333805]
peak_28607	59066261	59067357	1097	-0.775917	1.066e-07	1.94931e-06	chr12	59064884	59068884	ENSMUSG00000020994	18949	Pnn	pinin [Source:MGI Symbol;Acc:MGI:1100514]
peak_31762	52304479	52305454	976	-0.768256	1.74063e-08	4.02861e-07	chr14	52303128	52307128	ENSMUSG00000022160	56335	Mettl3	methyltransferase like 3 [Source:MGI Symbol;Acc:MGI:1927165]
peak_30867	101767460	101768979	1520	-0.767666	3.30648e-05	0.000288757	chr13	101766217	101770217	ENSMUSG00000041417	18708	Pik3r1	phosphoinositide-3-kinase regulatory subunit 1 [Source:MGI Symbol;Acc:MGI:97583]
peak_40511	20617128	20618202	1075	-0.761693	0.0005571	0.00315971	chrX	20615503	20619503	ENSMUSG00000031060	236732	Rbm10	RNA binding motif protein 10 [Source:MGI Symbol;Acc:MGI:2384310]
peak_28616	65036047	65036767	721	-0.755702	0.00362313	0.014759	chr12	65034333	65038333	ENSMUSG00000035597	328110	Prpf39	pre-mRNA processing factor 39 [Source:MGI Symbol;Acc:MGI:104602]
peak_4683	127207980	127208613	634	-0.753952	0.000383392	0.00229772	chr2	127206386	127210386	ENSMUSG00000003660	320632	Snrnp200	small nuclear ribonucleoprotein 200 (U5) [Source:MGI Symbol;Acc:MGI:2444401]
peak_26694	88046659	88048552	1894	-0.747131	2.96727e-06	3.55951e-05	chr11	88045373	88049373	ENSMUSG00000018379	110809	Srsf1	serine/arginine-rich splicing factor 1 [Source:MGI Symbol;Acc:MGI:98283]
peak_14049	56704134	56704959	826	-0.746146	0.00115476	0.00577588	chr6	56702710	56706710	ENSMUSG00000091625	66373	Lsm5	LSM5 homolog, U6 small nuclear RNA and mRNA degradation associated [Source:MGI Symbol;Acc:MGI:1913623]
peak_11954	105876127	105876926	800	-0.740104	3.41209e-07	5.4312e-06	chr5	105874565	105878565	ENSMUSG00000029290	54367	Zfp326	zinc finger protein 326 [Source:MGI Symbol;Acc:MGI:1927246]
peak_20949	48494907	48495878	972	-0.732822	0.000623689	0.0034697	chr9	48493299	48497299	ENSMUSG00000042396	67010	Rbm7	RNA binding motif protein 7 [Source:MGI Symbol;Acc:MGI:1914260]
peak_14239	81923362	81924211	850	-0.732733	0.0015179	0.00721389	chr6	81921669	81925669	ENSMUSG00000035125	330361	Gcfc2	GC-rich sequence DNA binding factor 2 [Source:MGI Symbol;Acc:MGI:2141656]
peak_15823	19604080	19604618	539	-0.731159	0.00172599	0.00800204	chr7	19602486	19606486	ENSMUSG00000061028	53609	Clasrp	CLK4-associating serine/arginine rich protein [Source:MGI Symbol;Acc:MGI:1855695]
peak_2715	11602578	11603459	882	-0.729891	3.20081e-05	0.000280777	chr2	11602153	11606153	ENSMUSG00000037197	76938	Rbm17	RNA binding motif protein 17 [Source:MGI Symbol;Acc:MGI:1924188]
peak_7115	96171161	96173090	1930	-0.72797	3.0008e-05	0.000265488	chr3	96170332	96174332	ENSMUSG00000068856	107701	Sf3b4	splicing factor 3b, subunit 4 [Source:MGI Symbol;Acc:MGI:109580]
peak_19688	106210308	106211620	1313	-0.727337	1.54916e-07	2.71497e-06	chr8	106208936	106212936	ENSMUSG00000060098	214572	Prmt7	protein arginine N-methyltransferase 7 [Source:MGI Symbol;Acc:MGI:2384879]
peak_36729	34981589	34982541	953	-0.725062	0.00194528	0.00883421	chr17	34979862	34983862	ENSMUSG00000007050	27756	Lsm2	LSM2 homolog, U6 small nuclear RNA and mRNA degradation associated [Source:MGI Symbol;Acc:MGI:90676]
peak_29743	17804810	17805893	1084	-0.72476	0.00449299	0.0175861	chr13	17803097	17807097	ENSMUSG00000041297	69562	Cdk13	cyclin-dependent kinase 13 [Source:MGI Symbol;Acc:MGI:1916812]
peak_4982	143062523	143063614	1092	-0.723152	0.000527842	0.00301966	chr2	143061039	143065039	ENSMUSG00000008333	20639	Snrpb2	U2 small nuclear ribonucleoprotein B [Source:MGI Symbol;Acc:MGI:104805]
peak_9542	119293938	119295167	1230	-0.708329	4.18492e-08	8.61839e-07	chr4	119292604	119296604	ENSMUSG00000028639	22608	Ybx1	Y box protein 1 [Source:MGI Symbol;Acc:MGI:99146]
peak_36381	26252566	26253474	909	-0.704837	0.00320638	0.0133379	chr17	26250896	26254896	ENSMUSG00000024188	66978	Luc7l	Luc7-like [Source:MGI Symbol;Acc:MGI:1914228]
peak_36750	35241205	35243098	1894	-0.702515	9.44733e-07	1.3165e-05	chr17	35239746	35243746	ENSMUSG00000019432	53817	Ddx39b	DEAD (Asp-Glu-Ala-Asp) box polypeptide 39B [Source:MGI Symbol;Acc:MGI:99240]
peak_5807	173018392	173020158	1767	-0.689657	1.45835e-06	1.92013e-05	chr2	173018498	173022498	ENSMUSG00000027510	56190	Rbm38	RNA binding motif protein 38 [Source:MGI Symbol;Acc:MGI:1889294]
peak_33982	79545950	79546989	1040	-0.687431	2.20943e-07	3.71145e-06	chr15	79544741	79548741	ENSMUSG00000055065	67040	Ddx17	DEAD (Asp-Glu-Ala-Asp) box polypeptide 17 [Source:MGI Symbol;Acc:MGI:1914290]
peak_32177	75284016	75284813	798	-0.686429	0.00569973	0.0214317	chr14	75282373	75286373	ENSMUSG00000022000	67302	Zc3h13	zinc finger CCCH type containing 13 [Source:MGI Symbol;Acc:MGI:1914552]
peak_27730	116852374	116854193	1820	-0.686152	5.86806e-09	1.5293e-07	chr11	116851094	116855094	ENSMUSG00000034120	20382	Srsf2	serine/arginine-rich splicing factor 2 [Source:MGI Symbol;Acc:MGI:98284]
peak_18453	25784837	25785902	1066	-0.685908	1.0394e-05	0.000106732	chr8	25783288	25787288	ENSMUSG00000037296	67207	Lsm1	LSM1 homolog, mRNA degradation associated [Source:MGI Symbol;Acc:MGI:1914457]
peak_32270	79480745	79482473	1729	-0.684696	2.12707e-06	2.67194e-05	chr14	79479520	79483520	ENSMUSG00000022023	22380	Wbp4	WW domain binding protein 4 [Source:MGI Symbol;Acc:MGI:109568]
peak_1651	151342843	151345419	2577	-0.683864	1.59405e-09	4.80776e-08	chr1	151342477	151346477	ENSMUSG00000023150	117198	Ivns1abp	influenza virus NS1A binding protein [Source:MGI Symbol;Acc:MGI:2152389]
peak_7366	105687078	105688067	990	-0.676291	4.03879e-06	4.66597e-05	chr3	105685574	105689574	ENSMUSG00000027905	53975	Ddx20	DEAD (Asp-Glu-Ala-Asp) box polypeptide 20 [Source:MGI Symbol;Acc:MGI:1858415]
peak_19806	110846452	110847454	1003	-0.669407	0.0068579	0.0249135	chr8	110844787	110848787	ENSMUSG00000033732	101943	Sf3b3	splicing factor 3b, subunit 3 [Source:MGI Symbol;Acc:MGI:1289341]
peak_40424	8145247	8146178	932	-0.668448	0.00293432	0.0124036	chrX	8143880	8147880	ENSMUSG00000031167	19652	Rbm3	RNA binding motif (RNP1, RRM) protein 3 [Source:MGI Symbol;Acc:MGI:1099460]
peak_9646	124714414	124715081	668	-0.661921	0.00185729	0.00849818	chr4	124712776	124716776	ENSMUSG00000028902	75062	Sf3a3	splicing factor 3a, subunit 3 [Source:MGI Symbol;Acc:MGI:1922312]
peak_26814	94321481	94322878	1398	-0.658611	2.22778e-05	0.000205232	chr11	94319988	94323988	ENSMUSG00000020863	67684	Luc7l3	LUC7-like 3 (S. cerevisiae) [Source:MGI Symbol;Acc:MGI:1914934]
peak_448	55026996	55027958	963	-0.656437	7.04254e-06	7.59432e-05	chr1	55025481	55029481	ENSMUSG00000025982	81898	Sf3b1	splicing factor 3b, subunit 1 [Source:MGI Symbol;Acc:MGI:1932339]
peak_17677	127195585	127196460	876	-0.64863	1.21665e-05	0.000122347	chr7	127194050	127198050	ENSMUSG00000042502	70233	Cd2bp2	CD2 antigen (cytoplasmic tail) binding protein 2 [Source:MGI Symbol;Acc:MGI:1917483]
peak_24829	128626280	128627141	862	-0.642082	0.000162619	0.00111415	chr10	128624747	128628747	ENSMUSG00000025362	27370	Rps26	ribosomal protein S26 [Source:MGI Symbol;Acc:MGI:1351628]
peak_9713	127020952	127022456	1505	-0.636055	2.24962e-05	0.000206967	chr4	127019324	127023324	ENSMUSG00000028820	71514	Sfpq	splicing factor proline/glutamine rich (polypyrimidine tract binding protein associated) [Source:MGI Symbol;Acc:MGI:1918764]
peak_8176	11484725	11486239	1515	-0.636052	1.66591e-07	2.89257e-06	chr4	11483958	11487958	ENSMUSG00000040720	66185	Virma	vir like m6A methyltransferase associated [Source:MGI Symbol;Acc:MGI:1913435]
peak_1430	133609818	133610549	732	-0.636037	0.000872303	0.00457306	chr1	133608291	133612291	ENSMUSG00000090553	20643	Snrpe	small nuclear ribonucleoprotein E [Source:MGI Symbol;Acc:MGI:98346]
peak_24959	4895058	4895759	702	-0.631488	0.0108415	0.0360916	chr11	4893320	4897320	ENSMUSG00000034274	107829	Thoc5	THO complex 5 [Source:MGI Symbol;Acc:MGI:1351333]
peak_33745	76080258	76081397	1140	-0.630493	7.63072e-08	1.46002e-06	chr15	76078924	76082924	ENSMUSG00000002524	67959	Puf60	poly-U binding splicing factor 60 [Source:MGI Symbol;Acc:MGI:1915209]
peak_29984	34875137	34876095	959	-0.621158	0.00103098	0.00524963	chr13	34873302	34877302	ENSMUSG00000021413	19134	Prpf4b	pre-mRNA processing factor 4B [Source:MGI Symbol;Acc:MGI:109584]
peak_3812	73312031	73312949	919	-0.619932	0.00285289	0.0121039	chr2	73310701	73314701	ENSMUSG00000041777	66935	Cir1	corepressor interacting with RBPJ, 1 [Source:MGI Symbol;Acc:MGI:1914185]
peak_28460	46818927	46820001	1075	-0.619841	0.00779961	0.0275937	chr12	46816929	46820929	ENSMUSG00000021047	664883	Nova1	neuro-oncological ventral antigen 1 [Source:MGI Symbol;Acc:MGI:104297]
peak_7709	127552851	127553701	851	-0.614447	2.06055e-06	2.60502e-05	chr3	127551349	127555349	ENSMUSG00000027968	28036	Larp7	La ribonucleoprotein domain family, member 7 [Source:MGI Symbol;Acc:MGI:107634]
peak_7394	107332790	107334355	1566	-0.605886	1.25528e-11	6.42264e-10	chr3	107331673	107335673	ENSMUSG00000048109	229700	Rbm15	RNA binding motif protein 15 [Source:MGI Symbol;Acc:MGI:2443205]
peak_15326	136827663	136828836	1174	-0.605586	6.56208e-07	9.6047e-06	chr6	136826233	136830233	ENSMUSG00000030216	60321	Wbp11	WW domain binding protein 11 [Source:MGI Symbol;Acc:MGI:1891823]
peak_28603	59011546	59012445	900	-0.603079	4.73673e-07	7.22229e-06	chr12	59011393	59015393	ENSMUSG00000060121	66603	Gemin2	gem nuclear organelle associated protein 2 [Source:MGI Symbol;Acc:MGI:1913853]
peak_6185	34019532	34020325	794	-0.601571	0.000579554	0.00326108	chr3	34017943	34021943	ENSMUSG00000027680	14359	Fxr1	fragile X mental retardation gene 1, autosomal homolog [Source:MGI Symbol;Acc:MGI:104860]
peak_3863	75658687	75659908	1222	-0.600192	5.04259e-08	1.01516e-06	chr2	75657261	75661261	ENSMUSG00000059005	229279	Hnrnpa3	heterogeneous nuclear ribonucleoprotein A3 [Source:MGI Symbol;Acc:MGI:1917171]

## Sheet: GO 1% O2
ATACseq peaks significantly downregulated at promoters of spliceosome pathway at 1% O2 - GO analysis (ID= GO:0008380, padj= 0.408)
Peaks coordinates				DESeq2 results			Peaks annototation with biomaRt
peaks	peaks_start	peaks_end	peaks_width	log2FoldChange	pvalue	padj	seqnames	start	end	ensmbl	entrezgene	geneSymbol	description
peak_2086	171500754	171504102	3349	-1.70237	7.11475e-111	5.87536e-107	chr1	171501478	171505478	ENSMUSG00000060244	56009	Alyref2	Aly/REF export factor 2 [Source:MGI Symbol;Acc:MGI:1913144]
peak_15215	131292987	131293568	582	-1.13126	0.00592331	0.031364	chr6	131291244	131295244	ENSMUSG00000030188	66441	Magohb	mago homolog B, exon junction complex core component [Source:MGI Symbol;Acc:MGI:1913691]
peak_40013	44135284	44135914	631	-1.00276	6.54429e-06	0.000119405	chr19	44133876	44137876	ENSMUSG00000025200	72502	Cwf19l1	CWF19-like 1, cell cycle control (S. pombe) [Source:MGI Symbol;Acc:MGI:1919752]
peak_37741	9957642	9958599	958	-0.973781	3.42179e-10	2.07164e-08	chr18	9955906	9959906	ENSMUSG00000024287	225160	Thoc1	THO complex 1 [Source:MGI Symbol;Acc:MGI:1919668]
peak_21846	99575533	99576380	848	-0.918484	0.00139492	0.0100816	chr9	99573799	99577799	ENSMUSG00000032469	83703	Dbr1	debranching RNA lariats 1 [Source:MGI Symbol;Acc:MGI:1931520]
peak_12592	129500575	129501820	1246	-0.895378	0.00298563	0.0184009	chr5	129499221	129503221	ENSMUSG00000029439	231769	Sfswap	splicing factor SWAP [Source:MGI Symbol;Acc:MGI:101760]
peak_12075	112324599	112326540	1942	-0.876241	4.83164e-10	2.82176e-08	chr5	112324358	112328358	ENSMUSG00000029345	54723	Tfip11	tuftelin interacting protein 11 [Source:MGI Symbol;Acc:MGI:1930075]
peak_7476	108911101	108912176	1076	-0.87143	1.16655e-09	6.20399e-08	chr3	108909727	108913727	ENSMUSG00000027881	66921	Prpf38b	PRP38 pre-mRNA processing factor 38 (yeast) domain containing B [Source:MGI Symbol;Acc:MGI:1914171]
peak_13906	51469315	51471183	1869	-0.828839	2.81605e-14	3.99491e-12	chr6	51467894	51471894	ENSMUSG00000004980	53379	Hnrnpa2b1	heterogeneous nuclear ribonucleoprotein A2/B1 [Source:MGI Symbol;Acc:MGI:104819]
peak_23697	79852101	79852516	416	-0.825178	3.6364e-05	0.000504357	chr10	79852427	79856427	ENSMUSG00000006498	19205	Ptbp1	polypyrimidine tract binding protein 1 [Source:MGI Symbol;Acc:MGI:97791]
peak_14378	86371011	86371884	874	-0.825102	8.1256e-05	0.000986492	chr6	86369304	86373304	ENSMUSG00000057278	68011	Snrpg	small nuclear ribonucleoprotein polypeptide G [Source:MGI Symbol;Acc:MGI:1915261]
peak_24822	128547218	128548163	946	-0.805699	6.42842e-12	5.84646e-10	chr10	128545774	128549774	ENSMUSG00000039810	103284	Zc3h10	zinc finger CCCH type containing 10 [Source:MGI Symbol;Acc:MGI:2143670]
peak_15582	3629417	3630082	666	-0.802503	0.000399248	0.00364067	chr7	3627985	3631985	ENSMUSG00000008373	68988	Prpf31	pre-mRNA processing factor 31 [Source:MGI Symbol;Acc:MGI:1916238]
peak_32359	104522010	104523022	1013	-0.792479	0.00235695	0.0152872	chr14	104520645	104524645	ENSMUSG00000022120	72486	Rnf219	ring finger protein 219 [Source:MGI Symbol;Acc:MGI:1919736]
peak_41240	163957802	163959061	1260	-0.777025	1.21831e-05	0.000203496	chrX	163956661	163960661	ENSMUSG00000031370	22184	Zrsr2	zinc finger (CCCH type), RNA binding motif and serine/arginine rich 2 [Source:MGI Symbol;Acc:MGI:103287]
peak_31020	112927011	112928106	1096	-0.756906	4.75514e-07	1.27081e-05	chr13	112925398	112929398	ENSMUSG00000016018	72198	Mtrex	Mtr4 exosome RNA helicase [Source:MGI Symbol;Acc:MGI:1919448]
peak_13358	18847937	18849033	1097	-0.756062	6.60367e-08	2.23313e-06	chr6	18846579	18850579	ENSMUSG00000044155	76522	Lsm8	LSM8 homolog, U6 small nuclear RNA associated [Source:MGI Symbol;Acc:MGI:1923772]
peak_38572	60560316	60561361	1046	-0.753772	5.4292e-06	0.000102221	chr18	60558736	60562736	ENSMUSG00000024604	66810	Rbm22	RNA binding motif protein 22 [Source:MGI Symbol;Acc:MGI:1914060]
peak_7564	119782457	119783722	1266	-0.745817	9.3562e-06	0.000161978	chr3	119782466	119786466	ENSMUSG00000028134	56195	Ptbp2	polypyrimidine tract binding protein 2 [Source:MGI Symbol;Acc:MGI:1860489]
peak_19299	85080526	85081481	956	-0.740704	0.000182833	0.00193419	chr8	85079306	85083306	ENSMUSG00000005150	67836	Wdr83	WD repeat domain containing 83 [Source:MGI Symbol;Acc:MGI:1915086]
peak_36612	32035986	32036852	867	-0.726322	0.00827367	0.0407272	chr17	32034100	32038100	ENSMUSG00000058392	72462	Rrp1b	ribosomal RNA processing 1 homolog B (S. cerevisiae) [Source:MGI Symbol;Acc:MGI:1919712]
peak_8067	157533866	157535157	1292	-0.724733	5.9215e-08	2.02399e-06	chr3	157532160	157536160	ENSMUSG00000028180	53861	Zranb2	zinc finger, RAN-binding domain containing 2 [Source:MGI Symbol;Acc:MGI:1858211]
peak_17008	97696146	97697228	1083	-0.720423	0.00142601	0.0102616	chr7	97694634	97698634	ENSMUSG00000025439	12729	Clns1a	chloride channel, nucleotide-sensitive, 1A [Source:MGI Symbol;Acc:MGI:109638]
peak_19123	78508322	78510461	2140	-0.705986	1.26863e-08	5.09552e-07	chr8	78506898	78510898	ENSMUSG00000037070	19656	Rbmxl1	RNA binding motif protein, X-linked like-1 [Source:MGI Symbol;Acc:MGI:1343045]
peak_34383	93397935	93399186	1252	-0.703828	0.000305233	0.00293777	chr15	93396334	93400334	ENSMUSG00000022635	67197	Zcrb1	zinc finger CCHC-type and RNA binding motif 1 [Source:MGI Symbol;Acc:MGI:1914447]
peak_2171	178336261	178338404	2144	-0.703382	2.01929e-08	7.77041e-07	chr1	178335797	178339797	ENSMUSG00000039630	51810	Hnrnpu	heterogeneous nuclear ribonucleoprotein U [Source:MGI Symbol;Acc:MGI:1858195]
peak_5446	162930697	162932492	1796	-0.702825	4.83044e-08	1.68881e-06	chr2	162929528	162933528	ENSMUSG00000016921	67996	Srsf6	serine/arginine-rich splicing factor 6 [Source:MGI Symbol;Acc:MGI:1915246]
peak_36729	34981589	34982541	953	-0.699392	0.00252091	0.0161053	chr17	34979862	34983862	ENSMUSG00000007050	27756	Lsm2	LSM2 homolog, U6 small nuclear RNA and mRNA degradation associated [Source:MGI Symbol;Acc:MGI:90676]
peak_21698	88482005	88483274	1270	-0.696074	7.18827e-09	3.06299e-07	chr9	88480574	88484574	ENSMUSG00000032423	56403	Syncrip	synaptotagmin binding, cytoplasmic RNA interacting protein [Source:MGI Symbol;Acc:MGI:1891690]
peak_15367	137734742	137735585	844	-0.688839	3.64237e-05	0.000504846	chr6	137733078	137737078	ENSMUSG00000030224	20901	Strap	serine/threonine kinase receptor associated protein [Source:MGI Symbol;Acc:MGI:1329037]
peak_7669	123385318	123386275	958	-0.684151	8.58814e-05	0.00103413	chr3	123384108	123388108	ENSMUSG00000028114	210529	Mettl14	methyltransferase like 14 [Source:MGI Symbol;Acc:MGI:2442926]
peak_1726	153486886	153488039	1154	-0.665202	0.000133894	0.00149055	chr1	153485660	153489660	ENSMUSG00000042699	13211	Dhx9	DEAH (Asp-Glu-Ala-His) box polypeptide 9 [Source:MGI Symbol;Acc:MGI:108177]
peak_12110	113771296	113773082	1787	-0.655915	3.75654e-05	0.000518407	chr5	113770510	113774510	ENSMUSG00000018974	53890	Sart3	squamous cell carcinoma antigen recognized by T cells 3 [Source:MGI Symbol;Acc:MGI:1858230]
peak_37431	80061961	80062822	862	-0.648241	1.32264e-05	0.000217713	chr17	80060334	80064334	ENSMUSG00000024095	72692	Hnrnpll	heterogeneous nuclear ribonucleoprotein L-like [Source:MGI Symbol;Acc:MGI:1919942]
peak_37440	80223886	80225228	1343	-0.637409	0.000559363	0.00483182	chr17	80222441	80226441	ENSMUSG00000055760	67242	Gemin6	gem nuclear organelle associated protein 6 [Source:MGI Symbol;Acc:MGI:1914492]
peak_36132	12991765	12993048	1284	-0.626018	1.90515e-06	4.22015e-05	chr17	12992169	12996169	ENSMUSG00000060475	60532	Wtap	Wilms tumour 1-associating protein [Source:MGI Symbol;Acc:MGI:1926395]
peak_30370	58401589	58403107	1519	-0.62071	3.35633e-05	0.000471851	chr13	58401343	58405343	ENSMUSG00000021546	15387	Hnrnpk	heterogeneous nuclear ribonucleoprotein K [Source:MGI Symbol;Acc:MGI:99894]
peak_31177	13960211	13961638	1428	-0.620364	0.00191829	0.0129976	chr14	13959852	13963852	ENSMUSG00000053453	66231	Thoc7	THO complex 7 [Source:MGI Symbol;Acc:MGI:1913481]
peak_40424	8145247	8146178	932	-0.614647	0.00564619	0.0302336	chrX	8143880	8147880	ENSMUSG00000031167	19652	Rbm3	RNA binding motif (RNP1, RRM) protein 3 [Source:MGI Symbol;Acc:MGI:1099460]
peak_40236	53390134	53391208	1075	-0.61018	2.69157e-05	0.00039409	chr19	53388578	53392578	ENSMUSG00000025024	76479	Smndc1	survival motor neuron domain containing 1 [Source:MGI Symbol;Acc:MGI:1923729]
peak_35129	22265238	22266493	1256	-0.601695	0.000235567	0.00238047	chr16	22264005	22268005	ENSMUSG00000022858	20462	Tra2b	transformer 2 beta [Source:MGI Symbol;Acc:MGI:106016]

## Sheet: KEGG <0.1%O2
ATACseq peaks significantly downregulated at promoters of spliceosome pathway at <0.1% O2 - KEGG analysis (ID= mmu03040, padj.= 0.037)
Peaks coordinates				DESeq2 results			Peaks annototation with biomaRt
peaks	peaks_start	peaks_end	peaks_width	log2FoldChange	pvalue	padj	seqnames	start	end	ensmbl	entrezgene	geneSymbol
peak_2086	171500754	171504102	3349	-1.58652	4.88378e-96	4.03302e-92	chr1	171501478	171505478	ENSMUSG00000060244	56009	Alyref2	Aly/REF export factor 2 [Source:MGI Symbol;Acc:MGI:1913144]
peak_15215	131292987	131293568	582	-1.41214	0.000868027	0.00455469	chr6	131291244	131295244	ENSMUSG00000030188	66441	Magohb	mago homolog B exon junction complex core component [Source:MGI Symbol;Acc:MGI:1913691]
peak_37741	9957642	9958599	958	-1.31805	1.37124e-16	1.88102e-14	chr18	9955906	9959906	ENSMUSG00000024287	225160	Thoc1	THO complex 1 [Source:MGI Symbol;Acc:MGI:1919668]
peak_2171	178336261	178338404	2144	-1.28463	5.65167e-23	2.24382e-20	chr1	178335797	178339797	ENSMUSG00000039630	51810	Hnrnpu	heterogeneous nuclear ribonucleoprotein U [Source:MGI Symbol;Acc:MGI:1858195]
peak_5948	181592300	181593222	923	-1.23827	1.28976e-06	1.72623e-05	chr2	181589868	181593868	ENSMUSG00000002455	68879	Prpf6	pre-mRNA splicing factor 6 [Source:MGI Symbol;Acc:MGI:1922946]
peak_39068	80206369	80207394	1026	-1.20243	4.3049e-18	8.00672e-16	chr18	80204765	80208765	ENSMUSG00000024571	27366	Gm16286	predicted gene 16286 [Source:MGI Symbol;Acc:MGI:3833940]
peak_39068	80206369	80207394	1026	-1.20243	4.3049e-18	8.00672e-16	chr18	80204795	80208795	ENSMUSG00000057130	27366	Txnl4a	thioredoxin-like 4A [Source:MGI Symbol;Acc:MGI:1351613]
peak_30370	58401589	58403107	1519	-1.19734	1.02593e-14	1.00144e-12	chr13	58401343	58405343	ENSMUSG00000021546	15387	Hnrnpk	heterogeneous nuclear ribonucleoprotein K [Source:MGI Symbol;Acc:MGI:99894]
peak_37749	10617502	10618330	829	-1.16274	7.74399e-07	1.10832e-05	chr18	10615775	10619775	ENSMUSG00000002477	20641	Snrpd1	small nuclear ribonucleoprotein D1 [Source:MGI Symbol;Acc:MGI:98344]
peak_7476	108911101	108912176	1076	-1.12514	1.60963e-14	1.52434e-12	chr3	108909727	108913727	ENSMUSG00000027881	66921	Prpf38b	PRP38 pre-mRNA processing factor 38 (yeast) domain containing B [Source:MGI Symbol;Acc:MGI:1914171]
peak_5446	162930697	162932492	1796	-1.12217	2.81566e-17	4.44084e-15	chr2	162929528	162933528	ENSMUSG00000016921	67996	Srsf6	serine/arginine-rich splicing factor 6 [Source:MGI Symbol;Acc:MGI:1915246]
peak_19066	72474695	72475777	1083	-1.10017	1.13876e-16	1.57255e-14	chr8	72473226	72477226	ENSMUSG00000052488	27967	Cherp	calcium homeostasis endoplasmic reticulum protein [Source:MGI Symbol;Acc:MGI:106417]
peak_14387	86525540	86527290	1751	-1.09551	1.012e-12	6.75625e-11	chr6	86524321	86528321	ENSMUSG00000051695	23983	Pcbp1	poly(rC) binding protein 1 [Source:MGI Symbol;Acc:MGI:1345635]
peak_13854	49263263	49264366	1104	-1.08799	7.4325e-10	2.45314e-08	chr6	49262033	49266033	ENSMUSG00000029817	101214	Tra2a	transformer 2 alpha [Source:MGI Symbol;Acc:MGI:1933972]
peak_14378	86371011	86371884	874	-1.06517	6.90138e-07	1.00337e-05	chr6	86369304	86373304	ENSMUSG00000057278	68011	Snrpg	small nuclear ribonucleoprotein polypeptide G [Source:MGI Symbol;Acc:MGI:1915261]
peak_25429	43433633	43434165	533	-1.06348	0.00103799	0.0052788	chr11	43431744	43435744	ENSMUSG00000020409	193116	Slu7	SLU7 splicing factor homolog (S. cerevisiae) [Source:MGI Symbol;Acc:MGI:2385598]
peak_13358	18847937	18849033	1097	-1.05652	1.68182e-13	1.32524e-11	chr6	18846579	18850579	ENSMUSG00000044155	76522	Lsm8	LSM8 homolog U6 small nuclear RNA associated [Source:MGI Symbol;Acc:MGI:1923772]
peak_40236	53390134	53391208	1075	-1.00994	1.50321e-11	7.50515e-10	chr19	53388578	53392578	ENSMUSG00000025024	76479	Smndc1	survival motor neuron domain containing 1 [Source:MGI Symbol;Acc:MGI:1923729]
peak_21761	95511499	95512535	1037	-0.947285	1.79695e-07	3.0915e-06	chr9	95509996	95513996	ENSMUSG00000032407	67958	U2surp	U2 snRNP-associated SURP domain containing [Source:MGI Symbol;Acc:MGI:1915208]
peak_38572	60560316	60561361	1046	-0.915924	5.70065e-08	1.12784e-06	chr18	60558736	60562736	ENSMUSG00000024604	66810	Rbm22	RNA binding motif protein 22 [Source:MGI Symbol;Acc:MGI:1914060]
peak_35129	22265238	22266493	1256	-0.913404	5.31376e-08	1.06095e-06	chr16	22264005	22268005	ENSMUSG00000022858	20462	Tra2b	transformer 2 beta [Source:MGI Symbol;Acc:MGI:106016]
peak_15582	3629417	3630082	666	-0.909054	7.98358e-05	0.000615233	chr7	3627985	3631985	ENSMUSG00000008373	68988	Prpf31	pre-mRNA processing factor 31 [Source:MGI Symbol;Acc:MGI:1916238]
peak_28946	80945132	80946413	1282	-0.867184	3.95595e-10	1.38778e-08	chr12	80943504	80947504	ENSMUSG00000021134	20384	Srsf5	serine/arginine-rich splicing factor 5 [Source:MGI Symbol;Acc:MGI:98287]
peak_37439	80206362	80207827	1466	-0.856715	7.38264e-10	2.43863e-08	chr17	80205307	80209307	ENSMUSG00000024097	225027	Srsf7	serine/arginine-rich splicing factor 7 [Source:MGI Symbol;Acc:MGI:1926232]
peak_5042	145934473	145935100	628	-0.845957	8.30104e-06	8.802e-05	chr2	145933014	145937014	ENSMUSG00000001767	66877	Crnkl1	crooked neck pre-mRNA splicing factor 1 [Source:MGI Symbol;Acc:MGI:1914127]
peak_20795	40800600	40801757	1158	-0.825815	2.24619e-19	5.23984e-17	chr9	40798984	40802984	ENSMUSG00000015656	15481	Hspa8	heat shock protein 8 [Source:MGI Symbol;Acc:MGI:105384]
peak_27402	106788254	106789482	1229	-0.82075	1.76954e-13	1.38905e-11	chr11	106787185	106791185	ENSMUSG00000020719	13207	Ddx5	DEAD (Asp-Glu-Ala-Asp) box polypeptide 5 [Source:MGI Symbol;Acc:MGI:105037]
peak_3558	53190813	53192576	1764	-0.819361	2.81275e-14	2.54132e-12	chr2	53189702	53193702	ENSMUSG00000061136	56194	Prpf40a	pre-mRNA processing factor 40A [Source:MGI Symbol;Acc:MGI:1860512]
peak_30329	55634674	55635284	611	-0.812347	0.00914245	0.0314768	chr13	55633027	55637027	ENSMUSG00000021500	212880	Ddx46	DEAD (Asp-Glu-Ala-Asp) box polypeptide 46 [Source:MGI Symbol;Acc:MGI:1920895]
peak_15638	5060279	5062699	2421	-0.808774	4.40449e-15	4.61577e-13	chr7	5060143	5064143	ENSMUSG00000030435	22185	U2af2	U2 small nuclear ribonucleoprotein auxiliary factor (U2AF) 2 [Source:MGI Symbol;Acc:MGI:98886]
peak_13047	145139318	145140506	1189	-0.795334	3.2377e-08	6.89807e-07	chr5	145138362	145142362	ENSMUSG00000038722	231889	Bud31	BUD31 homolog [Source:MGI Symbol;Acc:MGI:2141291]
peak_11269	52189813	52191205	1393	-0.79249	1.25714e-08	3.02666e-07	chr5	52188514	52192514	ENSMUSG00000029169	13204	Dhx15	DEAH (Asp-Glu-Ala-His) box polypeptide 15 [Source:MGI Symbol;Acc:MGI:1099786]
peak_4757	130178565	130179781	1217	-0.790922	0.000524051	0.00300112	chr2	130177403	130181403	ENSMUSG00000027404	20638	Snrpb	small nuclear ribonucleoprotein B [Source:MGI Symbol;Acc:MGI:98342]
peak_17721	127966785	127968457	1673	-0.787205	1.98451e-08	4.53211e-07	chr7	127965457	127969457	ENSMUSG00000030795	233908	Fus	fused in sarcoma [Source:MGI Symbol;Acc:MGI:1353633]
peak_10027	135855620	135856951	1332	-0.786518	1.34324e-05	0.000133259	chr4	135853747	135857747	ENSMUSG00000028676	14105	Srsf10	serine/arginine-rich splicing factor 10 [Source:MGI Symbol;Acc:MGI:1333805]
peak_4683	127207980	127208613	634	-0.753952	0.000383392	0.00229772	chr2	127206386	127210386	ENSMUSG00000003660	320632	Snrnp200	small nuclear ribonucleoprotein 200 (U5) [Source:MGI Symbol;Acc:MGI:2444401]
peak_27376	106216099	106217381	1283	-0.750552	2.55718e-11	1.20808e-09	chr11	106214926	106218926	ENSMUSG00000020705	72047	Ddx42	DEAD (Asp-Glu-Ala-Asp) box polypeptide 42 [Source:MGI Symbol;Acc:MGI:1919297]
peak_26694	88046659	88048552	1894	-0.747131	2.96727e-06	3.55951e-05	chr11	88045373	88049373	ENSMUSG00000018379	110809	Srsf1	serine/arginine-rich splicing factor 1 [Source:MGI Symbol;Acc:MGI:98283]
peak_14049	56704134	56704959	826	-0.746146	0.00115476	0.00577588	chr6	56702710	56706710	ENSMUSG00000091625	66373	Lsm5	LSM5 homolog U6 small nuclear RNA and mRNA degradation associated [Source:MGI Symbol;Acc:MGI:1913623]
peak_2715	11602578	11603459	882	-0.729891	3.20081e-05	0.000280777	chr2	11602153	11606153	ENSMUSG00000037197	76938	Rbm17	RNA binding motif protein 17 [Source:MGI Symbol;Acc:MGI:1924188]
peak_7115	96171161	96173090	1930	-0.72797	3.0008e-05	0.000265488	chr3	96170332	96174332	ENSMUSG00000068856	107701	Sf3b4	splicing factor 3b subunit 4 [Source:MGI Symbol;Acc:MGI:109580]
peak_36729	34981589	34982541	953	-0.725062	0.00194528	0.00883421	chr17	34979862	34983862	ENSMUSG00000007050	27756	Lsm2	LSM2 homolog U6 small nuclear RNA and mRNA degradation associated [Source:MGI Symbol;Acc:MGI:90676]
peak_4982	143062523	143063614	1092	-0.723152	0.000527842	0.00301966	chr2	143061039	143065039	ENSMUSG00000008333	20639	Snrpb2	U2 small nuclear ribonucleoprotein B [Source:MGI Symbol;Acc:MGI:104805]
peak_36750	35241205	35243098	1894	-0.702515	9.44733e-07	1.3165e-05	chr17	35239746	35243746	ENSMUSG00000019432	53817	Ddx39b	DEAD (Asp-Glu-Ala-Asp) box polypeptide 39B [Source:MGI Symbol;Acc:MGI:99240]
peak_27730	116852374	116854193	1820	-0.686152	5.86806e-09	1.5293e-07	chr11	116851094	116855094	ENSMUSG00000034120	20382	Srsf2	serine/arginine-rich splicing factor 2 [Source:MGI Symbol;Acc:MGI:98284]
peak_19806	110846452	110847454	1003	-0.669407	0.0068579	0.0249135	chr8	110844787	110848787	ENSMUSG00000033732	101943	Sf3b3	splicing factor 3b subunit 3 [Source:MGI Symbol;Acc:MGI:1289341]
peak_9646	124714414	124715081	668	-0.661921	0.00185729	0.00849818	chr4	124712776	124716776	ENSMUSG00000028902	75062	Sf3a3	splicing factor 3a subunit 3 [Source:MGI Symbol;Acc:MGI:1922312]
peak_448	55026996	55027958	963	-0.656437	7.04254e-06	7.59432e-05	chr1	55025481	55029481	ENSMUSG00000025982	81898	Sf3b1	splicing factor 3b subunit 1 [Source:MGI Symbol;Acc:MGI:1932339]
peak_1430	133609818	133610549	732	-0.636037	0.000872303	0.00457306	chr1	133608291	133612291	ENSMUSG00000090553	20643	Snrpe	small nuclear ribonucleoprotein E [Source:MGI Symbol;Acc:MGI:98346]
peak_33745	76080258	76081397	1140	-0.630493	7.63072e-08	1.46002e-06	chr15	76078924	76082924	ENSMUSG00000002524	67959	Puf60	poly-U binding splicing factor 60 [Source:MGI Symbol;Acc:MGI:1915209]
peak_15326	136827663	136828836	1174	-0.605586	6.56208e-07	9.6047e-06	chr6	136826233	136830233	ENSMUSG00000030216	60321	Wbp11	WW domain binding protein 11 [Source:MGI Symbol;Acc:MGI:1891823]
peak_3863	75658687	75659908	1222	-0.600192	5.04259e-08	1.01516e-06	chr2	75657261	75661261	ENSMUSG00000059005	229279	Hnrnpa3	heterogeneous nuclear ribonucleoprotein A3 [Source:MGI Symbol;Acc:MGI:1917171]

## Sheet: KEGG 1%O2
ATACseq peaks significantly downregulated at promoters of spliceosome pathway at 1% O2 - KEGG analysis (ID= mmu03040, padj.= 0.445)
Peaks coordinates				DESeq2 results			Peaks annototation with biomaRt
peaks	peaks_start	peaks_end	peaks_width	log2FoldChange	pvalue	padj	seqnames	start	end	ensmbl	entrezgene	geneSymbol	description
peak_2086	171500754	171504102	3349	-1.70237	7.11475e-111	5.87536e-107	chr1	171501478	171505478	ENSMUSG00000060244	56009	Alyref2	Aly/REF export factor 2 [Source:MGI Symbol;Acc:MGI:1913144]
peak_15215	131292987	131293568	582	-1.13126	0.00592331	0.031364	chr6	131291244	131295244	ENSMUSG00000030188	66441	Magohb	mago homolog B, exon junction complex core component [Source:MGI Symbol;Acc:MGI:1913691]
peak_37741	9957642	9958599	958	-0.973781	3.42179e-10	2.07164e-08	chr18	9955906	9959906	ENSMUSG00000024287	225160	Thoc1	THO complex 1 [Source:MGI Symbol;Acc:MGI:1919668]
peak_7476	108911101	108912176	1076	-0.87143	1.16655e-09	6.20399e-08	chr3	108909727	108913727	ENSMUSG00000027881	66921	Prpf38b	PRP38 pre-mRNA processing factor 38 (yeast) domain containing B [Source:MGI Symbol;Acc:MGI:1914171]
peak_14378	86371011	86371884	874	-0.825102	8.1256e-05	0.000986492	chr6	86369304	86373304	ENSMUSG00000057278	68011	Snrpg	small nuclear ribonucleoprotein polypeptide G [Source:MGI Symbol;Acc:MGI:1915261]
peak_15582	3629417	3630082	666	-0.802503	0.000399248	0.00364067	chr7	3627985	3631985	ENSMUSG00000008373	68988	Prpf31	pre-mRNA processing factor 31 [Source:MGI Symbol;Acc:MGI:1916238]
peak_13358	18847937	18849033	1097	-0.756062	6.60367e-08	2.23313e-06	chr6	18846579	18850579	ENSMUSG00000044155	76522	Lsm8	LSM8 homolog, U6 small nuclear RNA associated [Source:MGI Symbol;Acc:MGI:1923772]
peak_38572	60560316	60561361	1046	-0.753772	5.4292e-06	0.000102221	chr18	60558736	60562736	ENSMUSG00000024604	66810	Rbm22	RNA binding motif protein 22 [Source:MGI Symbol;Acc:MGI:1914060]
peak_14387	86525540	86527290	1751	-0.747731	5.53217e-07	1.44572e-05	chr6	86524321	86528321	ENSMUSG00000051695	23983	Pcbp1	poly(rC) binding protein 1 [Source:MGI Symbol;Acc:MGI:1345635]
peak_2171	178336261	178338404	2144	-0.703382	2.01929e-08	7.77041e-07	chr1	178335797	178339797	ENSMUSG00000039630	51810	Hnrnpu	heterogeneous nuclear ribonucleoprotein U [Source:MGI Symbol;Acc:MGI:1858195]
peak_5446	162930697	162932492	1796	-0.702825	4.83044e-08	1.68881e-06	chr2	162929528	162933528	ENSMUSG00000016921	67996	Srsf6	serine/arginine-rich splicing factor 6 [Source:MGI Symbol;Acc:MGI:1915246]
peak_19066	72474695	72475777	1083	-0.701007	5.36215e-08	1.85275e-06	chr8	72473226	72477226	ENSMUSG00000052488	27967	Cherp	calcium homeostasis endoplasmic reticulum protein [Source:MGI Symbol;Acc:MGI:106417]
peak_36729	34981589	34982541	953	-0.699392	0.00252091	0.0161053	chr17	34979862	34983862	ENSMUSG00000007050	27756	Lsm2	LSM2 homolog, U6 small nuclear RNA and mRNA degradation associated [Source:MGI Symbol;Acc:MGI:90676]
peak_9543	119320165	119321626	1462	-0.625891	0.000932002	0.00727377	chr4	119318546	119322546	ENSMUSG00000060288	66101	Ppih	peptidyl prolyl isomerase H [Source:MGI Symbol;Acc:MGI:106499]
peak_30370	58401589	58403107	1519	-0.62071	3.35633e-05	0.000471851	chr13	58401343	58405343	ENSMUSG00000021546	15387	Hnrnpk	heterogeneous nuclear ribonucleoprotein K [Source:MGI Symbol;Acc:MGI:99894]
peak_21761	95511499	95512535	1037	-0.618294	0.000467438	0.0041587	chr9	95509996	95513996	ENSMUSG00000032407	67958	U2surp	U2 snRNP-associated SURP domain containing [Source:MGI Symbol;Acc:MGI:1915208]
peak_40236	53390134	53391208	1075	-0.61018	2.69157e-05	0.00039409	chr19	53388578	53392578	ENSMUSG00000025024	76479	Smndc1	survival motor neuron domain containing 1 [Source:MGI Symbol;Acc:MGI:1923729]
peak_35129	22265238	22266493	1256	-0.601695	0.000235567	0.00238047	chr16	22264005	22268005	ENSMUSG00000022858	20462	Tra2b	transformer 2 beta [Source:MGI Symbol;Acc:MGI:106016]

## Sheet: Reactome <0.1%O2
ATACseq peaks significantly downregulated at promoters of spliceosome pathway at <0.1% O2 - REACTOME analysis (ID= R-MMU-72163, padj.= 0.010)
Peaks coordinates				DESeq2 results			Peaks annototation with biomaRt
peaks	peaks_start	peaks_end	peaks_width	log2FoldChange	pvalue	padj	seqnames	start	end	ensmbl	entrezgene	geneSymbol	description
peak_29254	101975170	101976465	1296	-1.55205	1.80188e-18	3.61162e-16	chr12	101973988	101977988	ENSMUSG00000041781	51786	Cpsf2	cleavage and polyadenylation specific factor 2 [Source:MGI Symbol;Acc:MGI:1861601]
peak_8075	158036101	158036966	866	-1.49365	1.88535e-15	2.10965e-13	chr3	158034639	158038639	ENSMUSG00000055436	69207	Srsf11	serine/arginine-rich splicing factor 11 [Source:MGI Symbol;Acc:MGI:1916457]
peak_15215	131292987	131293568	582	-1.41214	0.000868027	0.00455469	chr6	131291244	131295244	ENSMUSG00000030188	66441	Magohb	mago homolog B exon junction complex core component [Source:MGI Symbol;Acc:MGI:1913691]
peak_2171	178336261	178338404	2144	-1.28463	5.65167e-23	2.24382e-20	chr1	178335797	178339797	ENSMUSG00000039630	51810	Hnrnpu	heterogeneous nuclear ribonucleoprotein U [Source:MGI Symbol;Acc:MGI:1858195]
peak_13906	51469315	51471183	1869	-1.23955	7.32638e-29	5.93149e-26	chr6	51467894	51471894	ENSMUSG00000004980	53379	Hnrnpa2b1	heterogeneous nuclear ribonucleoprotein A2/B1 [Source:MGI Symbol;Acc:MGI:104819]
peak_5948	181592300	181593222	923	-1.23827	1.28976e-06	1.72623e-05	chr2	181589868	181593868	ENSMUSG00000002455	68879	Prpf6	pre-mRNA splicing factor 6 [Source:MGI Symbol;Acc:MGI:1922946]
peak_5795	172370171	172371338	1168	-1.21277	9.40762e-15	9.22662e-13	chr2	172368681	172372681	ENSMUSG00000027498	67337	Cstf1	cleavage stimulation factor 3' pre-RNA subunit 1 [Source:MGI Symbol;Acc:MGI:1914587]
peak_1726	153486886	153488039	1154	-1.21244	2.17159e-11	1.0402e-09	chr1	153485660	153489660	ENSMUSG00000042699	13211	Dhx9	DEAH (Asp-Glu-Ala-His) box polypeptide 9 [Source:MGI Symbol;Acc:MGI:108177]
peak_22449	7792393	7793292	900	-1.20673	5.46273e-06	6.09936e-05	chr10	7790891	7794891	ENSMUSG00000015757	67418	Ppil4	peptidylprolyl isomerase (cyclophilin)-like 4 [Source:MGI Symbol;Acc:MGI:1914668]
peak_39068	80206369	80207394	1026	-1.20243	4.3049e-18	8.00672e-16	chr18	80204765	80208765	ENSMUSG00000024571	27366	Gm16286	predicted gene 16286 [Source:MGI Symbol;Acc:MGI:3833940]
peak_39068	80206369	80207394	1026	-1.20243	4.3049e-18	8.00672e-16	chr18	80204795	80208795	ENSMUSG00000057130	27366	Txnl4a	thioredoxin-like 4A [Source:MGI Symbol;Acc:MGI:1351613]
peak_30370	58401589	58403107	1519	-1.19734	1.02593e-14	1.00144e-12	chr13	58401343	58405343	ENSMUSG00000021546	15387	Hnrnpk	heterogeneous nuclear ribonucleoprotein K [Source:MGI Symbol;Acc:MGI:99894]
peak_30363	58128169	58130200	2032	-1.1704	4.19636e-17	6.41732e-15	chr13	58126556	58130556	ENSMUSG00000007836	77134	Hnrnpa0	heterogeneous nuclear ribonucleoprotein A0 [Source:MGI Symbol;Acc:MGI:1924384]
peak_37749	10617502	10618330	829	-1.16274	7.74399e-07	1.10832e-05	chr18	10615775	10619775	ENSMUSG00000002477	20641	Snrpd1	small nuclear ribonucleoprotein D1 [Source:MGI Symbol;Acc:MGI:98344]
peak_5446	162930697	162932492	1796	-1.12217	2.81566e-17	4.44084e-15	chr2	162929528	162933528	ENSMUSG00000016921	67996	Srsf6	serine/arginine-rich splicing factor 6 [Source:MGI Symbol;Acc:MGI:1915246]
peak_30904	104228401	104229213	813	-1.12147	7.05099e-08	1.36236e-06	chr13	104226843	104230843	ENSMUSG00000021713	238831	Ppwd1	peptidylprolyl isomerase domain and WD repeat containing 1 [Source:MGI Symbol;Acc:MGI:2443069]
peak_19066	72474695	72475777	1083	-1.10017	1.13876e-16	1.57255e-14	chr8	72473226	72477226	ENSMUSG00000052488	27967	Cherp	calcium homeostasis endoplasmic reticulum protein [Source:MGI Symbol;Acc:MGI:106417]
peak_14387	86525540	86527290	1751	-1.09551	1.012e-12	6.75625e-11	chr6	86524321	86528321	ENSMUSG00000051695	23983	Pcbp1	poly(rC) binding protein 1 [Source:MGI Symbol;Acc:MGI:1345635]
peak_14378	86371011	86371884	874	-1.06517	6.90138e-07	1.00337e-05	chr6	86369304	86373304	ENSMUSG00000057278	68011	Snrpg	small nuclear ribonucleoprotein polypeptide G [Source:MGI Symbol;Acc:MGI:1915261]
peak_25429	43433633	43434165	533	-1.06348	0.00103799	0.0052788	chr11	43431744	43435744	ENSMUSG00000020409	193116	Slu7	SLU7 splicing factor homolog (S. cerevisiae) [Source:MGI Symbol;Acc:MGI:2385598]
peak_13358	18847937	18849033	1097	-1.05652	1.68182e-13	1.32524e-11	chr6	18846579	18850579	ENSMUSG00000044155	76522	Lsm8	LSM8 homolog U6 small nuclear RNA associated [Source:MGI Symbol;Acc:MGI:1923772]
peak_40236	53390134	53391208	1075	-1.00994	1.50321e-11	7.50515e-10	chr19	53388578	53392578	ENSMUSG00000025024	76479	Smndc1	survival motor neuron domain containing 1 [Source:MGI Symbol;Acc:MGI:1923729]
peak_31020	112927011	112928106	1096	-1.00096	7.02645e-11	3.02049e-09	chr13	112925398	112929398	ENSMUSG00000016018	72198	Mtrex	Mtr4 exosome RNA helicase [Source:MGI Symbol;Acc:MGI:1919448]
peak_3922	77945672	77946638	967	-0.96197	6.48404e-05	0.000514759	chr2	77944375	77948375	ENSMUSG00000027014	80744	Cwc22	CWC22 spliceosome-associated protein [Source:MGI Symbol;Acc:MGI:2136773]
peak_21761	95511499	95512535	1037	-0.947285	1.79695e-07	3.0915e-06	chr9	95509996	95513996	ENSMUSG00000032407	67958	U2surp	U2 snRNP-associated SURP domain containing [Source:MGI Symbol;Acc:MGI:1915208]
peak_18197	4324696	4325672	977	-0.934904	8.1649e-10	2.65665e-08	chr8	4323413	4327413	ENSMUSG00000040028	15568	Elavl1	ELAV (embryonic lethal abnormal vision)-like 1 (Hu antigen R) [Source:MGI Symbol;Acc:MGI:1100851]
peak_38572	60560316	60561361	1046	-0.915924	5.70065e-08	1.12784e-06	chr18	60558736	60562736	ENSMUSG00000024604	66810	Rbm22	RNA binding motif protein 22 [Source:MGI Symbol;Acc:MGI:1914060]
peak_35129	22265238	22266493	1256	-0.913404	5.31376e-08	1.06095e-06	chr16	22264005	22268005	ENSMUSG00000022858	20462	Tra2b	transformer 2 beta [Source:MGI Symbol;Acc:MGI:106016]
peak_15582	3629417	3630082	666	-0.909054	7.98358e-05	0.000615233	chr7	3627985	3631985	ENSMUSG00000008373	68988	Prpf31	pre-mRNA processing factor 31 [Source:MGI Symbol;Acc:MGI:1916238]
peak_37957	31803682	31804609	928	-0.8819	2.45925e-07	4.08621e-06	chr18	31802090	31806090	ENSMUSG00000024400	74320	Wdr33	WD repeat domain 33 [Source:MGI Symbol;Acc:MGI:1921570]
peak_28946	80945132	80946413	1282	-0.867184	3.95595e-10	1.38778e-08	chr12	80943504	80947504	ENSMUSG00000021134	20384	Srsf5	serine/arginine-rich splicing factor 5 [Source:MGI Symbol;Acc:MGI:98287]
peak_18024	141474968	141475641	674	-0.866343	3.16372e-05	0.000278055	chr7	141473132	141477132	ENSMUSG00000038489	66491	Polr2l	polymerase (RNA) II (DNA directed) polypeptide L [Source:MGI Symbol;Acc:MGI:1913741]
peak_37439	80206362	80207827	1466	-0.856715	7.38264e-10	2.43863e-08	chr17	80205307	80209307	ENSMUSG00000024097	225027	Srsf7	serine/arginine-rich splicing factor 7 [Source:MGI Symbol;Acc:MGI:1926232]
peak_5042	145934473	145935100	628	-0.845957	8.30104e-06	8.802e-05	chr2	145933014	145937014	ENSMUSG00000001767	66877	Crnkl1	crooked neck pre-mRNA splicing factor 1 [Source:MGI Symbol;Acc:MGI:1914127]
peak_12785	137307066	137308076	1011	-0.844202	1.21552e-05	0.000122292	chr5	137305674	137309674	ENSMUSG00000037364	83701	Srrt	serrate RNA effector molecule homolog (Arabidopsis) [Source:MGI Symbol;Acc:MGI:1933527]
peak_20795	40800600	40801757	1158	-0.825815	2.24619e-19	5.23984e-17	chr9	40798984	40802984	ENSMUSG00000015656	15481	Hspa8	heat shock protein 8 [Source:MGI Symbol;Acc:MGI:105384]
peak_3558	53190813	53192576	1764	-0.819361	2.81275e-14	2.54132e-12	chr2	53189702	53193702	ENSMUSG00000061136	56194	Prpf40a	pre-mRNA processing factor 40A [Source:MGI Symbol;Acc:MGI:1860512]
peak_30329	55634674	55635284	611	-0.812347	0.00914245	0.0314768	chr13	55633027	55637027	ENSMUSG00000021500	212880	Ddx46	DEAD (Asp-Glu-Ala-Asp) box polypeptide 46 [Source:MGI Symbol;Acc:MGI:1920895]
peak_15638	5060279	5062699	2421	-0.808774	4.40449e-15	4.61577e-13	chr7	5060143	5064143	ENSMUSG00000030435	22185	U2af2	U2 small nuclear ribonucleoprotein auxiliary factor (U2AF) 2 [Source:MGI Symbol;Acc:MGI:98886]
peak_13047	145139318	145140506	1189	-0.795334	3.2377e-08	6.89807e-07	chr5	145138362	145142362	ENSMUSG00000038722	231889	Bud31	BUD31 homolog [Source:MGI Symbol;Acc:MGI:2141291]
peak_11269	52189813	52191205	1393	-0.79249	1.25714e-08	3.02666e-07	chr5	52188514	52192514	ENSMUSG00000029169	13204	Dhx15	DEAH (Asp-Glu-Ala-His) box polypeptide 15 [Source:MGI Symbol;Acc:MGI:1099786]
peak_4757	130178565	130179781	1217	-0.790922	0.000524051	0.00300112	chr2	130177403	130181403	ENSMUSG00000027404	20638	Snrpb	small nuclear ribonucleoprotein B [Source:MGI Symbol;Acc:MGI:98342]
peak_17721	127966785	127968457	1673	-0.787205	1.98451e-08	4.53211e-07	chr7	127965457	127969457	ENSMUSG00000030795	233908	Fus	fused in sarcoma [Source:MGI Symbol;Acc:MGI:1353633]
peak_10027	135855620	135856951	1332	-0.786518	1.34324e-05	0.000133259	chr4	135853747	135857747	ENSMUSG00000028676	14105	Srsf10	serine/arginine-rich splicing factor 10 [Source:MGI Symbol;Acc:MGI:1333805]
peak_11630	77309464	77310713	1250	-0.781569	3.13824e-09	8.75647e-08	chr5	77308147	77312147	ENSMUSG00000029250	231329	Polr2b	polymerase (RNA) II (DNA directed) polypeptide B [Source:MGI Symbol;Acc:MGI:2388280]
peak_4683	127207980	127208613	634	-0.753952	0.000383392	0.00229772	chr2	127206386	127210386	ENSMUSG00000003660	320632	Snrnp200	small nuclear ribonucleoprotein 200 (U5) [Source:MGI Symbol;Acc:MGI:2444401]
peak_27376	106216099	106217381	1283	-0.750552	2.55718e-11	1.20808e-09	chr11	106214926	106218926	ENSMUSG00000020705	72047	Ddx42	DEAD (Asp-Glu-Ala-Asp) box polypeptide 42 [Source:MGI Symbol;Acc:MGI:1919297]
peak_26694	88046659	88048552	1894	-0.747131	2.96727e-06	3.55951e-05	chr11	88045373	88049373	ENSMUSG00000018379	110809	Srsf1	serine/arginine-rich splicing factor 1 [Source:MGI Symbol;Acc:MGI:98283]
peak_14049	56704134	56704959	826	-0.746146	0.00115476	0.00577588	chr6	56702710	56706710	ENSMUSG00000091625	66373	Lsm5	LSM5 homolog U6 small nuclear RNA and mRNA degradation associated [Source:MGI Symbol;Acc:MGI:1913623]
peak_11824	99977733	99979636	1904	-0.734587	3.0851e-09	8.64205e-08	chr5	99976938	99980938	ENSMUSG00000000568	11991	Hnrnpd	heterogeneous nuclear ribonucleoprotein D [Source:MGI Symbol;Acc:MGI:101947]
peak_14239	81923362	81924211	850	-0.732733	0.0015179	0.00721389	chr6	81921669	81925669	ENSMUSG00000035125	330361	Gcfc2	GC-rich sequence DNA binding factor 2 [Source:MGI Symbol;Acc:MGI:2141656]
peak_2715	11602578	11603459	882	-0.729891	3.20081e-05	0.000280777	chr2	11602153	11606153	ENSMUSG00000037197	76938	Rbm17	RNA binding motif protein 17 [Source:MGI Symbol;Acc:MGI:1924188]
peak_7115	96171161	96173090	1930	-0.72797	3.0008e-05	0.000265488	chr3	96170332	96174332	ENSMUSG00000068856	107701	Sf3b4	splicing factor 3b subunit 4 [Source:MGI Symbol;Acc:MGI:109580]
peak_36729	34981589	34982541	953	-0.725062	0.00194528	0.00883421	chr17	34979862	34983862	ENSMUSG00000007050	27756	Lsm2	LSM2 homolog U6 small nuclear RNA and mRNA degradation associated [Source:MGI Symbol;Acc:MGI:90676]
peak_4982	143062523	143063614	1092	-0.723152	0.000527842	0.00301966	chr2	143061039	143065039	ENSMUSG00000008333	20639	Snrpb2	U2 small nuclear ribonucleoprotein B [Source:MGI Symbol;Acc:MGI:104805]
peak_9542	119293938	119295167	1230	-0.708329	4.18492e-08	8.61839e-07	chr4	119292604	119296604	ENSMUSG00000028639	22608	Ybx1	Y box protein 1 [Source:MGI Symbol;Acc:MGI:99146]
peak_15776	19023539	19024824	1286	-0.690666	1.55484e-05	0.000150809	chr7	19022377	19026377	ENSMUSG00000023118	68188	Sympk	symplekin [Source:MGI Symbol;Acc:MGI:1915438]
peak_29340	105784225	105785323	1099	-0.687948	1.84321e-05	0.000174796	chr12	105782694	105786694	ENSMUSG00000021111	18789	Papola	poly (A) polymerase alpha [Source:MGI Symbol;Acc:MGI:109301]
peak_27730	116852374	116854193	1820	-0.686152	5.86806e-09	1.5293e-07	chr11	116851094	116855094	ENSMUSG00000034120	20382	Srsf2	serine/arginine-rich splicing factor 2 [Source:MGI Symbol;Acc:MGI:98284]
peak_34770	102470239	102471327	1089	-0.685578	1.49744e-08	3.53576e-07	chr15	102468539	102472539	ENSMUSG00000056851	18521	Pcbp2	poly(rC) binding protein 2 [Source:MGI Symbol;Acc:MGI:108202]
peak_32270	79480745	79482473	1729	-0.684696	2.12707e-06	2.67194e-05	chr14	79479520	79483520	ENSMUSG00000022023	22380	Wbp4	WW domain binding protein 4 [Source:MGI Symbol;Acc:MGI:109568]
peak_19806	110846452	110847454	1003	-0.669407	0.0068579	0.0249135	chr8	110844787	110848787	ENSMUSG00000033732	101943	Sf3b3	splicing factor 3b subunit 3 [Source:MGI Symbol;Acc:MGI:1289341]
peak_9646	124714414	124715081	668	-0.661921	0.00185729	0.00849818	chr4	124712776	124716776	ENSMUSG00000028902	75062	Sf3a3	splicing factor 3a subunit 3 [Source:MGI Symbol;Acc:MGI:1922312]
peak_37956	31788660	31789507	848	-0.659946	0.000225671	0.00146762	chr18	31787159	31791159	ENSMUSG00000024258	69241	Polr2d	polymerase (RNA) II (DNA directed) polypeptide D [Source:MGI Symbol;Acc:MGI:1916491]
peak_17677	127195585	127196460	876	-0.64863	1.21665e-05	0.000122347	chr7	127194050	127198050	ENSMUSG00000042502	70233	Cd2bp2	CD2 antigen (cytoplasmic tail) binding protein 2 [Source:MGI Symbol;Acc:MGI:1917483]
peak_1430	133609818	133610549	732	-0.636037	0.000872303	0.00457306	chr1	133608291	133612291	ENSMUSG00000090553	20643	Snrpe	small nuclear ribonucleoprotein E [Source:MGI Symbol;Acc:MGI:98346]
peak_33745	76080258	76081397	1140	-0.630493	7.63072e-08	1.46002e-06	chr15	76078924	76082924	ENSMUSG00000002524	67959	Puf60	poly-U binding splicing factor 60 [Source:MGI Symbol;Acc:MGI:1915209]
peak_11559	74535327	74536132	806	-0.620425	7.52553e-05	0.000585398	chr5	74533449	74537449	ENSMUSG00000029227	66899	Fip1l1	FIP1 like 1 (S. cerevisiae) [Source:MGI Symbol;Acc:MGI:1914149]
peak_41045	134058707	134059601	895	-0.614131	0.00228967	0.0101026	chrX	134057187	134061187	ENSMUSG00000031256	108062	Cstf2	cleavage stimulation factor 3' pre-RNA subunit 2 [Source:MGI Symbol;Acc:MGI:1343054]
peak_15326	136827663	136828836	1174	-0.605586	6.56208e-07	9.6047e-06	chr6	136826233	136830233	ENSMUSG00000030216	60321	Wbp11	WW domain binding protein 11 [Source:MGI Symbol;Acc:MGI:1891823]
peak_3863	75658687	75659908	1222	-0.600192	5.04259e-08	1.01516e-06	chr2	75657261	75661261	ENSMUSG00000059005	229279	Hnrnpa3	heterogeneous nuclear ribonucleoprotein A3 [Source:MGI Symbol;Acc:MGI:1917171]

## Sheet: Reactome 1%O2
ATACseq peaks significantly downregulated at promoters of spliceosome pathway at 1% O2 - REACTOME analysis (ID= R-MMU-72163, padj.= 0.061)
Peaks coordinates				DESeq2 results			Peaks annototation with biomaRt
peaks	peaks_start	peaks_end	peaks_width	log2FoldChange	pvalue	padj	seqnames	start	end	ensmbl	entrezgene	geneSymbol	description
peak_15215	131292987	131293568	582	-1.13126	0.00592331	0.031364	chr6	131291244	131295244	ENSMUSG00000030188	66441	Magohb	mago homolog B, exon junction complex core component [Source:MGI Symbol;Acc:MGI:1913691]
peak_12075	112324599	112326540	1942	-0.876241	4.83164e-10	2.82176e-08	chr5	112324358	112328358	ENSMUSG00000029345	54723	Tfip11	tuftelin interacting protein 11 [Source:MGI Symbol;Acc:MGI:1930075]
peak_19539	94855267	94856042	776	-0.857536	8.74042e-07	2.14434e-05	chr8	94855450	94859450	ENSMUSG00000031783	20021	Polr2c	polymerase (RNA) II (DNA directed) polypeptide C [Source:MGI Symbol;Acc:MGI:109299]
peak_13906	51469315	51471183	1869	-0.828839	2.81605e-14	3.99491e-12	chr6	51467894	51471894	ENSMUSG00000004980	53379	Hnrnpa2b1	heterogeneous nuclear ribonucleoprotein A2/B1 [Source:MGI Symbol;Acc:MGI:104819]
peak_14378	86371011	86371884	874	-0.825102	8.1256e-05	0.000986492	chr6	86369304	86373304	ENSMUSG00000057278	68011	Snrpg	small nuclear ribonucleoprotein polypeptide G [Source:MGI Symbol;Acc:MGI:1915261]
peak_8075	158036101	158036966	866	-0.811108	5.79064e-06	0.000107944	chr3	158034639	158038639	ENSMUSG00000055436	69207	Srsf11	serine/arginine-rich splicing factor 11 [Source:MGI Symbol;Acc:MGI:1916457]
peak_15582	3629417	3630082	666	-0.802503	0.000399248	0.00364067	chr7	3627985	3631985	ENSMUSG00000008373	68988	Prpf31	pre-mRNA processing factor 31 [Source:MGI Symbol;Acc:MGI:1916238]
peak_31020	112927011	112928106	1096	-0.756906	4.75514e-07	1.27081e-05	chr13	112925398	112929398	ENSMUSG00000016018	72198	Mtrex	Mtr4 exosome RNA helicase [Source:MGI Symbol;Acc:MGI:1919448]
peak_13358	18847937	18849033	1097	-0.756062	6.60367e-08	2.23313e-06	chr6	18846579	18850579	ENSMUSG00000044155	76522	Lsm8	LSM8 homolog, U6 small nuclear RNA associated [Source:MGI Symbol;Acc:MGI:1923772]
peak_38572	60560316	60561361	1046	-0.753772	5.4292e-06	0.000102221	chr18	60558736	60562736	ENSMUSG00000024604	66810	Rbm22	RNA binding motif protein 22 [Source:MGI Symbol;Acc:MGI:1914060]
peak_18025	141476130	141477332	1203	-0.752186	1.11849e-09	5.98992e-08	chr7	141473132	141477132	ENSMUSG00000038489	66491	Polr2l	polymerase (RNA) II (DNA directed) polypeptide L [Source:MGI Symbol;Acc:MGI:1913741]
peak_14387	86525540	86527290	1751	-0.747731	5.53217e-07	1.44572e-05	chr6	86524321	86528321	ENSMUSG00000051695	23983	Pcbp1	poly(rC) binding protein 1 [Source:MGI Symbol;Acc:MGI:1345635]
peak_5795	172370171	172371338	1168	-0.741335	1.16205e-06	2.74334e-05	chr2	172368681	172372681	ENSMUSG00000027498	67337	Cstf1	cleavage stimulation factor, 3' pre-RNA, subunit 1 [Source:MGI Symbol;Acc:MGI:1914587]
peak_22449	7792393	7793292	900	-0.714221	0.00511783	0.0280333	chr10	7790891	7794891	ENSMUSG00000015757	67418	Ppil4	peptidylprolyl isomerase (cyclophilin)-like 4 [Source:MGI Symbol;Acc:MGI:1914668]
peak_29254	101975170	101976465	1296	-0.709788	2.15439e-05	0.0003268	chr12	101973988	101977988	ENSMUSG00000041781	51786	Cpsf2	cleavage and polyadenylation specific factor 2 [Source:MGI Symbol;Acc:MGI:1861601]
peak_2171	178336261	178338404	2144	-0.703382	2.01929e-08	7.77041e-07	chr1	178335797	178339797	ENSMUSG00000039630	51810	Hnrnpu	heterogeneous nuclear ribonucleoprotein U [Source:MGI Symbol;Acc:MGI:1858195]
peak_5446	162930697	162932492	1796	-0.702825	4.83044e-08	1.68881e-06	chr2	162929528	162933528	ENSMUSG00000016921	67996	Srsf6	serine/arginine-rich splicing factor 6 [Source:MGI Symbol;Acc:MGI:1915246]
peak_19066	72474695	72475777	1083	-0.701007	5.36215e-08	1.85275e-06	chr8	72473226	72477226	ENSMUSG00000052488	27967	Cherp	calcium homeostasis endoplasmic reticulum protein [Source:MGI Symbol;Acc:MGI:106417]
peak_36729	34981589	34982541	953	-0.699392	0.00252091	0.0161053	chr17	34979862	34983862	ENSMUSG00000007050	27756	Lsm2	LSM2 homolog, U6 small nuclear RNA and mRNA degradation associated [Source:MGI Symbol;Acc:MGI:90676]
peak_1726	153486886	153488039	1154	-0.665202	0.000133894	0.00149055	chr1	153485660	153489660	ENSMUSG00000042699	13211	Dhx9	DEAH (Asp-Glu-Ala-His) box polypeptide 9 [Source:MGI Symbol;Acc:MGI:108177]
peak_12785	137307066	137308076	1011	-0.654783	0.00054042	0.00469436	chr5	137305674	137309674	ENSMUSG00000037364	83701	Srrt	serrate RNA effector molecule homolog (Arabidopsis) [Source:MGI Symbol;Acc:MGI:1933527]
peak_9543	119320165	119321626	1462	-0.625891	0.000932002	0.00727377	chr4	119318546	119322546	ENSMUSG00000060288	66101	Ppih	peptidyl prolyl isomerase H [Source:MGI Symbol;Acc:MGI:106499]
peak_18024	141474968	141475641	674	-0.623371	0.00220077	0.0145091	chr7	141473132	141477132	ENSMUSG00000038489	66491	Polr2l	polymerase (RNA) II (DNA directed) polypeptide L [Source:MGI Symbol;Acc:MGI:1913741]
peak_30370	58401589	58403107	1519	-0.62071	3.35633e-05	0.000471851	chr13	58401343	58405343	ENSMUSG00000021546	15387	Hnrnpk	heterogeneous nuclear ribonucleoprotein K [Source:MGI Symbol;Acc:MGI:99894]
peak_21761	95511499	95512535	1037	-0.618294	0.000467438	0.0041587	chr9	95509996	95513996	ENSMUSG00000032407	67958	U2surp	U2 snRNP-associated SURP domain containing [Source:MGI Symbol;Acc:MGI:1915208]
peak_40236	53390134	53391208	1075	-0.61018	2.69157e-05	0.00039409	chr19	53388578	53392578	ENSMUSG00000025024	76479	Smndc1	survival motor neuron domain containing 1 [Source:MGI Symbol;Acc:MGI:1923729]
peak_35129	22265238	22266493	1256	-0.601695	0.000235567	0.00238047	chr16	22264005	22268005	ENSMUSG00000022858	20462	Tra2b	transformer 2 beta [Source:MGI Symbol;Acc:MGI:106016]
