# Supplementary material for: Hypoxia‐mediated regulation of DDX5 through decreased chromatin accessibility and post‐translational targeting restricts R‐loop accumulation
Source: Mol Oncol. 2023 Apr 22;17(7):1173–91. doi: 10.1002/1878-0261.13431 (PMC10323886; doi:10.1002/1878-0261.13431)
Supplement: Supplementary file 11 — Table S5. ATACseq – R‐loop‐interactome. [file MOL2-17-1173-s007.xlsx]

## Sheet: Sheet1
ATACseq peaks significantly decreased at promoter regions of R-loop associated helicases at <0.1% O2 (shortlisted from Cristini et al., Cell Reports, 2018)
Peaks coordinates				DESeq2 analysis			Peaks annototation with biomaRt
peaks	peaks_start	peaks_end	peaks_width	log2FoldChange	pvalue	padj	seqnames	start	end	ensmbl	entrezgene	geneSymbol	description
peak_1726	153486886	153488039	1154	-1.21244	2.17159e-11	1.0402e-09	chr1	153485660	153489660	ENSMUSG00000042699	13211	Dhx9	DEAH (Asp-Glu-Ala-His) box polypeptide 9 [Source:MGI Symbol;Acc:MGI:108177]
peak_23318	62601862	62603033	1172	-1.16425	3.26069e-11	1.51274e-09	chr10	62600281	62604281	ENSMUSG00000020075	56200	Ddx21	DEAD (Asp-Glu-Ala-Asp) box polypeptide 21 [Source:MGI Symbol;Acc:MGI:1860494]
peak_1272	121567482	121568330	849	-1.14059	5.09303e-09	1.35062e-07	chr1	121565989	121569989	ENSMUSG00000001674	66942	Ddx18	DEAD (Asp-Glu-Ala-Asp) box polypeptide 18 [Source:MGI Symbol;Acc:MGI:1914192]
peak_40490	13280209	13282015	1807	-0.955251	1.1539e-07	2.09564e-06	chrX	13278970	13282970	ENSMUSG00000000787	13205	Ddx3x	DEAD/H (Asp-Glu-Ala-Asp/His) box polypeptide 3, X-linked [Source:MGI Symbol;Acc:MGI:103064]
peak_5608	167014719	167015794	1076	-0.864991	5.18374e-05	0.000424676	chr2	167013193	167017193	ENSMUSG00000017999	228889	Ddx27	DEAD (Asp-Glu-Ala-Asp) box polypeptide 27 [Source:MGI Symbol;Acc:MGI:2385884]
peak_5065	147012509	147013885	1377	-0.863339	3.64999e-12	2.15605e-10	chr2	147010996	147014996	ENSMUSG00000027433	24128	Xrn2	5'-3' exoribonuclease 2 [Source:MGI Symbol;Acc:MGI:894687]
peak_28148	13248744	13249674	931	-0.849431	0.000994056	0.00509427	chr12	13247213	13251213	ENSMUSG00000037149	104721	Ddx1	DEAD (Asp-Glu-Ala-Asp) box polypeptide 1 [Source:MGI Symbol;Acc:MGI:2144727]
peak_27402	106788254	106789482	1229	-0.82075	1.76954e-13	1.38905e-11	chr11	106787185	106791185	ENSMUSG00000020719	13207	Ddx5	DEAD (Asp-Glu-Ala-Asp) box polypeptide 5 [Source:MGI Symbol;Acc:MGI:105037]
peak_11269	52189813	52191205	1393	-0.79249	1.25714e-08	3.02666e-07	chr5	52188514	52192514	ENSMUSG00000029169	13204	Dhx15	DEAH (Asp-Glu-Ala-His) box polypeptide 15 [Source:MGI Symbol;Acc:MGI:1099786]
peak_26694	88046659	88048552	1894	-0.747131	2.96727e-06	3.55951e-05	chr11	88045373	88049373	ENSMUSG00000018379	110809	Srsf1	serine/arginine-rich splicing factor 1 [Source:MGI Symbol;Acc:MGI:98283]
peak_36750	35241205	35243098	1894	-0.702515	9.44733e-07	1.3165e-05	chr17	35239746	35243746	ENSMUSG00000019432	53817	Ddx39b	DEAD (Asp-Glu-Ala-Asp) box polypeptide 39B [Source:MGI Symbol;Acc:MGI:99240]
peak_34969	15637099	15638097	999	-0.655184	1.30443e-05	0.000129908	chr16	15635866	15639866	ENSMUSG00000022672	19090	Prkdc	protein kinase, DNA activated, catalytic polypeptide [Source:MGI Symbol;Acc:MGI:104779]
